# Supplementary material for: Structural characterization of two tetra­chlorido­zincate salts of 4-carb­oxy-1H-imidazol-3-ium: a salt hydrate and a co-crystal salt hydrate
Source: Acta Crystallogr E Crystallogr Commun. 2017 Jan 13;73(Pt 2):162–7. doi: 10.1107/S2056989017000317 (PMC5290557; doi:10.1107/S2056989017000317)
Supplement: Supplementary file 1 [file e-73-00162-sup1.cif]

##############################################################################
#                                                                            #
# This CIF contains the data in a paper accepted for publication in          #
# Acta Crystallographica Section E. It conforms to the requirements of       #
# Notes for Authors for Acta Crystallographica Section E, and has been       #
# peer reviewed under the auspices of the IUCr Commission on Journals.       #
#                                                                            #
# Full details of the Crystallographic Information File format               #
# are given in the paper "The Crystallographic Information File (CIF):       #
# a New Standard Archive File for Crystallography" by S. R. Hall, F. H.      #
# Allen and I. D. Brown [Acta Cryst. (1991), A47, 655-685].                  #
#                                                                            #
# The current version of the core CIF dictionary is obtainable from          #
# ftp://ftp.iucr.org/pub/cif_core.dic.                                       #
#                                                                            #
# Software is freely available for graphical display of the structure(s)     #
# in this CIF. For information consult the CIF software page                 #
# http://www.iucr.org/resources/cif/software.                                #
#                                                                            #
# This file may be used for bona fide research purposes within the           #
# scientific community so long as proper attribution is given to the journal # 
# article from which it was obtained.                                        #
#                                                                            #
##############################################################################
data_global
_audit_creation_method     'APEX3 v2015.5-2'
_journal_date_recd_electronic     2016-12-20
_journal_date_accepted     2017-01-07
_journal_name_full     'Acta Crystallographica, Section E'
_journal_year     2017
_journal_volume     73
_journal_issue      2
_journal_page_first     162
_journal_page_last     167
_journal_paper_category     GM
_journal_paper_doi     10.1107/S2056989017000317
_journal_coeditor_code     PJ2040
_publ_contact_author_name     'David K Geiger'
_publ_contact_author_address
;
Department of Chemistry, SUNY--College at Geneseo, Geneseo, New York 14454,
USA
;
_publ_contact_author_email     geiger@geneseo.edu
_publ_contact_author_fax     '585-245-5288'
_publ_contact_author_phone     '585-245-5452'
_publ_section_title
;
Structural characterization of two tetrachloridozincate salts of
4-carboxy-1<i>H</i>-imidazol-3-ium: a salt hydrate and a co-crystal salt
hydrate
;
loop_
    _publ_author_name
    _publ_author_footnote
    _publ_author_address
    'Martens, Sean J.' .
;
Department of Chemistry, SUNY--College at Geneseo, Geneseo, New York 14454,
USA
;
    'Geiger, David K' .
;
Department of Chemistry, SUNY--College at Geneseo, Geneseo, New York 14454,
USA
;
_publ_section_synopsis
;
Two tetrachloridozincate salts of 4-carboxy-1<i>H</i>-imidazol-3-ium were
structurally characterized. The first crystallizes with a water molecule of
hydration and the second with a water of hydration and two equivalents of the
zwitterion 4-carboxy-1<i>H</i>-imidazole per salt formula unit.
;
data_I
_chemical_name_systematic
;
Bis(4-carboxy-1<i>H</i>-imidazol-3-ium) tetrachloridozincate monohydrate
;
_chemical_name_common     ?
_chemical_formula_moiety     '2(C4 H5 N2 O2), Zn Cl4, H2 O'
_chemical_formula_sum     'C8 H12 Cl4 N4 O5 Zn'
_chemical_formula_iupac     '(C4 H5 N2 O2)2 [Zn Cl4], H2 O'
_chemical_formula_weight     451.39
_chemical_melting_point     ?
_space_group_crystal_system     triclinic
_space_group_name_H-M_alt     'P -1'
_space_group_name_Hall     '-P 1'
loop_
    _space_group_symop_operation_xyz
    'x, y, z'
    '-x, -y, -z'
_cell_length_a     6.9094(10)
_cell_length_b     7.5828(12)
_cell_length_c     16.468(3)
_cell_angle_alpha     79.455(4)
_cell_angle_beta     84.489(4)
_cell_angle_gamma     83.833(4)
_cell_volume     840.7(2)
_cell_formula_units_Z     2
_cell_measurement_reflns_used     6894
_cell_measurement_theta_min     2.5203
_cell_measurement_theta_max     27.4790
_cell_measurement_temperature     200.(2)
_exptl_crystal_description     plate
_exptl_crystal_colour     'clear colourless'
_exptl_crystal_size_max     0.600
_exptl_crystal_size_mid     0.500
_exptl_crystal_size_min     0.200
_exptl_crystal_density_diffrn     1.783
_exptl_crystal_density_meas     ?
_exptl_crystal_density_method     'not measured'
_exptl_crystal_F_000     452
_exptl_absorpt_coefficient_mu     2.120
_exptl_absorpt_correction_type     multi-scan
_exptl_absorpt_process_details
;
(SADABS; Bruker, 2013)
;
_exptl_absorpt_correction_T_min     0.41
_exptl_absorpt_correction_T_max     0.68
_exptl_special_details
;
;
_diffrn_ambient_temperature     200.(2)
_diffrn_radiation_type     MoKa
_diffrn_radiation_wavelength     0.71073
_diffrn_radiation_monochromator     'doubly curved silicon crystal'
_diffrn_measurement_device_type     'Bruker SMART X2S benchtop'
_diffrn_measurement_method     \w
_diffrn_detector_area_resol_mean     8.3330
_diffrn_reflns_number     10429
_diffrn_reflns_av_R_equivalents     0.0317
_diffrn_reflns_theta_min     2.52
_diffrn_reflns_theta_max     26.36
_diffrn_reflns_theta_full     26.36
_diffrn_measured_fraction_theta_max     0.979
_diffrn_measured_fraction_theta_full     0.979
_diffrn_reflns_limit_h_min     -8
_diffrn_reflns_limit_h_max     8
_diffrn_reflns_limit_k_min     -9
_diffrn_reflns_limit_k_max     9
_diffrn_reflns_limit_l_min     -20
_diffrn_reflns_limit_l_max     19
_refine_special_details
;
;
_reflns_number_total     3375
_reflns_number_gt     2995
_reflns_threshold_expression     'I > 2\s(I)'
_refine_ls_structure_factor_coef     Fsqd
_refine_ls_matrix_type     full
_refine_ls_R_factor_all     0.0287
_refine_ls_R_factor_gt     0.0243
_refine_ls_wR_factor_gt     0.0618
_refine_ls_wR_factor_ref     0.0643
_refine_ls_goodness_of_fit_ref     1.030
_refine_ls_restrained_S_all     1.032
_refine_ls_number_reflns     3375
_refine_ls_number_parameters     227
_refine_ls_number_restraints     8
_refine_ls_number_constraints     ?
_refine_ls_hydrogen_treatment     mixed
_refine_ls_weighting_scheme     calc
_refine_ls_weighting_details
              'w=1/[\s^2^(Fo^2^)+(0.0292P)^2^+0.2531P] where P=(Fo^2^+2Fc^2^)/3'
_atom_sites_solution_hydrogens     mixed
_atom_sites_solution_primary     direct
_atom_sites_solution_secondary     difmap
_refine_ls_shift/su_max     0.001
_refine_ls_shift/su_mean     0.000
_refine_diff_density_max     0.525
_refine_diff_density_min     -0.277
_refine_ls_extinction_method     none
_refine_ls_extinction_coef     ?
loop_
    _atom_type_symbol
    _atom_type_description
    _atom_type_scat_dispersion_real
    _atom_type_scat_dispersion_imag
    _atom_type_scat_source
    C C 0.0033 0.0016 'International Tables Vol C Tables 4.2.6.8 and 6.1.1.4'
    H H 0.0000 0.0000 'International Tables Vol C Tables 4.2.6.8 and 6.1.1.4'
    N N 0.0061 0.0033 'International Tables Vol C Tables 4.2.6.8 and 6.1.1.4'
    O O 0.0106 0.0060 'International Tables Vol C Tables 4.2.6.8 and 6.1.1.4'
    Cl Cl 0.1484 0.1585 'International Tables Vol C Tables 4.2.6.8 and 6.1.1.4'
    Zn Zn 0.2839 1.4301 'International Tables Vol C Tables 4.2.6.8 and 6.1.1.4'
_computing_data_collection
;
APEX2 (Bruker, 2013)
;
_computing_cell_refinement
;
APEX2 (Bruker, 2013)
;
_computing_data_reduction
;
SAINT (Bruker, 2013)
;
_computing_structure_solution
;
SHELXS97 (Sheldrick, 2008)
;
_computing_structure_refinement
;
SHELXL2014 (Sheldrick, 2015)
;
_computing_molecular_graphics
;
PLATON (Spek, 2009) and Mercury (Macrae <i>et al.</i>, 2006)
;
_computing_publication_material
;
publCIF (Westrip, 2010)
;
loop_
    _atom_site_type_symbol
    _atom_site_label
    _atom_site_fract_x
    _atom_site_fract_y
    _atom_site_fract_z
    _atom_site_U_iso_or_equiv
    _atom_site_adp_type
    _atom_site_calc_flag
    _atom_site_occupancy
    _atom_site_disorder_assembly
    _atom_site_disorder_group
    Zn Zn1 0.24426(3) 0.35245(3) 0.23892(2) 0.03225(8) Uani d 1 . .
    Cl Cl1 0.07702(7) 0.58951(7) 0.29003(3) 0.04037(13) Uani d 1 . .
    Cl Cl2 0.56514(8) 0.40109(8) 0.22143(4) 0.04596(14) Uani d 1 . .
    Cl Cl3 0.14855(8) 0.32216(8) 0.11448(3) 0.04391(14) Uani d 1 . .
    Cl Cl4 0.19391(9) 0.09768(8) 0.33224(3) 0.04754(14) Uani d 1 . .
    O O1S 0.7881(4) 0.0065(3) 0.25272(16) 0.0744(6) Uani d 1 . .
    H H1SA 0.755(6) 0.114(3) 0.256(2) 0.113(16) Uiso d 1 . .
    H H1SB 0.902(3) -0.023(6) 0.241(3) 0.112(17) Uiso d 1 . .
    O O1 0.2088(3) 0.8341(3) 0.57654(11) 0.0583(5) Uani d 1 . .
    H H1A 0.096(3) 0.846(4) 0.5976(19) 0.080(11) Uiso d 1 . .
    O O2 0.0547(2) 0.7334(2) 0.48378(10) 0.0499(4) Uani d 1 . .
    O O3 0.4700(2) 0.1089(2) 0.82247(10) 0.0488(4) Uani d 1 . .
    H H3A 0.371(3) 0.082(4) 0.8047(18) 0.068(9) Uiso d 1 . .
    O O4 0.2491(2) 0.1786(3) 0.92209(10) 0.0509(4) Uani d 1 . .
    N N1 0.4180(2) 0.6761(2) 0.39214(10) 0.0328(4) Uani d 1 . .
    H H1N 0.328(3) 0.656(3) 0.3653(13) 0.039 Uiso d 1 . .
    N N2 0.7041(3) 0.6977(3) 0.42572(12) 0.0398(4) Uani d 1 . .
    H H2N 0.830(2) 0.694(3) 0.4249(15) 0.048 Uiso d 1 . .
    N N3 0.5549(2) 0.2595(2) 1.00903(11) 0.0354(4) Uani d 1 . .
    H H3N 0.448(3) 0.280(3) 1.0351(14) 0.042 Uiso d 1 . .
    N N4 0.8615(3) 0.2308(3) 0.97687(12) 0.0414(4) Uani d 1 . .
    H H4N 0.985(2) 0.234(3) 0.9774(16) 0.05 Uiso d 1 . .
    C C1 0.2014(3) 0.7670(3) 0.50896(12) 0.0340(4) Uani d 1 . .
    C C2 0.3956(3) 0.7354(3) 0.46709(12) 0.0304(4) Uani d 1 . .
    C C3 0.6053(3) 0.6554(3) 0.36821(13) 0.0374(5) Uani d 1 . .
    H H3 0.6597 0.6168 0.3185 0.045 Uiso calc 1 . .
    C C4 0.5780(3) 0.7487(3) 0.48777(13) 0.0365(4) Uani d 1 . .
    H H4 0.6113 0.7864 0.5362 0.044 Uiso calc 1 . .
    C C5 0.4145(3) 0.1639(3) 0.89239(12) 0.0352(4) Uani d 1 . .
    C C6 0.5806(3) 0.2008(3) 0.93398(12) 0.0320(4) Uani d 1 . .
    C C7 0.7275(3) 0.2773(3) 1.03332(14) 0.0404(5) Uani d 1 . .
    H H7 0.7507 0.3166 1.0828 0.048 Uiso calc 1 . .
    C C8 0.7758(3) 0.1833(3) 0.91435(13) 0.0395(5) Uani d 1 . .
    H H8 0.8402 0.1452 0.8661 0.047 Uiso calc 1 . .
loop_
    _atom_site_aniso_label
    _atom_site_aniso_U_11
    _atom_site_aniso_U_22
    _atom_site_aniso_U_33
    _atom_site_aniso_U_12
    _atom_site_aniso_U_13
    _atom_site_aniso_U_23
    Zn1 0.03082(14) 0.03910(14) 0.02828(13) -0.00235(10) -0.00091(9)
                                                                    -0.01089(10)
    Cl1 0.0302(3) 0.0506(3) 0.0444(3) 0.0027(2) -0.0016(2) -0.0234(2)
    Cl2 0.0303(3) 0.0544(3) 0.0579(3) -0.0051(2) -0.0010(2) -0.0226(3)
    Cl3 0.0329(3) 0.0699(4) 0.0337(3) -0.0025(2) -0.0048(2) -0.0219(2)
    Cl4 0.0491(3) 0.0446(3) 0.0421(3) 0.0028(2) 0.0056(2) 0.0016(2)
    O1S 0.0736(16) 0.0632(14) 0.0966(17) 0.0020(12) -0.0382(14) -0.0293(12)
    O1 0.0376(10) 0.0984(14) 0.0484(10) -0.0049(9) -0.0019(8) -0.0392(10)
    O2 0.0282(8) 0.0812(12) 0.0462(9) -0.0099(8) -0.0035(7) -0.0234(8)
    O3 0.0444(10) 0.0668(11) 0.0403(9) -0.0072(8) -0.0005(7) -0.0231(8)
    O4 0.0276(8) 0.0815(12) 0.0447(9) -0.0031(8) -0.0002(7) -0.0164(8)
    N1 0.0264(9) 0.0406(9) 0.0332(9) -0.0024(7) -0.0075(7) -0.0089(7)
    N2 0.0227(9) 0.0491(10) 0.0480(10) -0.0037(8) -0.0042(8) -0.0081(8)
    N3 0.0266(9) 0.0453(10) 0.0340(9) -0.0015(8) 0.0024(7) -0.0098(8)
    N4 0.0235(9) 0.0515(11) 0.0478(11) -0.0049(8) -0.0014(8) -0.0046(9)
    C1 0.0316(11) 0.0408(11) 0.0299(10) -0.0025(9) -0.0045(8) -0.0064(8)
    C2 0.0286(10) 0.0335(10) 0.0297(9) -0.0016(8) -0.0055(8) -0.0060(8)
    C3 0.0308(11) 0.0429(11) 0.0383(11) -0.0020(9) -0.0016(9) -0.0080(9)
    C4 0.0323(11) 0.0411(11) 0.0381(11) -0.0051(9) -0.0085(9) -0.0082(9)
    C5 0.0343(12) 0.0373(11) 0.0324(10) -0.0011(9) -0.0016(8) -0.0034(8)
    C6 0.0295(11) 0.0351(10) 0.0298(9) -0.0017(8) 0.0008(8) -0.0043(8)
    C7 0.0330(12) 0.0484(12) 0.0410(11) -0.0048(9) -0.0045(9) -0.0094(10)
    C8 0.0310(11) 0.0479(12) 0.0369(11) -0.0013(9) 0.0063(9) -0.0062(9)
_geom_special_details
;
All esds (except the esd in the dihedral angle between two l.s. planes)
are estimated using the full covariance matrix.  The cell esds are taken
into account individually in the estimation of esds in distances, angles
and torsion angles; correlations between esds in cell parameters are only
used when they are defined by crystal symmetry.  An approximate (isotropic)
treatment of cell esds is used for estimating esds involving l.s. planes.
;
loop_
    _geom_bond_atom_site_label_1
    _geom_bond_atom_site_label_2
    _geom_bond_site_symmetry_2
    _geom_bond_distance
    _geom_bond_publ_flag
    Zn1 Cl2 . 2.2690(7) y
    Zn1 Cl3 . 2.2704(6) y
    Zn1 Cl4 . 2.2737(6) y
    Zn1 Cl1 . 2.2794(6) y
    O1S H1SA . 0.829(19) ?
    O1S H1SB . 0.806(18) ?
    O1 C1 . 1.313(2) y
    O1 H1A . 0.828(18) ?
    O2 C1 . 1.200(2) y
    O3 C5 . 1.305(2) y
    O3 H3A . 0.827(17) ?
    O4 C5 . 1.201(3) y
    N1 C3 . 1.317(3) ?
    N1 C2 . 1.379(2) ?
    N1 H1N . 0.838(16) ?
    N2 C3 . 1.323(3) ?
    N2 C4 . 1.362(3) ?
    N2 H2N . 0.864(16) ?
    N3 C7 . 1.321(3) ?
    N3 C6 . 1.378(2) ?
    N3 H3N . 0.830(16) ?
    N4 C7 . 1.316(3) ?
    N4 C8 . 1.356(3) ?
    N4 H4N . 0.858(16) ?
    C1 C2 . 1.465(3) ?
    C2 C4 . 1.355(3) ?
    C3 H3 . 0.95 ?
    C4 H4 . 0.95 ?
    C5 C6 . 1.468(3) ?
    C6 C8 . 1.354(3) ?
    C7 H7 . 0.95 ?
    C8 H8 . 0.95 ?
loop_
    _geom_angle_atom_site_label_1
    _geom_angle_atom_site_label_2
    _geom_angle_atom_site_label_3
    _geom_angle_site_symmetry_1
    _geom_angle_site_symmetry_3
    _geom_angle
    _geom_angle_publ_flag
    Cl2 Zn1 Cl3 . . 107.93(2) y
    Cl2 Zn1 Cl4 . . 111.11(2) y
    Cl3 Zn1 Cl4 . . 109.21(3) y
    Cl2 Zn1 Cl1 . . 107.85(2) y
    Cl3 Zn1 Cl1 . . 112.84(2) y
    Cl4 Zn1 Cl1 . . 107.92(2) y
    H1SA O1S H1SB . . 119.(4) ?
    C1 O1 H1A . . 107.(2) ?
    C5 O3 H3A . . 107.(2) ?
    C3 N1 C2 . . 109.33(16) ?
    C3 N1 H1N . . 124.5(16) ?
    C2 N1 H1N . . 126.2(16) ?
    C3 N2 C4 . . 109.79(17) ?
    C3 N2 H2N . . 125.9(17) ?
    C4 N2 H2N . . 124.3(17) ?
    C7 N3 C6 . . 109.06(17) ?
    C7 N3 H3N . . 125.3(17) ?
    C6 N3 H3N . . 125.6(17) ?
    C7 N4 C8 . . 110.01(18) ?
    C7 N4 H4N . . 126.0(17) ?
    C8 N4 H4N . . 123.9(17) ?
    O2 C1 O1 . . 124.9(2) y
    O2 C1 C2 . . 123.11(18) ?
    O1 C1 C2 . . 112.04(17) ?
    C4 C2 N1 . . 106.33(17) ?
    C4 C2 C1 . . 132.70(18) ?
    N1 C2 C1 . . 120.95(17) ?
    N1 C3 N2 . . 107.86(18) ?
    N1 C3 H3 . . 126.1 ?
    N2 C3 H3 . . 126.1 ?
    C2 C4 N2 . . 106.69(18) ?
    C2 C4 H4 . . 126.7 ?
    N2 C4 H4 . . 126.7 ?
    O4 C5 O3 . . 125.4(2) y
    O4 C5 C6 . . 122.53(18) ?
    O3 C5 C6 . . 112.00(18) ?
    C8 C6 N3 . . 106.23(18) ?
    C8 C6 C5 . . 132.12(18) ?
    N3 C6 C5 . . 121.61(17) ?
    N4 C7 N3 . . 107.89(19) ?
    N4 C7 H7 . . 126.1 ?
    N3 C7 H7 . . 126.1 ?
    C6 C8 N4 . . 106.81(18) ?
    C6 C8 H8 . . 126.6 ?
    N4 C8 H8 . . 126.6 ?
loop_
    _geom_torsion_atom_site_label_1
    _geom_torsion_atom_site_label_2
    _geom_torsion_atom_site_label_3
    _geom_torsion_atom_site_label_4
    _geom_torsion_site_symmetry_1
    _geom_torsion_site_symmetry_2
    _geom_torsion_site_symmetry_3
    _geom_torsion_site_symmetry_4
    _geom_torsion
    _geom_torsion_publ_flag
    C3 N1 C2 C4 . . . . -0.3(2) ?
    C3 N1 C2 C1 . . . . -178.98(18) ?
    O2 C1 C2 C4 . . . . -173.6(2) ?
    O1 C1 C2 C4 . . . . 6.0(3) ?
    O2 C1 C2 N1 . . . . 4.6(3) y
    O1 C1 C2 N1 . . . . -175.81(19) ?
    C2 N1 C3 N2 . . . . 0.6(2) ?
    C4 N2 C3 N1 . . . . -0.6(2) ?
    N1 C2 C4 N2 . . . . -0.1(2) ?
    C1 C2 C4 N2 . . . . 178.4(2) ?
    C3 N2 C4 C2 . . . . 0.4(2) ?
    C7 N3 C6 C8 . . . . 0.2(2) ?
    C7 N3 C6 C5 . . . . 178.29(19) ?
    O4 C5 C6 C8 . . . . 175.7(2) ?
    O3 C5 C6 C8 . . . . -2.2(3) ?
    O4 C5 C6 N3 . . . . -1.8(3) y
    O3 C5 C6 N3 . . . . -179.68(18) ?
    C8 N4 C7 N3 . . . . 0.5(3) ?
    C6 N3 C7 N4 . . . . -0.5(3) ?
    N3 C6 C8 N4 . . . . 0.1(2) ?
    C5 C6 C8 N4 . . . . -177.7(2) ?
    C7 N4 C8 C6 . . . . -0.4(3) ?
loop_
    _geom_hbond_atom_site_label_D
    _geom_hbond_atom_site_label_H
    _geom_hbond_atom_site_label_A
    _geom_hbond_site_symmetry_A
    _geom_hbond_distance_DH
    _geom_hbond_distance_HA
    _geom_hbond_distance_DA
    _geom_hbond_angle_DHA
    _geom_hbond_publ_flag
    O1S H1SA Cl2 . 0.829(19) 2.42(2) 3.192(3) 155.(4) y
    O1S H1SB Cl4 1_655 0.806(18) 2.94(4) 3.392(2) 118.(3) y
    O1S H1SB Cl1 1_645 0.806(18) 3.05(4) 3.540(3) 122.(4) y
    O1 H1A Cl4 2_566 0.828(18) 2.252(18) 3.0723(19) 171.(3) y
    O3 H3A O1S 2_656 0.827(17) 1.774(19) 2.576(3) 163.(3) y
    N1 H1N Cl1 . 0.838(16) 2.373(16) 3.2105(17) 178.(2) y
    N2 H2N Cl1 1_655 0.864(16) 2.85(2) 3.3787(19) 121.5(19) y
    N2 H2N O2 1_655 0.864(16) 1.986(19) 2.745(2) 146.(2) y
    N3 H3N Cl3 1_556 0.830(16) 2.365(16) 3.1941(18) 177.(2) y
    N4 H4N Cl3 1_656 0.858(16) 2.83(2) 3.3586(19) 121.(2) y
    N4 H4N O4 1_655 0.858(16) 2.00(2) 2.753(2) 146.(2) y
_shelx_hkl_file
;
  -1   0   0    7.78    0.33
  -1   0   0    7.88    0.32
  -1   0   0    7.77    0.33
  -1   0   0    8.33    0.33
   1   0   0    7.88    0.33
   1   0   0    8.26    0.33
   1   0   0    7.76    0.32
   1   0   0    7.74    0.33
  -2   0   0   65.32    2.74
  -2   0   0   67.76    2.75
  -2   0   0   67.87    2.74
   2   0   0   68.31    2.76
   2   0   0   72.36    2.75
   2   0   0   69.03    2.74
   2   0   0   71.11    2.74
  -3   0   0   75.82    3.19
  -3   0   0   78.27    3.19
  -3   0   0   79.80    3.21
   3   0   0   83.73    3.20
   3   0   0   81.49    3.20
   3   0   0   79.98    3.19
   3   0   0   80.86    3.22
  -4   0   0   11.07    0.48
  -4   0   0   10.82    0.47
   4   0   0   12.01    0.49
   4   0   0   11.35    0.51
   4   0   0   11.19    0.47
   4   0   0   12.48    0.49
   5   0   0   17.99    0.76
   5   0   0   18.12    0.77
   5   0   0   19.14    0.76
   6   0   0   39.02    1.51
   6   0   0   38.24    1.53
   6   0   0   35.64    1.53
   6   0   0   35.46    1.62
   7   0   0    0.53    0.18
   6  -1   0   10.02    0.45
  -6   1   0    9.10    0.42
   5  -1   0    1.07    0.10
   5  -1   0    1.17    0.08
  -5   1   0    1.01    0.08
   4  -1   0    0.25    0.03
   4  -1   0    0.17    0.04
   4  -1   0    0.12    0.04
  -4   1   0    0.11    0.03
   3  -1   0  131.50    5.18
   3  -1   0  128.94    5.17
   3  -1   0  126.78    5.16
   3  -1   0  133.02    5.16
   3  -1   0  127.47    5.20
  -3   1   0  130.29    5.20
  -3   1   0  129.48    5.16
   2  -1   0    5.17    0.21
   2  -1   0    4.61    0.21
   2  -1   0    4.76    0.22
   2  -1   0    4.81    0.24
  -2   1   0    5.18    0.21
  -2   1   0    5.04    0.24
  -2   1   0    4.91    0.21
   1  -1   0   21.34    0.86
   1  -1   0   21.40    0.87
   1  -1   0   20.75    0.88
   1  -1   0   21.98    0.87
  -1   1   0   22.22    0.86
  -1   1   0   22.14    0.87
  -1   1   0   20.97    0.88
  -1   1   0   20.84    0.86
   0  -1   0   24.61    1.01
   0  -1   0   24.75    1.02
   0  -1   0   23.90    1.00
   0  -1   0   24.70    1.01
   0  -1   0   25.06    1.00
   0   1   0   25.39    1.00
   0   1   0   24.25    1.01
   0   1   0   25.00    1.00
   0   1   0   25.54    1.01
   0   1   0   24.56    1.02
  -1  -1   0   17.60    0.73
  -1  -1   0   16.27    0.69
  -1  -1   0   17.16    0.70
   1   1   0   18.01    0.73
   1   1   0   16.71    0.69
   1   1   0   17.26    0.69
  -2  -1   0   13.71    0.57
  -2  -1   0   13.36    0.56
   2   1   0   13.66    0.56
   2   1   0   13.78    0.62
   2   1   0   13.17    0.56
   2   1   0   14.65    0.56
  -3  -1   0   37.14    1.54
  -3  -1   0   35.34    1.53
   3   1   0   40.35    1.54
   3   1   0   39.37    1.53
   3   1   0   39.21    1.54
   3   1   0   37.52    1.60
  -4  -1   0    1.65    0.11
  -4  -1   0    1.59    0.09
   4   1   0    1.69    0.11
   4   1   0    1.81    0.19
   4   1   0    1.99    0.11
  -5  -1   0    6.48    0.30
  -5  -1   0    6.98    0.33
   5   1   0    6.84    0.33
   5   1   0    6.42    0.41
  -6  -1   0   16.72    0.73
   6   1   0   16.29    0.68
   6   1   0   15.73    0.82
   7   1   0    0.20    0.09
   7   1   0    0.30    0.16
   7  -2   0    0.30    0.11
   6  -2   0    0.78    0.12
   5  -2   0    0.14    0.04
   5  -2   0    0.04    0.06
  -5   2   0    0.05    0.03
   4  -2   0    0.43    0.06
   4  -2   0    0.44    0.06
   4  -2   0    0.25    0.07
   4  -2   0    0.64    0.05
  -4   2   0    0.37    0.05
   3  -2   0   90.08    3.68
   3  -2   0   90.82    3.64
   3  -2   0   92.34    3.66
  -3   2   0   90.52    3.70
  -3   2   0   95.61    3.65
  -3   2   0   88.83    3.65
   2  -2   0    0.04    0.04
   2  -2   0    0.12    0.04
   2  -2   0    0.08    0.02
   2  -2   0   -0.01    0.04
  -2   2   0    0.04    0.03
  -2   2   0    0.01    0.02
  -2   2   0    0.00    0.04
  -2   2   0    0.02    0.02
   1  -2   0    2.32    0.16
   1  -2   0    2.44    0.12
   1  -2   0    2.49    0.15
   1  -2   0    2.48    0.15
  -1   2   0    2.74    0.15
  -1   2   0    2.66    0.12
  -1   2   0    2.40    0.15
  -1   2   0    2.80    0.14
   0  -2   0  200.43    7.98
   0  -2   0  202.58    7.99
   0  -2   0  196.03    8.01
   0  -2   0  193.24    8.03
   0  -2   0  188.11    8.01
   0   2   0  213.77    7.99
   0   2   0  215.82    8.01
   0   2   0  201.25    7.98
   0   2   0  198.15    8.03
   0   2   0  200.68    8.01
  -1  -2   0   41.69    1.69
  -1  -2   0   41.91    1.71
  -1  -2   0   42.28    1.70
  -1  -2   0   42.95    1.75
   1   2   0   44.78    1.69
   1   2   0   41.29    1.70
   1   2   0   40.16    1.71
   1   2   0   44.95    1.70
   1   2   0   39.90    1.75
  -2  -2   0   30.30    1.25
  -2  -2   0   29.44    1.25
  -2  -2   0   32.41    1.33
   2   2   0   31.83    1.25
   2   2   0   32.03    1.25
   2   2   0   29.79    1.32
  -3  -2   0   75.17    3.14
  -3  -2   0   74.60    3.13
   3   2   0   79.01    3.22
   3   2   0   84.53    3.14
   4   2   0    0.10    0.11
  -5  -2   0    5.89    0.28
  -5  -2   0    6.44    0.31
   5   2   0    6.49    0.43
  -6  -2   0    3.02    0.17
  -6  -2   0    2.89    0.21
   6   2   0    3.11    0.34
  -7  -2   0   15.42    0.71
   7   2   0   14.23    0.82
   8   2   0    0.13    0.10
   7  -3   0    1.13    0.18
   6  -3   0    0.01    0.07
   5  -3   0    0.36    0.05
   5  -3   0    0.31    0.09
   4  -3   0    2.12    0.12
   4  -3   0    2.30    0.17
   4  -3   0    2.04    0.22
  -4   3   0    2.18    0.12
  -4   3   0    2.16    0.13
   3  -3   0   18.11    0.75
   3  -3   0   17.72    0.80
   3  -3   0   18.30    0.79
  -3   3   0   18.29    0.82
  -3   3   0   19.18    0.75
  -3   3   0   17.56    0.76
   2  -3   0    7.51    0.37
   2  -3   0    7.51    0.32
   2  -3   0    6.72    0.37
  -2   3   0    7.72    0.38
  -2   3   0    7.24    0.34
  -2   3   0    8.14    0.33
   1  -3   0   22.58    0.94
   1  -3   0   21.01    1.00
   1  -3   0   22.34    0.98
   1  -3   0   23.25    0.93
  -1   3   0   22.99    0.98
  -1   3   0   22.50    0.93
  -1   3   0   24.96    0.94
  -1   3   0   25.22    0.99
   0  -3   0   60.50    2.53
   0  -3   0   57.98    2.53
   0  -3   0   61.89    2.48
   0  -3   0   61.46    2.49
   0  -3   0   57.65    2.55
   0   3   0   68.57    2.52
   0   3   0   62.89    2.48
   0   3   0   62.80    2.52
   0   3   0   60.10    2.55
   0   3   0   67.89    2.49
  -1  -3   0   18.69    0.88
  -1  -3   0   17.97    0.75
  -1  -3   0   18.21    0.79
   1   3   0   18.96    0.75
   1   3   0   18.32    0.77
   1   3   0   18.95    0.78
   1   3   0   17.84    0.84
  -2  -3   0   22.76    0.94
  -2  -3   0   22.68    0.93
   2   3   0   22.61    0.93
   2   3   0   22.70    0.95
   2   3   0   22.92    1.03
  -3  -3   0   17.59    0.76
  -3  -3   0   18.36    0.75
   3   3   0   18.45    0.87
  -4  -3   0   11.91    0.52
  -4  -3   0   12.45    0.54
   4   3   0   12.46    0.66
  -5  -3   0    0.11    0.04
  -5  -3   0   -0.03    0.05
   5   3   0    0.04    0.15
  -6  -3   0   11.63    0.54
  -6  -3   0   10.87    0.50
   6   3   0   11.51    0.69
  -7  -3   0    1.20    0.15
   7   3   0    1.32    0.26
   8   3   0    1.01    0.27
   8   3   0    0.83    0.15
   7  -4   0    0.62    0.15
   6  -4   0    3.54    0.29
   5  -4   0    0.12    0.09
   5  -4   0    0.06    0.04
  -5   4   0    0.02    0.04
   4  -4   0   14.65    0.60
   4  -4   0   13.35    0.68
  -4   4   0   14.39    0.61
   3  -4   0    1.49    0.11
   3  -4   0    1.79    0.18
  -3   4   0    1.97    0.13
  -3   4   0    2.01    0.18
   2  -4   0   38.62    1.62
   2  -4   0   38.85    1.55
  -2   4   0   36.75    1.58
  -2   4   0   39.06    1.62
   1  -4   0   49.24    1.97
   1  -4   0   49.11    1.99
   1  -4   0   47.19    2.04
  -1   4   0   50.75    1.97
  -1   4   0   50.80    2.04
  -1   4   0   48.29    2.04
   0  -4   0   34.53    1.43
   0  -4   0   35.34    1.42
   0   4   0   37.95    1.43
   0   4   0   35.73    1.47
   0   4   0   31.89    1.51
  -1  -4   0   41.94    1.83
  -1  -4   0   43.50    1.79
  -1  -4   0   44.26    1.77
   1   4   0   44.31    1.89
   1   4   0   45.91    1.81
  -2  -4   0    0.74    0.08
  -2  -4   0    0.73    0.07
  -2  -4   0    0.52    0.10
   2   4   0    0.67    0.08
   2   4   0    0.67    0.16
  -3  -4   0    5.50    0.25
  -3  -4   0    5.35    0.27
   3   4   0    4.95    0.40
  -4  -4   0    0.27    0.05
  -4  -4   0    0.17    0.06
   4   4   0    0.28    0.16
   4   4   0    0.36    0.08
  -5  -4   0    2.40    0.17
  -5  -4   0    2.53    0.15
   5   4   0    2.63    0.32
  -6  -4   0    4.71    0.24
  -6  -4   0    4.59    0.28
   6   4   0    4.31    0.46
  -7  -4   0    0.28    0.10
   7   4   0    0.23    0.22
   8   4   0   -0.09    0.11
   8   4   0   -0.12    0.22
   6  -5   0    4.34    0.35
   5  -5   0    4.30    0.33
   4  -5   0    0.34    0.06
   4  -5   0    0.23    0.11
  -4   5   0    0.37    0.07
   3  -5   0    4.25    0.22
   3  -5   0    4.11    0.30
  -3   5   0    4.98    0.31
  -3   5   0    4.03    0.25
   2  -5   0    0.49    0.12
   2  -5   0    0.32    0.06
  -2   5   0    0.34    0.09
  -2   5   0    0.22    0.08
   1  -5   0   28.88    1.35
   1  -5   0   30.91    1.29
  -1   5   0   32.52    1.36
  -1   5   0   32.80    1.35
   0  -5   0    0.53    0.06
   0  -5   0    0.43    0.07
   0   5   0    0.43    0.15
   0   5   0    0.57    0.10
  -1  -5   0   33.49    1.35
  -1  -5   0   32.29    1.36
   1   5   0   34.65    1.39
   1   5   0   31.31    1.48
  -2  -5   0    6.11    0.29
  -2  -5   0    6.40    0.31
  -2  -5   0    5.42    0.38
   2   5   0    6.61    0.31
   2   5   0    6.68    0.47
  -3  -5   0    1.10    0.10
  -3  -5   0    1.20    0.12
   3   5   0    0.61    0.19
  -4  -5   0    0.04    0.05
  -4  -5   0    0.03    0.04
   4   5   0    0.18    0.18
  -5  -5   0    4.98    0.29
  -5  -5   0    5.49    0.27
   5   5   0    5.08    0.49
  -6  -5   0    5.04    0.30
  -6  -5   0    4.73    0.26
   6   5   0    4.96    0.52
  -7  -5   0    3.33    0.26
   7   5   0    3.67    0.44
   6  -6   0    0.02    0.12
   5  -6   0    1.13    0.20
   4  -6   0    4.05    0.33
   4  -6   0    4.60    0.23
  -4   6   0    4.17    0.26
   3  -6   0    2.30    0.15
   3  -6   0    2.19    0.25
  -3   6   0    2.19    0.19
   2  -6   0   16.22    0.69
   2  -6   0   13.95    0.77
  -2   6   0   15.56    0.74
  -2   6   0   16.91    0.77
   1  -6   0   -0.06    0.04
  -1   6   0    0.05    0.11
  -1   6   0    0.02    0.07
   0  -6   0   -0.02    0.03
   0  -6   0   -0.04    0.04
   0   6   0   -0.04    0.13
   0   6   0    0.03    0.06
  -1  -6   0    0.11    0.05
  -1  -6   0    0.07    0.04
   1   6   0    0.15    0.07
   1   6   0    0.04    0.17
  -2  -6   0    9.95    0.49
  -2  -6   0   10.68    0.47
   2   6   0   11.31    0.51
   2   6   0   10.41    0.67
  -3  -6   0    4.79    0.28
  -3  -6   0    5.04    0.25
   3   6   0    5.16    0.48
  -4  -6   0    0.14    0.07
  -4  -6   0    0.15    0.06
   4   6   0    0.21    0.22
  -5  -6   0    0.44    0.08
  -5  -6   0    0.41    0.10
   5   6   0    0.76    0.27
  -6  -6   0    1.00    0.15
  -6  -6   0    0.98    0.12
   6   6   0    0.43    0.28
  -7  -6   0    1.97    0.22
   7   6   0    1.65    0.38
   3  -7   0    3.48    0.21
  -3   7   0    3.23    0.25
   2  -7   0    5.63    0.29
  -2   7   0    5.41    0.36
   1  -7   0    1.01    0.12
  -1   7   0    0.72    0.12
  -1   7   0    0.93    0.19
  -1   7   0    1.03    0.16
   0  -7   0    1.45    0.14
   0   7   0    1.64    0.18
   0   7   0    1.55    0.24
  -1  -7   0    1.14    0.13
  -1  -7   0    1.21    0.11
   1   7   0    1.26    0.27
  -2  -7   0    6.06    0.32
  -2  -7   0    5.74    0.29
   2   7   0    5.55    0.53
  -3  -7   0    0.30    0.08
  -3  -7   0    0.34    0.07
   3   7   0    0.42    0.26
  -4  -7   0    3.08    0.20
  -4  -7   0    3.21    0.23
   4   7   0    3.19    0.43
  -5  -7   0    2.44    0.17
  -5  -7   0    1.89    0.20
   5   7   0    1.90    0.37
  -6  -7   0    1.49    0.18
   6   7   0    1.03    0.36
   3  -8   0    0.10    0.07
  -3   8   0    0.04    0.11
   2  -8   0    0.98    0.13
  -2   8   0    1.12    0.19
   1  -8   0    8.32    0.42
  -1   8   0    8.40    0.53
   0  -8   0    0.52    0.11
   0   8   0    0.54    0.14
   0   8   0    0.42    0.20
  -1  -8   0    5.52    0.33
   1   8   0    6.07    0.54
  -2  -8   0    0.03    0.07
   2   8   0   -0.03    0.21
  -3  -8   0    0.65    0.10
  -3  -8   0    0.68    0.13
   3   8   0    0.40    0.30
  -4  -8   0    0.02    0.07
  -4  -8   0    0.02    0.06
   4   8   0   -0.06    0.26
  -5  -8   0    3.50    0.27
   5   8   0    3.07    0.49
   1  -9   0    1.28    0.16
  -1   9   0    1.27    0.25
   0  -9   0    0.36    0.10
   0   9   0    0.24    0.20
  -1  -9   0    0.31    0.10
   1   9   0    0.17    0.25
   1   9   0    0.24    0.14
  -2  -9   0    0.21    0.10
   2   9   0    0.35    0.15
   2   9   0    0.42    0.29
   2   9  -1    0.24    0.16
   2   9  -1    0.10    0.27
  -2  -9   1    0.35    0.11
   1   9  -1    2.29    0.38
   1   9  -1    1.50    0.22
  -1  -9   1    1.48    0.18
   0   9  -1    0.36    0.20
   0  -9   1    0.28    0.10
  -1   9  -1   -0.03    0.14
   1  -9   1   -0.07    0.07
   4   8  -1   -0.10    0.26
  -4  -8   1    0.19    0.09
   3   8  -1    0.30    0.25
  -3  -8   1    0.70    0.13
   2   8  -1    2.92    0.28
   2   8  -1    3.46    0.43
  -2  -8   1    3.18    0.24
   1   8  -1    1.30    0.18
   1   8  -1    2.07    0.34
  -1  -8   1    2.04    0.19
   0   8  -1    5.58    0.46
   0   8  -1    5.63    0.35
   0  -8   1    5.23    0.31
  -1   8  -1    2.39    0.29
   1  -8   1    2.90    0.21
  -2   8  -1    3.96    0.33
   2  -8   1    4.53    0.27
  -3   8  -1    2.85    0.27
   3  -8   1    3.50    0.23
   6   7  -1    0.34    0.32
  -6  -7   1    0.47    0.13
   5   7  -1    3.71    0.48
  -5  -7   1    4.28    0.29
   4   7  -1    6.32    0.60
  -4  -7   1    6.28    0.36
   3   7  -1    3.39    0.42
  -3  -7   1    4.24    0.26
   2   7  -1   -0.09    0.20
  -2  -7   1   -0.02    0.06
   1   7  -1    5.87    0.49
  -1  -7   1    5.80    0.32
   0   7  -1    0.33    0.17
   0   7  -1    0.30    0.10
   0  -7   1    0.37    0.08
  -1   7  -1   17.54    0.84
  -1   7  -1   16.65    0.76
   1  -7   1   17.05    0.75
  -2   7  -1    0.07    0.10
   2  -7   1    0.11    0.06
  -3   7  -1    2.89    0.24
   3  -7   1    3.13    0.20
   6   6  -1    4.57    0.51
  -6  -6   1    4.68    0.31
   5   6  -1    2.97    0.41
  -5  -6   1    3.31    0.23
  -5  -6   1    3.04    0.20
   4   6  -1    0.02    0.19
  -4  -6   1    0.15    0.06
  -4  -6   1    0.10    0.06
   3   6  -1    0.04    0.19
  -3  -6   1    0.00    0.04
  -3  -6   1    0.05    0.06
   2   6  -1   10.01    0.64
  -2  -6   1   10.31    0.45
  -2  -6   1    9.73    0.47
   1   6  -1    0.43    0.18
  -1  -6   1    0.51    0.08
  -1  -6   1    0.55    0.07
   0   6  -1    9.81    0.55
   0  -6   1    9.27    0.44
  -1   6  -1    0.72    0.16
  -1   6  -1    0.60    0.10
   1  -6   1    0.51    0.08
  -2   6  -1   -0.06    0.06
  -2   6  -1    0.03    0.08
   2  -6   1   -0.01    0.05
  -3   6  -1    0.31    0.10
   3  -6   1    0.20    0.06
  -4   6  -1    5.97    0.34
   4  -6   1    6.88    0.32
   7   5  -1    0.00    0.23
  -7  -5   1   -0.03    0.07
   6   5  -1    0.37    0.25
  -6  -5   1    0.13    0.08
   5   5  -1    2.66    0.37
  -5  -5   1    2.81    0.17
  -5  -5   1    2.74    0.20
   4   5  -1   -0.04    0.16
  -4  -5   1    0.02    0.04
  -4  -5   1   -0.02    0.05
   3   5  -1    1.74    0.27
  -3  -5   1    1.99    0.15
  -3  -5   1    1.89    0.13
   2   5  -1    9.25    0.58
  -2  -5   1   10.29    0.43
  -2  -5   1    9.61    0.45
  -2  -5   1    9.20    0.50
   1   5  -1    7.29    0.48
  -1  -5   1    7.91    0.36
  -1  -5   1    7.71    0.34
   0   5  -1    3.89    0.23
   0   5  -1    3.08    0.29
   0  -5   1    3.83    0.20
  -1   5  -1    4.78    0.28
  -1   5  -1    4.35    0.30
  -1   5  -1    4.43    0.24
   1  -5   1    4.35    0.23
  -2   5  -1    5.25    0.30
   2  -5   1    5.23    0.26
  -3   5  -1    0.01    0.05
   3  -5   1    0.06    0.04
   3  -5   1    0.09    0.09
  -4   5  -1   13.75    0.61
   4  -5   1   11.86    0.67
   4  -5   1   14.09    0.58
  -5   5  -1    0.18    0.07
   5  -5   1    0.38    0.13
   7   4  -1    0.05    0.20
  -7  -4   1    0.06    0.09
   6   4  -1    1.65    0.30
  -6  -4   1    1.98    0.18
   5   4  -1    0.81    0.23
  -5  -4   1    0.73    0.08
  -5  -4   1    1.10    0.12
   4   4  -1    1.47    0.24
  -4  -4   1    1.45    0.11
  -4  -4   1    1.65    0.13
   3   4  -1    0.13    0.14
  -3  -4   1    0.30    0.05
  -3  -4   1    0.25    0.06
   2   4  -1   78.63    3.30
  -2  -4   1   81.10    3.18
  -2  -4   1   77.73    3.21
  -2  -4   1   79.53    3.19
   1   4  -1    0.09    0.05
   1   4  -1   -0.05    0.09
  -1  -4   1    0.07    0.03
  -1  -4   1    0.08    0.04
  -1  -4   1    0.06    0.05
   0   4  -1   20.75    0.87
   0   4  -1   19.17    0.91
   0  -4   1   20.16    0.82
   0  -4   1   20.12    0.84
  -1   4  -1   85.37    3.47
  -1   4  -1   85.12    3.40
  -1   4  -1   87.13    3.47
  -1   4  -1   85.45    3.42
   1  -4   1   83.66    3.42
  -2   4  -1    0.01    0.05
  -2   4  -1    0.03    0.06
   2  -4   1   -0.02    0.03
   2  -4   1   -0.02    0.06
  -3   4  -1   20.28    0.86
   3  -4   1   20.99    0.84
   3  -4   1   19.43    0.92
  -4   4  -1    0.52    0.07
   4  -4   1    0.47    0.06
   4  -4   1    0.33    0.11
  -5   4  -1    0.07    0.05
   5  -4   1    0.09    0.09
   6  -4   1    0.03    0.09
   7  -4   1    3.54    0.30
   8   3  -1    0.07    0.27
   8   3  -1    0.12    0.11
   7   3  -1   -0.07    0.18
   7   3  -1   -0.01    0.09
  -7  -3   1    0.05    0.08
   6   3  -1    6.38    0.50
  -6  -3   1    6.27    0.34
   5   3  -1   18.70    0.93
  -5  -3   1   18.65    0.81
  -5  -3   1   18.26    0.78
   4   3  -1    0.52    0.17
  -4  -3   1    0.68    0.07
  -4  -3   1    0.77    0.09
   3   3  -1   61.86    2.58
  -3  -3   1   61.41    2.46
  -3  -3   1   60.73    2.48
   2   3  -1    5.73    0.36
  -2  -3   1    5.27    0.26
  -2  -3   1    5.80    0.25
   1   3  -1   29.97    1.08
   1   3  -1   24.34    1.14
   1   3  -1   26.35    1.08
   1   3  -1   25.39    1.10
  -1  -3   1   26.10    1.07
  -1  -3   1   25.24    1.09
  -1  -3   1   25.67    1.06
   0   3  -1    3.78    0.25
   0   3  -1    4.05    0.18
   0   3  -1    4.54    0.22
   0   3  -1    3.81    0.21
   0   3  -1    4.20    0.19
   0  -3   1    3.89    0.18
   0  -3   1    3.89    0.22
   0  -3   1    3.79    0.19
   0  -3   1    3.71    0.26
  -1   3  -1   21.68    0.82
  -1   3  -1   20.09    0.86
  -1   3  -1   20.07    0.86
  -1   3  -1   20.51    0.82
  -1   3  -1   20.12    0.81
   1  -3   1   17.93    0.86
   1  -3   1   19.42    0.88
   1  -3   1   19.99    0.82
  -2   3  -1   67.06    2.48
  -2   3  -1   63.03    2.53
  -2   3  -1   60.05    2.50
   2  -3   1   60.34    2.53
   2  -3   1   62.53    2.48
   2  -3   1   57.65    2.53
  -3   3  -1    0.10    0.04
  -3   3  -1    0.20    0.04
   3  -3   1    0.12    0.03
   3  -3   1    0.04    0.06
  -4   3  -1    6.77    0.31
  -4   3  -1    7.10    0.30
   4  -3   1    6.70    0.29
   4  -3   1    6.36    0.36
  -5   3  -1    1.70    0.12
   5  -3   1    1.67    0.17
  -6   3  -1    0.16    0.05
   6  -3   1    0.30    0.10
   7  -3   1    4.61    0.33
   8   2  -1    6.16    0.38
   7   2  -1    4.42    0.44
   7   2  -1    5.51    0.32
  -7  -2   1    6.17    0.35
   6   2  -1    8.22    0.52
  -6  -2   1    7.44    0.40
   5   2  -1    2.69    0.29
  -5  -2   1    2.82    0.18
  -5  -2   1    2.73    0.15
   4   2  -1    7.43    0.43
  -4  -2   1    7.66    0.35
  -4  -2   1    6.92    0.32
   3   2  -1   46.97    1.95
  -3  -2   1   45.96    1.87
  -3  -2   1   45.67    1.86
   2   2  -1   82.18    3.36
   2   2  -1   88.00    3.30
   2   2  -1   86.18    3.29
  -2  -2   1   81.92    3.37
  -2  -2   1   79.23    3.30
  -2  -2   1   77.47    3.29
   1   2  -1    9.34    0.48
   1   2  -1   10.78    0.42
   1   2  -1   10.64    0.43
  -1  -2   1    9.84    0.43
  -1  -2   1    9.73    0.48
  -1  -2   1   10.16    0.42
   0   2  -1   58.77    2.23
   0   2  -1   55.52    2.26
   0   2  -1   52.89    2.27
   0   2  -1   56.35    2.25
   0   2  -1   57.74    2.23
   0  -2   1   55.95    2.23
   0  -2   1   55.99    2.23
   0  -2   1   52.53    2.28
   0  -2   1   54.06    2.25
  -1   2  -1   38.86    1.58
  -1   2  -1   38.68    1.59
  -1   2  -1   41.70    1.59
  -1   2  -1   40.74    1.56
  -1   2  -1   39.51    1.55
  -1   2  -1   39.15    1.56
   1  -2   1   37.74    1.56
   1  -2   1   37.52    1.59
   1  -2   1   37.06    1.59
   1  -2   1   37.80    1.59
  -2   2  -1    0.25    0.05
  -2   2  -1    0.39    0.03
  -2   2  -1    0.40    0.06
  -2   2  -1    0.34    0.04
   2  -2   1    0.31    0.03
   2  -2   1    0.36    0.05
   2  -2   1    0.23    0.07
   2  -2   1    0.30    0.06
  -3   2  -1    6.83    0.31
  -3   2  -1    7.21    0.30
   3  -2   1    6.86    0.29
   3  -2   1    7.18    0.32
   3  -2   1    6.85    0.34
  -4   2  -1   33.75    1.39
   4  -2   1   34.53    1.43
  -5   2  -1    2.41    0.14
   5  -2   1    2.60    0.18
  -6   2  -1    1.27    0.10
   6  -2   1    1.20    0.15
   7   1  -1    5.81    0.32
   7   1  -1    5.58    0.45
   6   1  -1   12.56    0.67
   6   1  -1   12.13    0.58
   6   1  -1   12.87    0.55
  -6  -1   1   13.06    0.60
   5   1  -1    1.50    0.19
  -5  -1   1    1.38    0.13
   4   1  -1    0.21    0.10
  -4  -1   1    0.13    0.03
  -4  -1   1    0.16    0.05
   3   1  -1    0.08    0.07
   3   1  -1    0.04    0.03
   3   1  -1    0.11    0.03
   3   1  -1    0.21    0.04
  -3  -1   1    0.13    0.04
   2   1  -1  204.79    7.92
   2   1  -1  204.12    7.92
   2   1  -1  194.06    7.96
  -2  -1   1  192.93    7.92
  -2  -1   1  211.40    7.97
  -2  -1   1  188.29    7.93
   1   1  -1   46.73    1.82
   1   1  -1   44.89    1.85
   1   1  -1   45.64    1.82
  -1  -1   1   45.37    1.82
  -1  -1   1   47.02    1.86
  -1  -1   1   43.79    1.82
   0   1  -1   27.54    1.22
   0   1  -1   30.20    1.20
   0   1  -1   29.46    1.20
   0   1  -1   28.15    1.20
   0  -1   1   28.45    1.21
   0  -1   1   29.28    1.20
   0  -1   1   26.38    1.22
  -1   1  -1   39.62    1.52
  -1   1  -1   36.33    1.53
  -1   1  -1   40.14    1.54
   1  -1   1   37.02    1.52
   1  -1   1   36.44    1.54
   1  -1   1   37.40    1.54
   1  -1   1   39.36    1.53
  -2   1  -1   10.18    0.41
  -2   1  -1    9.61    0.40
   2  -1   1    9.47    0.40
   2  -1   1    9.42    0.43
   2  -1   1    9.71    0.42
  -3   1  -1   12.43    0.52
   3  -1   1   12.65    0.54
   3  -1   1   12.16    0.55
   3  -1   1   12.48    0.52
  -4   1  -1   36.43    1.51
   4  -1   1   38.03    1.53
   4  -1   1   37.53    1.51
  -5   1  -1    9.50    0.43
   5  -1   1   10.62    0.46
  -6   1  -1    0.20    0.05
   6  -1   1    0.28    0.08
   6   0  -1    4.79    0.36
   6   0  -1    5.34    0.26
   6   0  -1    5.36    0.25
   6   0  -1    5.03    0.27
   5   0  -1    0.22    0.04
   5   0  -1    0.19    0.05
   5   0  -1    0.27    0.11
   5   0  -1    0.21    0.05
   4   0  -1    5.35    0.22
   4   0  -1    4.96    0.27
   4   0  -1    4.97    0.24
   3   0  -1   70.43    2.71
   3   0  -1   68.12    2.70
   3   0  -1   68.14    2.72
   3   0  -1   66.37    2.74
  -3   0   1   67.97    2.72
  -3   0   1   65.33    2.73
   2   0  -1   98.36    3.98
   2   0  -1  101.58    3.96
   2   0  -1   99.72    3.97
   2   0  -1  101.79    3.96
  -2   0   1  101.46    3.97
  -2   0   1   94.27    3.97
   1   0  -1   43.33    1.86
   1   0  -1   46.18    1.85
   1   0  -1   46.72    1.85
  -1   0   1   48.80    1.86
  -1   0   1   46.05    1.85
   0   0  -1   -0.02    0.00
   0   0  -1   -0.02    0.00
   0   0  -1   -0.02    0.00
   0   0   1   -0.02    0.00
   0   0   1   -0.02    0.00
   0   0   1   -0.03    0.00
  -1   0  -1  117.39    4.49
  -1   0  -1  111.69    4.50
  -1   0  -1  111.94    4.49
   1   0   1  107.80    4.49
   1   0   1  119.35    4.50
   1   0   1  110.59    4.49
  -2   0  -1  122.34    5.05
  -2   0  -1  126.66    5.06
   2   0   1  128.64    5.07
   2   0   1  129.05    5.06
   2   0   1  129.97    5.06
   2   0   1  126.67    5.05
  -3   0  -1    0.77    0.06
  -3   0  -1    0.85    0.06
  -3   0  -1    0.65    0.05
   3   0   1    0.74    0.06
   3   0   1    0.59    0.07
   3   0   1    0.87    0.05
   3   0   1    0.82    0.06
   3   0   1    0.72    0.05
  -4   0  -1    1.58    0.10
  -4   0  -1    1.69    0.09
   4   0   1    1.88    0.10
   4   0   1    1.78    0.13
   4   0   1    1.80    0.09
   4   0   1    2.00    0.11
  -5   0  -1    7.02    0.31
  -5   0  -1    6.61    0.32
   5   0   1    7.58    0.31
   5   0   1    7.55    0.33
   6   0   1    3.14    0.18
   7   0   1   17.22    0.88
   6  -1  -1    0.12    0.04
   6  -1  -1    0.05    0.06
   5  -1  -1   25.75    1.06
   5  -1  -1   26.14    1.05
   5  -1  -1   25.25    1.08
   4  -1  -1   35.20    1.43
   4  -1  -1   34.62    1.44
   4  -1  -1   35.31    1.41
  -4   1   1   34.90    1.46
   3  -1  -1   76.93    3.05
   3  -1  -1   73.39    3.08
   3  -1  -1   76.85    3.05
   3  -1  -1   77.09    3.04
  -3   1   1   76.10    3.07
   2  -1  -1  101.38    4.21
   2  -1  -1  104.30    4.19
   2  -1  -1  105.54    4.18
  -2   1   1  106.66    4.21
  -2   1   1  106.81    4.18
   1  -1  -1   76.74    3.14
   1  -1  -1   81.11    3.15
   1  -1  -1   77.17    3.17
  -1   1   1   78.22    3.17
  -1   1   1   81.10    3.14
   0  -1  -1   15.96    0.71
   0  -1  -1   17.00    0.68
   0  -1  -1   17.91    0.69
   0  -1  -1   15.17    0.70
   0   1   1   16.72    0.71
   0   1   1   17.30    0.71
   0   1   1   18.32    0.69
   0   1   1   18.02    0.69
   0   1   1   17.53    0.68
  -1  -1  -1    0.04    0.01
  -1  -1  -1    0.02    0.01
   1   1   1    0.02    0.01
   1   1   1    0.14    0.06
   1   1   1    0.05    0.01
   1   1   1    0.05    0.02
   1   1   1    0.06    0.01
  -2  -1  -1  112.47    4.64
  -2  -1  -1  115.74    4.65
   2   1   1  118.48    4.65
   2   1   1  119.56    4.65
   2   1   1  117.79    4.65
  -3  -1  -1   12.30    0.52
  -3  -1  -1   11.79    0.51
   3   1   1   12.28    0.52
   3   1   1   12.81    0.53
   3   1   1   12.58    0.52
   3   1   1   13.40    0.52
  -4  -1  -1    1.45    0.10
  -4  -1  -1    1.39    0.09
   4   1   1    1.53    0.10
   4   1   1    1.65    0.09
  -5  -1  -1    0.29    0.06
  -5  -1  -1    0.10    0.03
   5   1   1    0.04    0.03
   5   1   1    0.03    0.04
   5   1   1    0.06    0.11
  -6  -1  -1    2.55    0.18
  -6  -1  -1    2.31    0.13
   6   1   1    2.22    0.27
   7   1   1    6.18    0.47
   7  -2  -1    1.90    0.18
   6  -2  -1    4.96    0.24
   6  -2  -1    4.60    0.28
   5  -2  -1    4.95    0.28
   5  -2  -1    5.08    0.27
   5  -2  -1    5.31    0.24
   4  -2  -1   56.03    2.15
   4  -2  -1   52.90    2.12
   4  -2  -1   50.86    2.16
  -4   2   1   51.77    2.18
   3  -2  -1   -0.09    0.04
   3  -2  -1    0.08    0.03
  -3   2   1    0.02    0.02
  -3   2   1    0.03    0.05
   2  -2  -1   21.50    0.96
   2  -2  -1   22.02    0.93
   2  -2  -1   22.38    0.91
  -2   2   1   22.94    0.96
  -2   2   1   23.17    0.91
   1  -2  -1  123.02    4.79
   1  -2  -1  110.85    4.83
   1  -2  -1  115.69    4.82
   1  -2  -1  123.88    4.82
  -1   2   1  130.86    4.81
  -1   2   1  129.24    4.79
  -1   2   1  114.94    4.83
  -1   2   1  115.18    4.81
   0  -2  -1   21.70    0.90
   0  -2  -1   22.39    0.91
   0  -2  -1   22.35    0.95
   0  -2  -1   21.61    0.95
   0  -2  -1   22.77    0.93
   0   2   1   23.43    0.91
   0   2   1   22.72    0.90
   0   2   1   21.82    0.95
   0   2   1   23.61    0.92
   0   2   1   22.32    0.94
  -1  -2  -1   15.75    0.62
  -1  -2  -1   14.49    0.61
  -1  -2  -1   13.54    0.63
  -1  -2  -1   14.59    0.67
   1   2   1   16.02    0.62
   1   2   1   15.27    0.68
   1   2   1   16.02    0.63
   1   2   1   14.83    0.64
   1   2   1   15.63    0.62
  -2  -2  -1    7.21    0.31
  -2  -2  -1    7.22    0.32
   2   2   1    7.14    0.39
   2   2   1    7.22    0.32
   2   2   1    7.64    0.32
   2   2   1    7.63    0.31
  -3  -2  -1    2.91    0.15
  -3  -2  -1    2.89    0.15
   3   2   1    3.22    0.15
   3   2   1    3.06    0.26
  -4  -2  -1    2.53    0.13
  -4  -2  -1    2.51    0.14
   4   2   1    2.41    0.26
  -5  -2  -1    0.63    0.08
  -5  -2  -1    0.64    0.07
   5   2   1    0.78    0.17
  -6  -2  -1    9.02    0.43
  -6  -2  -1    8.79    0.39
   6   2   1    8.60    0.56
  -7  -2  -1    0.90    0.09
   7   2   1    1.04    0.23
   8   2   1    2.40    0.35
   7  -3  -1    8.54    0.47
   6  -3  -1   -0.06    0.07
   5  -3  -1    0.18    0.07
   5  -3  -1    0.35    0.05
   4  -3  -1    2.88    0.15
   4  -3  -1    3.03    0.20
  -4   3   1    3.06    0.22
   3  -3  -1    6.49    0.34
   3  -3  -1    6.91    0.35
   3  -3  -1    6.88    0.30
  -3   3   1    7.04    0.37
  -3   3   1    7.44    0.31
  -3   3   1    6.69    0.30
   2  -3  -1    5.32    0.24
   2  -3  -1    5.07    0.29
   2  -3  -1    5.30    0.28
  -2   3   1    5.80    0.24
  -2   3   1    5.31    0.26
  -2   3   1    5.54    0.30
   1  -3  -1  111.32    4.79
   1  -3  -1  121.71    4.74
   1  -3  -1  119.42    4.76
   1  -3  -1  114.42    4.80
  -1   3   1  116.62    4.80
  -1   3   1  128.92    4.76
  -1   3   1  121.00    4.81
  -1   3   1  120.62    4.74
   0  -3  -1   32.20    1.32
   0  -3  -1   31.65    1.37
   0  -3  -1   30.49    1.38
   0  -3  -1   32.55    1.35
   0  -3  -1   31.60    1.31
   0   3   1   31.06    1.38
   0   3   1   36.23    1.32
   0   3   1   32.59    1.31
   0   3   1   32.07    1.35
   0   3   1   35.07    1.34
  -1  -3  -1    1.36    0.12
  -1  -3  -1    1.92    0.10
  -1  -3  -1    1.55    0.13
  -1  -3  -1    1.83    0.09
  -1  -3  -1    1.87    0.18
   1   3   1    1.75    0.09
   1   3   1    1.93    0.10
   1   3   1    1.85    0.20
   1   3   1    1.77    0.12
   1   3   1    1.93    0.12
  -2  -3  -1    6.21    0.27
  -2  -3  -1    6.03    0.28
   2   3   1    6.18    0.29
   2   3   1    6.70    0.29
   2   3   1    6.08    0.38
  -3  -3  -1    3.15    0.16
  -3  -3  -1    3.35    0.17
   3   3   1    3.56    0.30
  -4  -3  -1    4.45    0.23
  -4  -3  -1    4.61    0.22
   4   3   1    4.42    0.36
  -5  -3  -1   38.16    1.58
  -5  -3  -1   37.98    1.56
   5   3   1   38.83    1.72
  -6  -3  -1   17.39    0.75
  -6  -3  -1   17.35    0.78
   6   3   1   18.56    0.95
  -7  -3  -1    0.77    0.09
  -7  -3  -1    0.80    0.13
   7   3   1    0.64    0.23
   8   3   1    0.03    0.21
   7  -4  -1    3.51    0.30
   6  -4  -1    0.30    0.12
   5  -4  -1    5.11    0.33
   5  -4  -1    5.44    0.25
   4  -4  -1    7.45    0.41
   4  -4  -1    7.53    0.33
  -4   4   1    7.28    0.34
  -4   4   1    7.63    0.42
   3  -4  -1   55.32    2.31
   3  -4  -1   56.39    2.24
  -3   4   1   57.59    2.33
  -3   4   1   53.43    2.25
   2  -4  -1    0.25    0.07
   2  -4  -1    0.31    0.05
  -2   4   1    0.30    0.07
  -2   4   1    0.27    0.08
   1  -4  -1   96.10    3.94
   1  -4  -1   97.82    3.87
   1  -4  -1   96.11    3.89
  -1   4   1   99.31    3.87
  -1   4   1   98.94    3.94
  -1   4   1   94.19    3.94
   0  -4  -1   29.14    1.15
   0  -4  -1   26.03    1.20
   0  -4  -1   28.02    1.16
   0   4   1   29.86    1.21
   0   4   1   29.80    1.15
   0   4   1   26.72    1.24
  -1  -4  -1    7.18    0.32
  -1  -4  -1    6.40    0.37
  -1  -4  -1    7.01    0.30
   1   4   1    7.34    0.34
   1   4   1    6.36    0.42
  -2  -4  -1   49.72    2.04
  -2  -4  -1   50.60    2.06
   2   4   1   51.99    2.06
   2   4   1   50.41    2.17
  -3  -4  -1   44.80    1.90
  -3  -4  -1   46.78    1.92
   3   4   1   45.72    2.04
   3   4   1   51.17    1.93
  -4  -4  -1    0.29    0.07
  -4  -4  -1    0.22    0.05
   4   4   1    0.30    0.06
   4   4   1    0.44    0.17
  -5  -4  -1    4.69    0.23
  -5  -4  -1    4.35    0.25
   5   4   1    4.35    0.43
  -6  -4  -1   11.49    0.50
  -6  -4  -1   11.15    0.53
   6   4   1   10.83    0.71
  -7  -4  -1    0.01    0.07
  -7  -4  -1    0.11    0.06
   7   4   1    0.06    0.21
   8   4   1    2.52    0.39
   6  -5  -1    0.49    0.15
   5  -5  -1    1.11    0.18
   4  -5  -1   42.61    1.74
   4  -5  -1   40.84    1.83
  -4   5   1   46.60    1.86
  -4   5   1   40.81    1.75
   3  -5  -1   -0.04    0.04
   3  -5  -1    0.05    0.08
  -3   5   1    0.05    0.05
  -3   5   1    0.00    0.07
   2  -5  -1   10.36    0.54
   2  -5  -1   10.42    0.47
  -2   5   1   10.50    0.51
  -2   5   1   11.00    0.54
   1  -5  -1    5.34    0.34
   1  -5  -1    5.91    0.26
   1  -5  -1    5.96    0.28
  -1   5   1    6.16    0.34
  -1   5   1    6.16    0.37
   0  -5  -1   27.77    1.08
   0  -5  -1   26.29    1.10
   0  -5  -1   24.21    1.15
   0   5   1   26.10    1.21
   0   5   1   28.04    1.16
  -1  -5  -1   17.00    0.70
  -1  -5  -1   15.76    0.72
   1   5   1   16.84    0.85
   1   5   1   17.43    0.75
  -2  -5  -1   19.31    0.81
  -2  -5  -1   18.30    0.79
   2   5   1   19.03    0.96
   2   5   1   19.27    0.82
  -3  -5  -1    0.02    0.04
  -3  -5  -1   -0.05    0.04
   3   5   1    0.07    0.16
   3   5   1    0.05    0.04
  -4  -5  -1    6.11    0.31
  -4  -5  -1    6.17    0.29
   4   5   1    5.91    0.49
  -5  -5  -1    0.11    0.07
  -5  -5  -1    0.17    0.05
   5   5   1   -0.01    0.19
  -6  -5  -1   12.21    0.59
  -6  -5  -1   12.92    0.56
   6   5   1   12.21    0.81
  -7  -5  -1    0.24    0.09
  -7  -5  -1    0.11    0.06
   7   5   1    0.08    0.23
   6  -6  -1    0.06    0.13
   5  -6  -1    2.73    0.28
   4  -6  -1    5.61    0.29
   4  -6  -1    5.20    0.39
  -4   6   1    6.26    0.40
   3  -6  -1   10.95    0.48
   3  -6  -1   10.22    0.58
  -3   6   1    9.73    0.51
  -3   6   1   11.78    0.59
   2  -6  -1    1.40    0.19
   2  -6  -1    1.35    0.12
  -2   6   1    1.57    0.19
  -2   6   1    1.44    0.19
   1  -6  -1   12.30    0.53
   1  -6  -1   12.67    0.55
   1  -6  -1   11.06    0.62
  -1   6   1   13.07    0.65
  -1   6   1   13.07    0.63
   0  -6  -1    0.01    0.04
   0  -6  -1   -0.03    0.03
   0   6   1    0.04    0.13
   0   6   1    0.10    0.06
  -1  -6  -1    1.23    0.09
  -1  -6  -1    1.03    0.11
   1   6   1    1.29    0.14
   1   6   1    1.10    0.24
  -2  -6  -1    2.20    0.14
  -2  -6  -1    2.29    0.16
   2   6   1    2.30    0.17
   2   6   1    2.13    0.31
  -3  -6  -1    5.33    0.29
  -3  -6  -1    5.47    0.27
   3   6   1    5.31    0.28
   3   6   1    5.09    0.49
  -4  -6  -1    1.35    0.14
  -4  -6  -1    1.12    0.11
   4   6   1    0.91    0.26
  -5  -6  -1    1.30    0.13
  -5  -6  -1    1.27    0.15
   5   6   1    0.93    0.28
  -6  -6  -1    4.05    0.28
  -6  -6  -1    4.58    0.25
   6   6   1    4.34    0.49
  -7  -6  -1    0.05    0.06
  -7  -6  -1   -0.02    0.08
   7   6   1    0.08    0.26
   5  -7  -1   -0.04    0.11
   4  -7  -1    0.21    0.07
   4  -7  -1    0.17    0.12
   3  -7  -1    4.13    0.23
   3  -7  -1    3.36    0.32
  -3   7   1    3.34    0.26
  -3   7   1    4.33    0.33
   2  -7  -1    0.07    0.06
   2  -7  -1    0.05    0.11
  -2   7   1    0.10    0.09
  -2   7   1   -0.09    0.09
   1  -7  -1   12.70    0.59
  -1   7   1   13.41    0.67
  -1   7   1   13.25    0.70
   0  -7  -1   -0.02    0.05
   0  -7  -1   -0.03    0.04
   0   7   1   -0.18    0.15
   0   7   1   -0.03    0.06
  -1  -7  -1    0.04    0.05
  -1  -7  -1    0.03    0.05
   1   7   1    0.19    0.21
   1   7   1    0.09    0.07
  -2  -7  -1    0.42    0.09
  -2  -7  -1    0.27    0.06
   2   7   1    0.26    0.09
   2   7   1    0.31    0.23
  -3  -7  -1    9.65    0.49
  -3  -7  -1    9.96    0.46
   3   7   1   10.63    0.74
  -4  -7  -1    0.09    0.05
  -4  -7  -1   -0.01    0.06
   4   7   1   -0.23    0.22
  -5  -7  -1    9.47    0.45
  -5  -7  -1    9.15    0.48
   5   7   1    9.72    0.77
  -6  -7  -1    0.22    0.10
  -6  -7  -1    0.15    0.07
   6   7   1    0.08    0.30
   3  -8  -1    0.39    0.09
   2  -8  -1    2.17    0.18
  -2   8   1    2.20    0.26
   1  -8  -1    3.80    0.24
  -1   8   1    3.54    0.31
  -1   8   1    3.48    0.35
   0  -8  -1    2.46    0.19
   0   8   1    2.31    0.24
   0   8   1    2.85    0.37
  -1  -8  -1    0.97    0.10
  -1  -8  -1    0.93    0.13
   1   8   1    0.95    0.16
   1   8   1    0.69    0.26
  -2  -8  -1    3.56    0.22
  -2  -8  -1    3.77    0.25
   2   8   1    3.71    0.47
  -3  -8  -1    0.31    0.09
  -3  -8  -1    0.13    0.07
   3   8   1   -0.07    0.25
  -4  -8  -1    1.23    0.13
  -4  -8  -1    0.99    0.15
   4   8   1    1.02    0.37
  -5  -8  -1    0.77    0.10
  -5  -8  -1    0.76    0.14
   5   8   1    0.95    0.37
   1  -9  -1    1.08    0.15
  -1   9   1    0.87    0.23
   0  -9  -1    1.30    0.16
   0   9   1    1.48    0.31
  -1  -9  -1    2.31    0.22
   1   9   1    2.13    0.39
  -2  -9  -1    1.03    0.15
   2   9   1    1.16    0.34
  -3  -9  -1    0.23    0.08
  -3  -9  -1    0.32    0.11
   3   9   1   -0.34    0.28
   1   9  -2    0.93    0.18
   1   9  -2    0.76    0.25
  -1  -9   2    1.14    0.16
   0   9  -2    0.02    0.15
   0  -9   2    0.04    0.08
   4   8  -2   -0.15    0.25
   4   8  -2    0.28    0.15
  -4  -8   2    0.05    0.08
   3   8  -2    0.00    0.13
   3   8  -2    0.39    0.26
  -3  -8   2    0.12    0.08
   2   8  -2    0.03    0.12
   2   8  -2   -0.11    0.20
  -2  -8   2   -0.03    0.07
   1   8  -2    5.02    0.47
   1   8  -2    4.73    0.35
  -1  -8   2    4.69    0.30
   0   8  -2    0.13    0.12
   0   8  -2   -0.01    0.15
   0  -8   2    0.02    0.07
  -1   8  -2    7.51    0.49
   1  -8   2    7.26    0.39
  -2   8  -2    2.49    0.27
   2  -8   2    2.24    0.19
  -3   8  -2    0.26    0.13
   3  -8   2    0.37    0.13
   5   7  -2    0.29    0.27
   5   7  -2    0.58    0.17
  -5  -7   2    0.64    0.13
   4   7  -2    2.55    0.39
   4   7  -2    2.48    0.26
  -4  -7   2    2.84    0.22
   3   7  -2    0.41    0.14
   3   7  -2    0.28    0.22
  -3  -7   2    0.36    0.09
   2   7  -2    9.79    0.52
   2   7  -2    9.55    0.65
  -2  -7   2    9.67    0.48
   1   7  -2    0.18    0.17
   1   7  -2    0.23    0.11
  -1  -7   2    0.11    0.07
   0   7  -2    4.48    0.30
   0   7  -2    4.96    0.39
   0  -7   2    4.58    0.27
  -1   7  -2    0.29    0.10
  -1   7  -2    0.22    0.12
   1  -7   2    0.40    0.09
  -2   7  -2    7.74    0.44
   2  -7   2    7.39    0.38
  -3   7  -2    0.58    0.13
   3  -7   2    0.61    0.09
  -4   7  -2    0.86    0.14
   6   6  -2    0.67    0.28
   6   6  -2    0.55    0.16
  -6  -6   2    0.94    0.15
   5   6  -2    0.13    0.24
  -5  -6   2   -0.01    0.07
   4   6  -2    3.21    0.38
  -4  -6   2    3.02    0.22
   3   6  -2    6.95    0.54
   2   6  -2   17.69    0.93
  -2  -6   2   17.23    0.77
   1   6  -2   13.83    0.77
   1   6  -2   14.95    0.67
  -1  -6   2   13.87    0.64
   0   6  -2    0.48    0.11
   0   6  -2    0.96    0.19
   0  -6   2    0.61    0.09
  -1   6  -2    9.16    0.44
  -1   6  -2    9.93    0.51
   1  -6   2    8.84    0.43
  -2   6  -2    0.21    0.10
  -2   6  -2    0.08    0.07
   2  -6   2    0.16    0.06
  -3   6  -2    1.65    0.18
   3  -6   2    1.78    0.14
  -4   6  -2    0.14    0.08
   7   5  -2    0.50    0.27
   7   5  -2    0.24    0.13
  -7  -5   2    0.56    0.13
   6   5  -2    2.03    0.34
   6   5  -2    2.44    0.24
  -6  -5   2    2.17    0.21
   5   5  -2    1.20    0.28
  -5  -5   2    1.90    0.17
   4   5  -2    0.12    0.18
  -4  -5   2    0.18    0.07
   3   5  -2    1.56    0.26
  -3  -5   2    2.30    0.16
  -3  -5   2    2.13    0.14
   2   5  -2    1.50    0.23
  -2  -5   2    1.72    0.13
   1   5  -2    4.79    0.37
  -1  -5   2    4.77    0.25
   0   5  -2    6.62    0.41
   0   5  -2    6.59    0.33
   0  -5   2    6.49    0.32
  -1   5  -2    4.00    0.22
  -1   5  -2    4.12    0.28
   1  -5   2    3.90    0.21
  -2   5  -2    0.24    0.08
  -2   5  -2    0.22    0.03
   2  -5   2    0.15    0.05
  -3   5  -2    3.08    0.21
   3  -5   2    3.18    0.17
  -4   5  -2    4.19    0.25
   4  -5   2    4.62    0.22
  -5   5  -2    5.14    0.28
   7   4  -2    1.21    0.28
   7   4  -2    1.31    0.18
  -7  -4   2    1.89    0.21
   6   4  -2   10.39    0.53
   6   4  -2    9.82    0.66
  -6  -4   2    9.78    0.50
   5   4  -2   24.33    1.18
  -5  -4   2   23.32    1.03
   4   4  -2    0.07    0.15
  -4  -4   2    0.37    0.06
  -4  -4   2    0.27    0.07
   3   4  -2    0.32    0.16
  -3  -4   2    0.51    0.08
  -3  -4   2    0.37    0.06
   2   4  -2    6.83    0.44
  -2  -4   2    6.95    0.34
  -2  -4   2    7.10    0.32
   1   4  -2    3.30    0.29
  -1  -4   2    3.66    0.21
  -1  -4   2    3.62    0.19
   0   4  -2  208.53    8.03
   0   4  -2  198.23    8.09
   0  -4   2  196.80    8.02
  -1   4  -2   36.40    1.47
  -1   4  -2   36.68    1.54
  -1   4  -2   37.38    1.50
   1  -4   2   35.90    1.49
  -2   4  -2    8.16    0.40
   2  -4   2    8.41    0.37
  -3   4  -2    5.47    0.29
   3  -4   2    5.81    0.26
  -4   4  -2    4.08    0.22
   4  -4   2    4.22    0.19
   4  -4   2    3.34    0.27
  -5   4  -2    3.28    0.19
   5  -4   2    2.06    0.24
   8   3  -2    0.24    0.13
   7   3  -2    0.11    0.10
   7   3  -2   -0.02    0.18
  -7  -3   2    0.00    0.08
   6   3  -2    1.23    0.24
   6   3  -2    1.51    0.17
  -6  -3   2    1.40    0.16
   5   3  -2   19.82    0.97
  -5  -3   2   19.54    0.86
   4   3  -2   21.86    1.03
  -4  -3   2   21.78    0.92
  -4  -3   2   21.30    0.90
   3   3  -2   11.72    0.62
  -3  -3   2   11.90    0.52
  -3  -3   2   11.63    0.50
   2   3  -2   61.02    2.56
  -2  -3   2   60.94    2.47
  -2  -3   2   61.97    2.48
  -2  -3   2   61.81    2.47
   1   3  -2    2.46    0.22
  -1  -3   2    2.74    0.16
  -1  -3   2    3.02    0.15
   0   3  -2   76.20    3.08
   0   3  -2   80.94    3.07
   0   3  -2   79.85    3.06
   0   3  -2   72.56    3.12
   0  -3   2   74.67    3.09
   0  -3   2   75.06    3.07
  -1   3  -2    3.04    0.16
  -1   3  -2    3.12    0.19
  -1   3  -2    3.09    0.15
  -1   3  -2    3.00    0.14
   1  -3   2    3.00    0.15
  -2   3  -2   37.55    1.62
  -2   3  -2   42.32    1.59
   2  -3   2   38.74    1.59
  -3   3  -2   74.03    3.07
  -3   3  -2   84.97    3.04
   3  -3   2   69.50    3.11
   3  -3   2   75.70    3.04
  -4   3  -2    8.44    0.38
   4  -3   2    7.53    0.42
   4  -3   2    8.69    0.35
  -5   3  -2    0.02    0.04
   5  -3   2    0.06    0.07
  -6   3  -2    1.57    0.13
   6  -3   2    1.71    0.20
   8   2  -2    3.04    0.28
   7   2  -2    0.51    0.19
   7   2  -2    0.88    0.13
  -7  -2   2    0.88    0.15
   6   2  -2    2.65    0.29
   6   2  -2    2.15    0.19
  -6  -2   2    2.21    0.19
   5   2  -2   12.52    0.65
  -5  -2   2   11.95    0.56
   4   2  -2    1.57    0.19
  -4  -2   2    1.59    0.12
   3   2  -2  177.71    7.05
  -3  -2   2  171.51    6.97
  -3  -2   2  176.00    6.99
   2   2  -2    0.97    0.08
   2   2  -2    1.06    0.14
  -2  -2   2    1.01    0.08
  -2  -2   2    1.14    0.15
  -2  -2   2    0.87    0.07
   1   2  -2   12.96    0.62
   1   2  -2   14.42    0.57
   1   2  -2   14.71    0.58
  -1  -2   2   13.51    0.58
  -1  -2   2   13.49    0.57
  -1  -2   2   13.41    0.63
   0   2  -2  937.78   38.12
   0   2  -2  970.85   38.10
   0   2  -2 1000.00   38.09
   0   2  -2  985.08   38.08
   0  -2   2  923.62   38.10
   0  -2   2  956.05   38.09
   0  -2   2  946.61   38.14
  -1   2  -2   46.35    1.82
  -1   2  -2   46.29    1.83
  -1   2  -2   43.48    1.84
  -1   2  -2   46.91    1.86
   1  -2   2   44.27    1.85
   1  -2   2   47.13    1.86
   1  -2   2   44.07    1.82
  -2   2  -2    8.97    0.36
  -2   2  -2    8.04    0.38
  -2   2  -2    9.14    0.39
   2  -2   2    9.30    0.39
   2  -2   2    7.46    0.40
   2  -2   2    8.59    0.36
  -3   2  -2    3.36    0.17
   3  -2   2    3.38    0.18
   3  -2   2    3.18    0.20
  -4   2  -2    1.98    0.12
   4  -2   2    2.03    0.16
  -5   2  -2    4.72    0.24
   5  -2   2    4.80    0.28
  -6   2  -2    6.11    0.29
   6  -2   2    5.42    0.33
   7   1  -2    0.08    0.08
   7   1  -2    0.08    0.06
   7   1  -2   -0.05    0.15
   6   1  -2    4.86    0.38
   6   1  -2    5.11    0.28
  -6  -1   2    4.89    0.30
   5   1  -2    3.91    0.22
   5   1  -2    3.65    0.29
  -5  -1   2    3.55    0.22
   4   1  -2    2.29    0.14
   4   1  -2    1.97    0.14
   4   1  -2    2.18    0.20
  -4  -1   2    1.99    0.14
   3   1  -2    0.67    0.07
   3   1  -2    0.66    0.05
   3   1  -2    0.57    0.10
  -3  -1   2    0.59    0.07
   2   1  -2   11.38    0.51
   2   1  -2   12.61    0.50
   2   1  -2   11.90    0.51
   2   1  -2   11.81    0.55
  -2  -1   2   11.91    0.51
  -2  -1   2   13.03    0.55
   1   1  -2   36.50    1.42
   1   1  -2   33.50    1.42
   1   1  -2   35.56    1.41
   1   1  -2   33.27    1.45
  -1  -1   2   37.50    1.46
   0   1  -2   71.08    3.11
   0   1  -2   81.51    3.09
   0   1  -2   77.31    3.10
   0  -1   2   78.69    3.11
   0  -1   2   80.66    3.09
   0  -1   2   76.53    3.10
  -1   1  -2   34.09    1.37
  -1   1  -2   36.54    1.38
  -1   1  -2   33.00    1.38
  -1   1  -2   31.19    1.39
   1  -1   2   34.48    1.37
   1  -1   2   35.26    1.39
   1  -1   2   35.89    1.38
  -2   1  -2    0.76    0.06
  -2   1  -2    0.79    0.06
   2  -1   2    0.70    0.06
   2  -1   2    0.76    0.07
   2  -1   2    0.75    0.08
  -3   1  -2   26.31    1.08
  -3   1  -2   27.18    1.08
   3  -1   2   25.49    1.09
   3  -1   2   26.47    1.08
  -4   1  -2    0.91    0.08
   4  -1   2    0.91    0.10
  -5   1  -2   27.58    1.17
   5  -1   2   29.62    1.20
  -6   1  -2   26.03    1.10
   6  -1   2   27.15    1.14
  -7   1  -2    7.52    0.36
   6   0  -2    5.72    0.28
   6   0  -2    5.73    0.27
   6   0  -2    5.42    0.29
   6   0  -2    5.42    0.37
   5   0  -2    8.96    0.40
   5   0  -2    7.61    0.47
   5   0  -2    8.84    0.46
   5   0  -2    9.56    0.39
   4   0  -2   17.00    0.67
   4   0  -2   14.70    0.69
   4   0  -2   16.22    0.64
   4   0  -2   14.23    0.65
   4   0  -2   13.90    0.68
   4   0  -2   15.92    0.63
  -4   0   2   15.11    0.66
   3   0  -2    0.32    0.05
   3   0  -2    0.36    0.07
   3   0  -2    0.48    0.06
   3   0  -2    0.54    0.04
   3   0  -2    0.27    0.07
  -3   0   2    0.46    0.06
  -3   0   2    0.40    0.07
   2   0  -2   41.92    1.70
   2   0  -2   35.70    1.72
   2   0  -2   43.94    1.71
   2   0  -2   43.86    1.69
  -2   0   2   45.60    1.72
  -2   0   2   42.53    1.71
   1   0  -2    0.18    0.03
   1   0  -2    0.14    0.03
  -1   0   2    0.15    0.03
  -1   0   2    0.21    0.04
   0   0  -2   14.84    0.58
   0   0   2   14.28    0.58
   0   0   2   12.80    0.58
   0   0   2   14.57    0.58
  -1   0  -2    6.99    0.29
  -1   0  -2    6.96    0.29
   1   0   2    7.22    0.29
   1   0   2    6.80    0.29
  -2   0  -2    0.02    0.02
  -2   0  -2    0.06    0.02
  -2   0  -2    0.16    0.03
   2   0   2    0.03    0.03
   2   0   2    0.10    0.02
  -3   0  -2   25.43    1.05
  -3   0  -2   24.58    1.03
   3   0   2   26.03    1.03
   3   0   2   26.67    1.06
   3   0   2   25.60    1.04
  -4   0  -2   20.30    0.87
  -4   0  -2   21.04    0.89
   4   0   2   21.81    0.87
   4   0   2   22.28    0.91
   4   0   2   22.08    0.89
  -5   0  -2   11.40    0.51
  -5   0  -2   11.56    0.49
   5   0   2   12.29    0.51
  -6   0  -2   15.68    0.67
  -6   0  -2   15.19    0.64
   7  -1  -2    0.76    0.13
   6  -1  -2   28.01    1.13
   6  -1  -2   26.50    1.15
   5  -1  -2    0.07    0.03
   5  -1  -2    0.02    0.04
  -5   1   2    0.08    0.06
   4  -1  -2   70.28    2.79
   4  -1  -2   69.26    2.79
   4  -1  -2   67.70    2.77
  -4   1   2   69.53    2.81
   3  -1  -2   40.71    1.64
   3  -1  -2   40.81    1.66
   3  -1  -2   39.73    1.69
  -3   1   2   41.21    1.67
   2  -1  -2   25.45    1.04
   2  -1  -2   23.71    1.08
  -2   1   2   27.45    1.04
  -2   1   2   26.34    1.08
   1  -1  -2  160.60    7.03
   1  -1  -2  177.94    6.98
   1  -1  -2  172.74    6.99
  -1   1   2  174.50    7.03
  -1   1   2  186.49    6.98
  -1   1   2  182.91    6.99
   0  -1  -2   15.25    0.62
   0  -1  -2   15.01    0.62
   0  -1  -2   15.13    0.62
   0   1   2   15.42    0.62
   0   1   2   16.17    0.62
  -1  -1  -2  161.02    6.23
  -1  -1  -2  148.71    6.23
  -1  -1  -2  154.27    6.23
   1   1   2  156.36    6.23
   1   1   2  165.21    6.23
   1   1   2  155.27    6.23
  -2  -1  -2    2.80    0.13
  -2  -1  -2    2.74    0.13
  -2  -1  -2    2.77    0.14
   2   1   2    2.79    0.13
   2   1   2    2.82    0.14
   2   1   2    2.79    0.12
  -3  -1  -2   67.67    2.76
  -3  -1  -2   68.41    2.75
  -3  -1  -2   65.22    2.75
   3   1   2   70.87    2.75
   3   1   2   71.01    2.76
   3   1   2   69.55    2.74
  -4  -1  -2    0.35    0.05
  -4  -1  -2    0.29    0.05
  -4  -1  -2    0.25    0.04
   4   1   2    0.37    0.05
   4   1   2    0.41    0.04
  -5  -1  -2    5.39    0.25
  -5  -1  -2    5.90    0.27
   5   1   2    5.97    0.25
   5   1   2    5.57    0.28
  -6  -1  -2    4.13    0.21
  -6  -1  -2    4.51    0.25
  -7  -1  -2    6.57    0.30
   7   1   2    6.03    0.49
   8   1   2    0.05    0.20
   7  -2  -2    8.88    0.46
   6  -2  -2    0.85    0.08
   6  -2  -2    0.86    0.12
   5  -2  -2   11.20    0.47
   5  -2  -2   10.61    0.51
  -5   2   2   11.25    0.54
   4  -2  -2   10.41    0.49
   4  -2  -2   10.95    0.46
  -4   2   2   10.55    0.51
   3  -2  -2  110.42    4.52
   3  -2  -2  110.91    4.49
  -3   2   2  112.99    4.55
  -3   2   2  116.19    4.50
   2  -2  -2   73.22    2.98
   2  -2  -2   74.44    2.96
   2  -2  -2   70.45    3.02
  -2   2   2   75.93    3.02
  -2   2   2   76.52    2.96
   1  -2  -2    8.66    0.40
   1  -2  -2    8.79    0.37
   1  -2  -2    9.57    0.40
   1  -2  -2    9.35    0.38
   1  -2  -2    8.66    0.43
  -1   2   2    8.76    0.40
  -1   2   2    9.14    0.43
  -1   2   2    9.39    0.37
  -1   2   2    9.70    0.38
   0  -2  -2   11.70    0.59
   0  -2  -2   13.63    0.56
   0  -2  -2   13.27    0.55
   0  -2  -2   13.09    0.54
   0  -2  -2   12.40    0.58
   0   2   2   13.02    0.59
   0   2   2   14.44    0.56
   0   2   2   14.09    0.55
   0   2   2   13.05    0.59
   0   2   2   13.73    0.54
  -1  -2  -2    4.89    0.23
   1   2   2    4.64    0.26
   1   2   2    5.43    0.23
   1   2   2    5.09    0.29
   1   2   2    5.62    0.22
   1   2   2    5.53    0.23
  -2  -2  -2    0.36    0.04
  -2  -2  -2    0.38    0.04
   2   2   2    0.36    0.04
   2   2   2    0.41    0.04
   2   2   2    0.46    0.04
   2   2   2    0.41    0.05
   2   2   2    0.52    0.11
  -3  -2  -2   40.72    1.70
  -3  -2  -2   39.99    1.70
   3   2   2   44.69    1.70
   3   2   2   43.63    1.80
  -4  -2  -2    3.89    0.19
  -4  -2  -2    3.68    0.19
   4   2   2    4.30    0.19
   4   2   2    3.95    0.32
  -5  -2  -2    3.39    0.18
  -5  -2  -2    3.64    0.19
   5   2   2    3.73    0.34
  -6  -2  -2    2.23    0.14
  -6  -2  -2    2.40    0.17
   6   2   2    1.87    0.28
  -7  -2  -2   10.25    0.45
   7   2   2   10.11    0.65
   8   2   2    0.52    0.23
   7  -3  -2    1.27    0.18
   6  -3  -2    7.74    0.42
   5  -3  -2    0.06    0.06
   5  -3  -2    0.07    0.04
  -5   3   2    0.05    0.07
   4  -3  -2    8.37    0.43
   4  -3  -2    8.73    0.38
  -4   3   2    9.29    0.46
   3  -3  -2   30.61    1.27
   3  -3  -2   31.14    1.31
  -3   3   2   32.00    1.34
   2  -3  -2   31.27    1.44
   2  -3  -2   35.27    1.45
   2  -3  -2   35.06    1.42
  -2   3   2   35.41    1.48
  -2   3   2   34.30    1.42
  -2   3   2   38.41    1.42
   1  -3  -2   10.16    0.42
   1  -3  -2    9.95    0.46
   1  -3  -2   10.41    0.44
   1  -3  -2    9.89    0.48
  -1   3   2   10.67    0.42
  -1   3   2   11.11    0.44
  -1   3   2    9.93    0.48
  -1   3   2   10.03    0.49
   0  -3  -2   36.04    1.60
   0  -3  -2   37.18    1.54
   0  -3  -2   35.36    1.60
   0  -3  -2   39.60    1.57
   0  -3  -2   38.37    1.55
   0   3   2   36.09    1.60
   0   3   2   40.02    1.56
   0   3   2   38.68    1.59
   0   3   2   39.56    1.54
   0   3   2   42.19    1.55
  -1  -3  -2   27.52    1.17
  -1  -3  -2   27.29    1.14
  -1  -3  -2   28.56    1.15
   1   3   2   27.75    1.23
   1   3   2   28.88    1.14
   1   3   2   27.86    1.19
   1   3   2   29.07    1.15
   1   3   2   29.63    1.16
  -2  -3  -2    6.39    0.28
  -2  -3  -2    6.77    0.29
   2   3   2    6.03    0.31
   2   3   2    6.87    0.29
   2   3   2    6.18    0.39
  -3  -3  -2   33.45    1.36
  -3  -3  -2   33.28    1.37
   3   3   2   30.55    1.38
   3   3   2   36.72    1.36
   3   3   2   34.29    1.49
  -4  -3  -2   14.09    0.59
  -4  -3  -2   13.59    0.60
   4   3   2   14.06    0.74
  -5  -3  -2    1.69    0.13
  -5  -3  -2    1.62    0.11
   5   3   2    2.11    0.27
  -6  -3  -2   37.44    1.50
  -6  -3  -2   35.34    1.48
   6   3   2   35.45    1.66
  -7  -3  -2    0.23    0.09
  -7  -3  -2    0.25    0.06
   7   3   2    0.49    0.21
  -8  -3  -2    3.78    0.22
   8   3   2    3.75    0.44
   7  -4  -2    0.04    0.10
   6  -4  -2    7.82    0.45
   5  -4  -2    4.92    0.31
   5  -4  -2    4.99    0.24
  -5   4   2    4.63    0.33
   4  -4  -2    2.24    0.19
   4  -4  -2    2.42    0.14
  -4   4   2    2.30    0.21
   3  -4  -2    0.05    0.04
   3  -4  -2    0.03    0.06
  -3   4   2    0.04    0.04
  -3   4   2    0.08    0.06
   2  -4  -2    1.57    0.10
   2  -4  -2    1.22    0.15
   2  -4  -2    1.45    0.14
  -2   4   2    1.34    0.13
  -2   4   2    1.65    0.16
   1  -4  -2    9.22    0.38
   1  -4  -2    9.38    0.44
   1  -4  -2    8.42    0.49
   1  -4  -2    9.10    0.40
  -1   4   2    9.30    0.38
  -1   4   2    9.02    0.46
  -1   4   2    9.01    0.46
   0  -4  -2   46.08    1.95
   0  -4  -2   46.58    1.90
   0  -4  -2   47.52    1.91
   0   4   2   45.88    2.00
   0   4   2   48.83    1.90
   0   4   2   48.74    1.97
  -1  -4  -2    5.14    0.22
  -1  -4  -2    4.77    0.23
  -1  -4  -2    5.00    0.27
  -1  -4  -2    4.03    0.29
   1   4   2    5.08    0.27
   1   4   2    5.05    0.35
  -2  -4  -2    1.41    0.10
  -2  -4  -2    1.70    0.11
   2   4   2    1.63    0.13
   2   4   2    1.42    0.21
  -3  -4  -2    2.62    0.16
  -3  -4  -2    2.74    0.15
   3   4   2    2.89    0.31
   3   4   2    2.76    0.16
  -4  -4  -2   14.04    0.61
  -4  -4  -2   13.94    0.63
   4   4   2   15.65    0.61
   4   4   2   13.88    0.78
  -5  -4  -2    7.86    0.35
  -5  -4  -2    7.23    0.36
   5   4   2    6.68    0.53
  -6  -4  -2    5.98    0.33
  -6  -4  -2    6.36    0.30
   6   4   2    6.03    0.53
  -7  -4  -2    7.05    0.39
  -7  -4  -2    7.51    0.35
   7   4   2    6.77    0.59
  -8  -4  -2    0.96    0.12
   8   4   2    1.03    0.30
   6  -5  -2   10.44    0.58
   5  -5  -2    9.91    0.45
   5  -5  -2    9.46    0.54
  -5   5   2   10.58    0.57
   4  -5  -2    3.20    0.26
   4  -5  -2    3.27    0.19
  -4   5   2    3.46    0.28
   3  -5  -2   29.16    1.18
   3  -5  -2   27.08    1.25
  -3   5   2   30.22    1.28
  -3   5   2   27.05    1.19
   2  -5  -2    5.26    0.25
   2  -5  -2    5.09    0.31
  -2   5   2    4.66    0.29
  -2   5   2    5.59    0.33
   1  -5  -2   12.35    0.50
   1  -5  -2   11.73    0.58
   1  -5  -2   12.02    0.52
  -1   5   2   11.55    0.58
  -1   5   2   11.75    0.60
   0  -5  -2    4.88    0.22
   0  -5  -2    5.00    0.24
   0  -5  -2    4.69    0.29
   0   5   2    4.80    0.37
   0   5   2    4.73    0.29
  -1  -5  -2    6.79    0.39
  -1  -5  -2    7.81    0.33
  -1  -5  -2    7.26    0.35
   1   5   2    7.71    0.49
   1   5   2    7.86    0.39
  -2  -5  -2    2.56    0.14
  -2  -5  -2    2.64    0.16
   2   5   2    2.41    0.30
   2   5   2    2.25    0.18
  -3  -5  -2    9.00    0.42
  -3  -5  -2    9.20    0.40
   3   5   2    9.13    0.42
   3   5   2    8.65    0.58
  -4  -5  -2    1.33    0.10
  -4  -5  -2    1.14    0.12
   4   5   2    0.76    0.23
  -5  -5  -2    3.31    0.21
  -5  -5  -2    3.49    0.19
   5   5   2    2.98    0.37
  -6  -5  -2    0.47    0.08
  -6  -5  -2    0.30    0.09
   6   5   2    0.11    0.21
  -7  -5  -2    2.15    0.20
  -7  -5  -2    2.20    0.16
   7   5   2    1.87    0.35
   6  -6  -2    0.22    0.14
   5  -6  -2    1.34    0.22
   4  -6  -2    6.58    0.33
   4  -6  -2    6.84    0.43
  -4   6   2    6.65    0.43
   3  -6  -2    4.87    0.35
   3  -6  -2    5.31    0.27
  -3   6   2    5.31    0.36
  -3   6   2    4.71    0.29
   2  -6  -2   11.96    0.54
   2  -6  -2   12.05    0.63
  -2   6   2   12.17    0.60
  -2   6   2   12.34    0.63
   1  -6  -2    2.13    0.12
   1  -6  -2    2.11    0.23
   1  -6  -2    1.95    0.15
  -1   6   2    2.54    0.22
  -1   6   2    2.41    0.27
   0  -6  -2    0.89    0.10
   0  -6  -2    0.74    0.14
   0  -6  -2    0.92    0.08
   0   6   2    1.09    0.14
   0   6   2    0.68    0.19
  -1  -6  -2    0.51    0.08
  -1  -6  -2    0.45    0.06
   1   6   2    0.91    0.22
   1   6   2    0.50    0.10
  -2  -6  -2    1.35    0.13
  -2  -6  -2    1.20    0.10
   2   6   2    1.48    0.15
   2   6   2    0.99    0.24
  -3  -6  -2    5.85    0.29
  -3  -6  -2    5.88    0.31
   3   6   2    5.93    0.31
   3   6   2    5.73    0.52
  -4  -6  -2    1.44    0.14
  -4  -6  -2    1.32    0.12
   4   6   2    1.21    0.28
  -5  -6  -2    0.29    0.08
  -5  -6  -2    0.23    0.07
   5   6   2    0.01    0.22
  -6  -6  -2    0.65    0.12
  -6  -6  -2    0.47    0.08
   6   6   2    0.21    0.25
  -7  -6  -2    0.27    0.10
  -7  -6  -2    0.31    0.08
   7   6   2    0.16    0.27
   5  -7  -2    1.19    0.23
   4  -7  -2    2.58    0.19
   4  -7  -2    3.08    0.31
  -4   7   2    3.00    0.29
   3  -7  -2    0.18    0.07
   3  -7  -2    0.22    0.13
  -3   7   2    0.21    0.10
  -3   7   2    0.29    0.12
   2  -7  -2    0.52    0.16
   2  -7  -2    0.68    0.10
  -2   7   2    0.48    0.13
  -2   7   2    0.37    0.13
   1  -7  -2    1.38    0.14
   1  -7  -2    1.33    0.10
   1  -7  -2    1.36    0.21
  -1   7   2    1.47    0.20
  -1   7   2    2.27    0.28
   0  -7  -2    0.56    0.07
   0  -7  -2    0.69    0.10
   0   7   2    0.81    0.14
   0   7   2    1.04    0.25
  -1  -7  -2    0.09    0.06
  -1  -7  -2   -0.01    0.04
   1   7   2    0.13    0.21
   1   7   2    0.10    0.08
  -2  -7  -2    6.65    0.37
  -2  -7  -2    7.31    0.34
   2   7   2    7.65    0.40
   2   7   2    7.53    0.60
  -3  -7  -2    8.48    0.40
  -3  -7  -2    8.06    0.43
   3   7   2    8.73    0.68
   3   7   2    8.82    0.43
  -4  -7  -2    5.69    0.32
  -4  -7  -2    5.69    0.29
   4   7   2    4.41    0.51
  -5  -7  -2    3.38    0.24
  -5  -7  -2    3.31    0.21
   5   7   2    2.47    0.42
  -6  -7  -2    4.08    0.25
  -6  -7  -2    4.02    0.28
   6   7   2    4.36    0.53
   3  -8  -2    0.02    0.12
   3  -8  -2    0.02    0.06
  -3   8   2    0.02    0.10
   2  -8  -2    1.16    0.13
  -2   8   2    1.10    0.19
  -2   8   2    0.98    0.19
   1  -8  -2    2.91    0.21
  -1   8   2    2.53    0.32
  -1   8   2    2.83    0.28
   0  -8  -2    1.43    0.16
   0  -8  -2    1.38    0.12
   0   8   2    1.27    0.29
   0   8   2    1.39    0.20
  -1  -8  -2    4.73    0.29
  -1  -8  -2    4.61    0.25
   1   8   2    4.40    0.49
   1   8   2    5.27    0.34
  -2  -8  -2    0.67    0.09
  -2  -8  -2    0.49    0.11
   2   8   2    0.46    0.12
   2   8   2    0.60    0.29
  -3  -8  -2    0.63    0.12
  -3  -8  -2    0.82    0.11
   3   8   2    0.79    0.32
  -4  -8  -2    0.27    0.10
  -4  -8  -2    0.37    0.08
   4   8   2    0.31    0.31
  -5  -8  -2    2.47    0.24
  -5  -8  -2    3.54    0.22
   5   8   2    2.80    0.48
   1  -9  -2    0.54    0.11
  -1   9   2    0.67    0.17
  -1   9   2    0.86    0.23
   0  -9  -2    0.44    0.10
   0   9   2    0.33    0.23
   0   9   2    0.46    0.14
  -1  -9  -2    1.64    0.18
  -1  -9  -2    1.58    0.14
   1   9   2    1.67    0.23
   1   9   2    1.79    0.38
  -2  -9  -2    2.79    0.19
  -2  -9  -2    2.69    0.23
   2   9   2    2.30    0.44
  -3  -9  -2    0.25    0.11
  -3  -9  -2    0.58    0.10
   3   9   2    0.03    0.31
   4   8  -3    1.25    0.32
   4   8  -3    1.16    0.21
  -4  -8   3    1.49    0.19
   3   8  -3   -0.15    0.20
   3   8  -3   -0.14    0.13
  -3  -8   3    0.02    0.07
   2   8  -3    0.86    0.26
   2   8  -3    1.10    0.20
  -2  -8   3    0.77    0.13
   1   8  -3    0.70    0.21
   1   8  -3    0.74    0.17
  -1  -8   3    0.52    0.11
   0   8  -3    0.75    0.20
   0   8  -3    0.44    0.14
   0  -8   3    0.76    0.12
  -1   8  -3    1.01    0.20
   1  -8   3    0.97    0.14
  -2   8  -3    2.51    0.28
   2  -8   3    2.50    0.20
  -3   8  -3    0.06    0.11
   5   7  -3    0.28    0.27
   5   7  -3    0.21    0.14
  -5  -7   3    0.08    0.08
   4   7  -3    2.39    0.25
   4   7  -3    2.20    0.36
  -4  -7   3    2.64    0.22
   3   7  -3    6.85    0.41
   3   7  -3    6.19    0.55
  -3  -7   3    6.02    0.36
   2   7  -3    0.28    0.20
   2   7  -3    0.20    0.12
  -2  -7   3    0.13    0.07
   1   7  -3    7.43    0.53
   1   7  -3    8.32    0.44
  -1  -7   3    7.54    0.40
   0   7  -3    0.63    0.18
   0   7  -3    0.24    0.11
   0  -7   3    0.59    0.10
  -1   7  -3    4.73    0.34
  -1   7  -3    4.36    0.28
   1  -7   3    3.99    0.26
  -2   7  -3    0.08    0.11
   2  -7   3   -0.04    0.06
  -3   7  -3    3.15    0.26
   3  -7   3    3.08    0.21
  -4   7  -3    2.11    0.22
   6   6  -3    0.89    0.30
   6   6  -3    1.71    0.22
  -6  -6   3    1.18    0.17
   5   6  -3    3.38    0.43
   5   6  -3    3.82    0.31
  -5  -6   3    3.57    0.26
   4   6  -3    0.09    0.20
   4   6  -3    0.46    0.13
  -4  -6   3    0.13    0.07
   3   6  -3   10.52    0.52
   3   6  -3    9.51    0.64
  -3  -6   3    9.23    0.48
   2   6  -3   26.03    1.28
   2   6  -3   27.31    1.17
  -2  -6   3   26.61    1.14
   1   6  -3    5.75    0.44
   1   6  -3    5.91    0.34
  -1  -6   3    5.80    0.31
   0   6  -3   15.66    0.70
   0   6  -3   15.88    0.78
   0  -6   3   14.60    0.68
  -1   6  -3    0.59    0.14
  -1   6  -3    0.61    0.10
   1  -6   3    0.30    0.07
  -2   6  -3    0.23    0.08
  -2   6  -3    0.15    0.09
   2  -6   3    0.10    0.05
  -3   6  -3    0.41    0.10
   3  -6   3    0.30    0.07
  -4   6  -3    3.37    0.25
   7   5  -3    0.04    0.13
   7   5  -3   -0.04    0.22
  -7  -5   3    0.18    0.11
   6   5  -3   12.77    0.63
   6   5  -3   11.86    0.78
  -6  -5   3   11.74    0.60
   5   5  -3    0.79    0.26
   5   5  -3    0.50    0.13
  -5  -5   3    0.44    0.09
   4   5  -3    1.27    0.17
   4   5  -3    1.52    0.26
  -4  -5   3    1.55    0.16
   3   5  -3    2.80    0.23
   3   5  -3    2.74    0.32
  -3  -5   3    3.19    0.20
   2   5  -3   13.69    0.63
   2   5  -3   12.91    0.72
  -2  -5   3   13.45    0.60
   1   5  -3    0.09    0.11
   1   5  -3    0.17    0.08
  -1  -5   3    0.14    0.05
   0   5  -3    9.51    0.51
   0   5  -3    9.40    0.44
   0  -5   3    8.79    0.42
  -1   5  -3    1.40    0.17
  -1   5  -3    1.28    0.12
   1  -5   3    1.12    0.10
  -2   5  -3    1.53    0.12
  -2   5  -3    1.26    0.15
   2  -5   3    1.46    0.11
  -3   5  -3    0.78    0.12
   3  -5   3    0.71    0.08
  -4   5  -3    5.23    0.30
   4  -5   3    5.64    0.26
  -5   5  -3    2.64    0.19
   7   4  -3    0.92    0.17
   7   4  -3    0.91    0.26
  -7  -4   3    0.88    0.16
   6   4  -3    0.98    0.25
   6   4  -3    1.43    0.18
  -6  -4   3    1.40    0.17
   5   4  -3    1.86    0.19
   5   4  -3    1.74    0.27
  -5  -4   3    1.92    0.17
   4   4  -3    0.56    0.11
   4   4  -3    0.66    0.19
  -4  -4   3    0.54    0.09
   3   4  -3   31.54    1.45
   3   4  -3   31.79    1.36
  -3  -4   3   32.66    1.34
   2   4  -3    7.57    0.37
   2   4  -3    7.14    0.45
  -2  -4   3    6.99    0.34
  -2  -4   3    7.08    0.34
   1   4  -3    1.22    0.18
   1   4  -3    1.04    0.12
  -1  -4   3    1.00    0.09
   0   4  -3    2.87    0.22
   0   4  -3    2.51    0.17
   0  -4   3    2.05    0.14
  -1   4  -3   56.09    2.15
  -1   4  -3   51.18    2.20
  -1   4  -3   53.37    2.16
   1  -4   3   52.32    2.15
  -2   4  -3    2.36    0.11
  -2   4  -3    2.31    0.14
  -2   4  -3    2.38    0.17
   2  -4   3    2.39    0.13
  -3   4  -3    2.69    0.18
   3  -4   3    2.57    0.14
  -4   4  -3    0.17    0.06
   4  -4   3    0.22    0.04
  -5   4  -3    5.14    0.28
  -6   4  -3    0.59    0.11
   8   3  -3    0.13    0.12
   7   3  -3    0.04    0.09
   7   3  -3   -0.11    0.17
  -7  -3   3    0.17    0.10
   6   3  -3    0.21    0.09
   6   3  -3    0.20    0.17
  -6  -3   3    0.25    0.09
   5   3  -3   10.60    0.51
   5   3  -3   10.40    0.61
  -5  -3   3    9.83    0.49
   4   3  -3    0.12    0.07
   4   3  -3    0.11    0.12
  -4  -3   3    0.08    0.05
   3   3  -3   53.41    2.18
   3   3  -3   52.13    2.25
  -3  -3   3   53.59    2.17
   2   3  -3   31.62    1.31
   2   3  -3   30.27    1.37
  -2  -3   3   32.44    1.29
  -2  -3   3   30.80    1.27
   1   3  -3   17.00    0.70
   1   3  -3   15.68    0.75
  -1  -3   3   15.92    0.68
  -1  -3   3   15.80    0.68
   0   3  -3    3.60    0.20
   0   3  -3    3.82    0.24
   0   3  -3    3.86    0.17
   0  -3   3    3.41    0.20
   0  -3   3    3.51    0.18
  -1   3  -3   18.18    0.72
  -1   3  -3   16.85    0.75
  -1   3  -3   17.27    0.73
  -1   3  -3   17.67    0.71
   1  -3   3   16.98    0.72
  -2   3  -3    1.82    0.13
  -2   3  -3    1.73    0.10
  -2   3  -3    1.75    0.09
  -2   3  -3    1.73    0.10
   2  -3   3    1.80    0.10
  -3   3  -3    5.91    0.30
  -3   3  -3    6.65    0.27
   3  -3   3    5.97    0.27
  -4   3  -3   11.65    0.52
  -5   3  -3    0.59    0.08
  -6   3  -3    0.39    0.08
   8   2  -3    0.03    0.11
   7   2  -3    1.01    0.23
   7   2  -3    1.22    0.16
  -7  -2   3    1.01    0.16
   6   2  -3   12.50    0.59
   6   2  -3   12.68    0.69
  -6  -2   3   12.29    0.60
   5   2  -3   24.40    1.06
   5   2  -3   24.78    1.14
  -5  -2   3   25.25    1.07
   4   2  -3   10.41    0.49
   4   2  -3   10.59    0.55
  -4  -2   3   10.41    0.48
   3   2  -3    1.69    0.14
   3   2  -3    2.27    0.22
  -3  -2   3    1.75    0.13
   2   2  -3  140.51    5.86
   2   2  -3  142.46    5.82
  -2  -2   3  148.96    5.88
  -2  -2   3  149.90    5.81
   1   2  -3   12.32    0.54
   1   2  -3   13.48    0.53
   1   2  -3   12.96    0.51
   1   2  -3   11.20    0.57
  -1  -2   3   11.68    0.58
   0   2  -3   58.83    2.22
   0   2  -3   54.53    2.23
   0   2  -3   54.01    2.25
   0  -2   3   55.05    2.23
   0  -2   3   51.93    2.27
   0  -2   3   57.68    2.22
  -1   2  -3    0.22    0.04
  -1   2  -3    0.07    0.05
  -1   2  -3    0.25    0.05
  -1   2  -3    0.06    0.02
   1  -2   3    0.12    0.05
   1  -2   3    0.08    0.03
   1  -2   3    0.02    0.02
  -2   2  -3    8.52    0.40
  -2   2  -3    9.24    0.42
  -2   2  -3    9.22    0.37
   2  -2   3    9.77    0.41
   2  -2   3    8.89    0.38
   2  -2   3    8.86    0.38
  -3   2  -3    3.44    0.18
  -4   2  -3   19.92    0.84
  -5   2  -3    0.15    0.05
  -6   2  -3    1.84    0.14
   7   1  -3    3.74    0.25
   7   1  -3    3.89    0.23
   6   1  -3   12.14    0.56
   6   1  -3   11.48    0.63
  -6  -1   3   12.55    0.60
   5   1  -3    4.71    0.33
   5   1  -3    4.75    0.26
  -5  -1   3    4.49    0.27
   4   1  -3    1.01    0.10
   4   1  -3    0.69    0.12
   4   1  -3    0.78    0.07
  -4  -1   3    0.63    0.09
   3   1  -3   37.78    1.57
   3   1  -3   36.28    1.54
  -3  -1   3   40.33    1.59
  -3  -1   3   36.16    1.54
   2   1  -3    4.63    0.21
   2   1  -3    4.46    0.20
   2   1  -3    4.33    0.22
   2   1  -3    4.23    0.25
  -2  -1   3    4.68    0.26
  -2  -1   3    4.18    0.22
   1   1  -3  173.60    6.98
   1   1  -3  169.05    6.99
   1   1  -3  176.89    6.97
  -1  -1   3  172.02    6.98
  -1  -1   3  176.85    7.01
  -1  -1   3  182.32    6.98
   0   1  -3   79.57    3.17
   0   1  -3   76.76    3.17
   0   1  -3   74.75    3.18
   0  -1   3   78.75    3.17
   0  -1   3   85.72    3.19
   0  -1   3   81.01    3.17
  -1   1  -3    3.57    0.15
  -1   1  -3    3.12    0.16
  -1   1  -3    3.33    0.15
   1  -1   3    3.39    0.15
   1  -1   3    3.41    0.15
   1  -1   3    3.35    0.16
  -2   1  -3    6.79    0.31
  -2   1  -3    7.44    0.30
  -2   1  -3    7.31    0.33
   2  -1   3    7.42    0.30
   2  -1   3    7.04    0.31
  -3   1  -3    2.73    0.15
  -3   1  -3    2.83    0.15
   3  -1   3    2.57    0.16
  -4   1  -3   34.83    1.46
  -4   1  -3   36.88    1.46
  -5   1  -3    7.17    0.33
  -6   1  -3   33.33    1.38
  -7   1  -3    5.00    0.26
   7   0  -3    2.71    0.17
   6   0  -3    2.89    0.17
   6   0  -3    2.80    0.19
   5   0  -3   23.65    1.01
   5   0  -3   24.06    1.02
  -5   0   3   24.93    1.02
   4   0  -3   27.51    1.16
  -4   0   3   28.86    1.17
   3   0  -3   95.21    3.75
   3   0  -3   96.06    3.72
   3   0  -3   88.20    3.74
  -3   0   3   91.50    3.76
  -3   0   3   95.83    3.76
   2   0  -3   11.65    0.50
   2   0  -3   12.08    0.51
  -2   0   3   11.53    0.52
  -2   0   3   11.80    0.50
  -2   0   3   11.99    0.52
   1   0  -3    5.06    0.23
   1   0  -3    4.87    0.22
   1   0  -3    5.12    0.22
  -1   0   3    4.62    0.23
  -1   0   3    5.21    0.23
  -1   0   3    4.85    0.23
   0   0  -3    0.62    0.05
   0   0  -3    0.66    0.06
   0   0  -3    0.53    0.04
   0   0   3    0.57    0.05
   0   0   3    0.55    0.05
  -1   0  -3  102.26    4.02
  -1   0  -3   99.30    4.03
  -1   0  -3  102.25    4.02
   1   0   3  103.52    4.02
   1   0   3   97.80    4.03
  -2   0  -3    0.94    0.05
  -2   0  -3    0.86    0.06
  -2   0  -3    0.97    0.06
   2   0   3    0.94    0.07
   2   0   3    0.99    0.05
  -3   0  -3   90.87    3.68
  -3   0  -3   92.30    3.66
  -3   0  -3   89.74    3.66
   3   0   3   94.85    3.66
  -4   0  -3   14.60    0.61
  -4   0  -3   14.56    0.63
   4   0   3   15.71    0.61
  -5   0  -3   17.09    0.70
  -5   0  -3   17.24    0.73
  -6   0  -3    3.27    0.16
  -6   0  -3    3.34    0.19
  -7   0  -3   14.05    0.62
   7  -1  -3    0.52    0.10
   6  -1  -3    0.20    0.05
   6  -1  -3    0.18    0.06
   5  -1  -3   33.85    1.40
   5  -1  -3   34.20    1.42
  -5   1   3   34.61    1.44
   4  -1  -3   53.02    2.20
   4  -1  -3   55.42    2.18
   4  -1  -3   53.93    2.20
  -4   1   3   55.90    2.24
   3  -1  -3   36.14    1.50
   3  -1  -3   36.98    1.49
   3  -1  -3   33.23    1.57
   3  -1  -3   40.08    1.54
   3  -1  -3   38.79    1.51
  -3   1   3   38.84    1.55
   2  -1  -3   23.15    0.91
   2  -1  -3   18.83    0.96
   2  -1  -3   23.00    0.92
  -2   1   3   23.87    0.96
  -2   1   3   23.42    0.92
   1  -1  -3   17.59    0.74
   1  -1  -3   18.00    0.74
  -1   1   3   17.46    0.79
  -1   1   3   18.87    0.74
  -1   1   3   19.26    0.74
   0  -1  -3  158.63    6.37
   0  -1  -3  154.74    6.37
   0  -1  -3  155.57    6.37
   0   1   3  164.49    6.37
   0   1   3  163.93    6.37
   0   1   3  164.05    6.37
  -1  -1  -3   89.17    3.56
  -1  -1  -3   88.10    3.57
  -1  -1  -3   86.87    3.56
   1   1   3   90.70    3.57
   1   1   3   90.89    3.56
   1   1   3   91.22    3.56
  -2  -1  -3  127.70    5.18
  -2  -1  -3  129.69    5.18
  -2  -1  -3  126.08    5.19
   2   1   3  133.48    5.19
   2   1   3  131.74    5.18
   2   1   3  133.01    5.18
  -3  -1  -3   35.76    1.43
  -3  -1  -3   34.45    1.43
  -3  -1  -3   35.44    1.45
   3   1   3   35.23    1.43
   3   1   3   37.16    1.43
  -4  -1  -3    3.47    0.17
  -4  -1  -3    3.72    0.19
  -4  -1  -3    3.72    0.17
   4   1   3    3.98    0.17
  -5  -1  -3    5.57    0.28
  -5  -1  -3    5.31    0.26
   5   1   3    6.35    0.25
  -6  -1  -3   59.46    2.39
  -6  -1  -3   58.22    2.37
  -7  -1  -3    5.61    0.27
   8   1   3    4.09    0.45
   7  -2  -3    3.19    0.23
   6  -2  -3   11.06    0.56
   6  -2  -3   12.15    0.52
  -6   2   3   12.36    0.59
   5  -2  -3    0.46    0.09
   5  -2  -3    0.43    0.06
  -5   2   3    0.38    0.09
   4  -2  -3   23.91    1.06
   4  -2  -3   25.68    1.03
  -4   2   3   25.71    1.10
   3  -2  -3   68.76    2.86
   3  -2  -3   70.43    2.84
  -3   2   3   70.19    2.90
  -3   2   3   73.77    2.86
   2  -2  -3   49.03    1.98
   2  -2  -3   48.57    1.96
  -2   2   3   49.32    1.97
  -2   2   3   48.53    2.02
   1  -2  -3  334.50   13.05
   1  -2  -3  295.65   13.10
   1  -2  -3  319.93   13.02
   1  -2  -3  323.73   13.04
  -1   2   3  354.30   13.03
  -1   2   3  344.89   13.04
  -1   2   3  324.51   13.10
   0  -2  -3    2.08    0.10
   0  -2  -3    2.16    0.12
   0  -2  -3    2.00    0.11
   0   2   3    2.02    0.16
   0   2   3    2.17    0.11
   0   2   3    2.06    0.16
   0   2   3    2.22    0.10
   0   2   3    2.38    0.11
  -1  -2  -3    1.45    0.08
  -1  -2  -3    1.18    0.07
  -1  -2  -3    1.40    0.08
   1   2   3    1.36    0.07
   1   2   3    1.21    0.08
   1   2   3    1.29    0.07
   1   2   3    1.16    0.14
  -2  -2  -3    4.19    0.20
  -2  -2  -3    4.29    0.19
   2   2   3    4.57    0.20
   2   2   3    4.50    0.19
   2   2   3    4.35    0.21
  -3  -2  -3   74.15    3.02
  -3  -2  -3   72.14    3.02
   3   2   3   80.15    3.02
  -4  -2  -3   26.61    1.11
  -4  -2  -3   25.64    1.11
   4   2   3   29.30    1.11
  -5  -2  -3    9.88    0.43
  -5  -2  -3    9.55    0.43
   5   2   3   10.12    0.44
  -6  -2  -3    1.99    0.14
  -6  -2  -3    1.97    0.12
   6   2   3    1.69    0.27
  -7  -2  -3    0.87    0.09
   7   2   3    0.75    0.22
  -8  -2  -3    0.11    0.07
   8   2   3    0.31    0.22
   7  -3  -3    7.87    0.44
   6  -3  -3    4.29    0.21
   6  -3  -3    3.08    0.26
  -6   3   3    3.78    0.29
   5  -3  -3    5.87    0.33
   5  -3  -3    5.86    0.28
  -5   3   3    6.00    0.36
   4  -3  -3   17.04    0.70
   4  -3  -3   16.47    0.75
  -4   3   3   16.62    0.78
   3  -3  -3   13.68    0.57
   3  -3  -3   13.31    0.61
  -3   3   3   13.42    0.64
   2  -3  -3    0.01    0.04
   2  -3  -3    0.02    0.03
  -2   3   3    0.02    0.04
   1  -3  -3   24.53    1.00
   1  -3  -3   24.12    0.98
   1  -3  -3   23.26    1.02
   1  -3  -3   23.19    0.96
  -1   3   3   22.75    1.02
  -1   3   3   24.62    1.05
  -1   3   3   25.01    0.96
   0  -3  -3    1.39    0.08
   0  -3  -3    0.99    0.14
   0  -3  -3    1.24    0.15
   0  -3  -3    1.43    0.09
   0   3   3    1.59    0.08
   0   3   3    1.73    0.10
   0   3   3    1.67    0.10
   0   3   3    1.34    0.14
   0   3   3    1.37    0.16
  -1  -3  -3   42.36    1.74
  -1  -3  -3   41.89    1.75
  -1  -3  -3   41.42    1.73
   1   3   3   45.87    1.74
   1   3   3   43.65    1.82
   1   3   3   44.37    1.75
   1   3   3   39.91    1.79
   1   3   3   44.99    1.73
  -2  -3  -3    0.03    0.03
  -2  -3  -3    0.04    0.02
  -2  -3  -3    0.07    0.04
   2   3   3   -0.05    0.10
   2   3   3    0.03    0.05
   2   3   3    0.09    0.03
  -3  -3  -3   18.60    0.78
  -3  -3  -3   18.66    0.78
   3   3   3   19.42    0.91
  -4  -3  -3   69.52    2.81
  -4  -3  -3   69.30    2.81
   4   3   3   71.03    2.95
  -5  -3  -3   30.17    1.26
  -5  -3  -3   30.65    1.27
   5   3   3   31.44    1.43
  -6  -3  -3    1.36    0.11
  -6  -3  -3    1.44    0.13
   6   3   3    1.44    0.27
  -7  -3  -3    2.28    0.15
   7   3   3    2.15    0.32
  -8  -3  -3    2.32    0.16
   8   3   3    2.37    0.37
   7  -4  -3    2.99    0.27
   6  -4  -3    1.76    0.21
  -6   4   3    1.49    0.21
   5  -4  -3    0.11    0.09
   5  -4  -3    0.13    0.05
  -5   4   3    0.09    0.08
   4  -4  -3   17.10    0.81
   4  -4  -3   17.70    0.75
  -4   4   3   18.27    0.84
   3  -4  -3    0.89    0.12
   3  -4  -3    0.87    0.08
  -3   4   3    1.26    0.15
   2  -4  -3    3.77    0.26
   2  -4  -3    4.24    0.24
   2  -4  -3    4.09    0.20
  -2   4   3    3.88    0.23
  -2   4   3    3.90    0.26
   1  -4  -3   10.27    0.43
   1  -4  -3   10.08    0.51
   1  -4  -3    9.84    0.45
   1  -4  -3   10.95    0.49
  -1   4   3   10.46    0.52
  -1   4   3   11.13    0.43
  -1   4   3    9.86    0.52
   0  -4  -3    0.23    0.03
   0  -4  -3    0.17    0.06
   0  -4  -3    0.21    0.04
   0   4   3    0.23    0.08
   0   4   3    0.16    0.11
  -1  -4  -3   36.89    1.56
  -1  -4  -3   37.32    1.52
  -1  -4  -3   38.11    1.54
   1   4   3   38.06    1.59
   1   4   3   38.21    1.64
  -2  -4  -3   20.91    0.97
  -2  -4  -3   22.42    0.94
  -2  -4  -3   23.23    0.96
   2   4   3   25.27    0.96
   2   4   3   22.96    1.00
   2   4   3   23.31    1.08
  -3  -4  -3    9.39    0.43
  -3  -4  -3    9.42    0.42
   3   4   3   10.71    0.43
   3   4   3    9.86    0.58
   3   4   3    9.46    0.46
  -4  -4  -3    1.56    0.12
  -4  -4  -3    1.76    0.11
   4   4   3    1.55    0.24
  -5  -4  -3   12.61    0.56
  -5  -4  -3   12.97    0.57
   5   4   3   13.07    0.76
  -6  -4  -3   20.98    0.88
  -6  -4  -3   20.42    0.90
   6   4   3   20.83    1.10
  -7  -4  -3    3.20    0.19
  -7  -4  -3    3.32    0.23
   7   4   3    2.68    0.38
  -8  -4  -3    3.17    0.20
   8   4   3    2.95    0.42
   6  -5  -3    3.85    0.31
   5  -5  -3    2.72    0.17
   5  -5  -3    2.55    0.24
  -5   5   3    2.62    0.26
   4  -5  -3   24.58    1.17
   4  -5  -3   26.59    1.09
  -4   5   3   27.27    1.21
   3  -5  -3    1.39    0.18
   3  -5  -3    1.56    0.12
  -3   5   3    1.69    0.19
   2  -5  -3    8.39    0.39
   2  -5  -3    8.71    0.45
  -2   5   3    8.96    0.47
  -2   5   3    7.94    0.43
   1  -5  -3    8.85    0.47
   1  -5  -3    9.45    0.39
   1  -5  -3    9.40    0.42
  -1   5   3    9.66    0.49
  -1   5   3    9.23    0.51
   0  -5  -3   17.96    0.74
   0  -5  -3   17.72    0.76
   0  -5  -3   18.15    0.81
   0   5   3   18.13    0.82
   0   5   3   17.08    0.87
  -1  -5  -3    2.50    0.14
  -1  -5  -3    2.66    0.20
   1   5   3    3.38    0.33
   1   5   3    2.53    0.20
  -2  -5  -3   44.91    1.87
  -2  -5  -3   45.28    1.85
   2   5   3   45.38    2.01
   2   5   3   47.02    1.90
  -3  -5  -3    2.55    0.17
  -3  -5  -3    2.56    0.15
   3   5   3    2.67    0.32
   3   5   3    2.44    0.18
  -4  -5  -3    7.38    0.35
  -4  -5  -3    7.38    0.37
   4   5   3    8.21    0.56
  -5  -5  -3    8.73    0.44
  -5  -5  -3    9.42    0.42
   5   5   3    9.79    0.65
  -6  -5  -3    7.64    0.37
  -6  -5  -3    7.80    0.40
   6   5   3    8.59    0.64
  -7  -5  -3    0.17    0.08
  -7  -5  -3    0.07    0.06
   7   5   3   -0.11    0.20
   6  -6  -3    2.90    0.33
   5  -6  -3    0.04    0.11
  -5   6   3    0.09    0.10
   4  -6  -3    3.24    0.20
   4  -6  -3    3.14    0.28
  -4   6   3    3.40    0.30
   3  -6  -3    5.45    0.28
   3  -6  -3    5.56    0.37
  -3   6   3    5.79    0.38
  -3   6   3    5.00    0.30
   2  -6  -3    0.78    0.09
   2  -6  -3    0.50    0.13
  -2   6   3    0.70    0.14
  -2   6   3    0.67    0.14
   1  -6  -3   22.61    1.05
   1  -6  -3   23.23    0.95
   1  -6  -3   22.89    0.98
  -1   6   3   23.96    1.07
  -1   6   3   23.51    1.09
   0  -6  -3    2.33    0.13
   0  -6  -3    1.91    0.15
   0  -6  -3    2.08    0.21
   0   6   3    2.24    0.29
   0   6   3    2.59    0.21
  -1  -6  -3    0.53    0.06
  -1  -6  -3    0.56    0.08
  -1  -6  -3    0.48    0.11
   1   6   3    0.37    0.20
   1   6   3    0.48    0.10
  -2  -6  -3    1.53    0.11
  -2  -6  -3    1.60    0.14
   2   6   3    1.55    0.16
   2   6   3    1.64    0.28
  -3  -6  -3    5.92    0.28
  -3  -6  -3    5.84    0.31
   3   6   3    5.67    0.51
   3   6   3    5.70    0.31
  -4  -6  -3    0.52    0.08
  -4  -6  -3    0.52    0.10
   4   6   3    0.75    0.25
  -5  -6  -3   11.42    0.50
  -5  -6  -3   10.58    0.51
   5   6   3    9.64    0.74
  -6  -6  -3    0.70    0.10
  -6  -6  -3    0.60    0.12
   6   6   3    0.78    0.29
  -7  -6  -3    0.29    0.08
  -7  -6  -3    0.31    0.11
   7   6   3    0.16    0.28
   5  -7  -3    0.42    0.16
  -5   7   3    0.27    0.14
   4  -7  -3    2.76    0.19
   4  -7  -3    2.64    0.31
  -4   7   3    2.69    0.28
   3  -7  -3    0.29    0.08
   3  -7  -3    0.34    0.14
  -3   7   3    0.21    0.11
   2  -7  -3    1.76    0.15
   2  -7  -3    1.79    0.24
  -2   7   3    2.12    0.23
  -2   7   3    1.86    0.23
   1  -7  -3    1.62    0.14
   1  -7  -3    1.40    0.11
   1  -7  -3    1.56    0.22
  -1   7   3    1.67    0.21
  -1   7   3    2.16    0.28
   0  -7  -3    0.39    0.13
   0  -7  -3    0.48    0.07
   0  -7  -3    0.37    0.08
   0   7   3    0.56    0.12
   0   7   3    0.49    0.22
  -1  -7  -3   -0.02    0.04
  -1  -7  -3    0.03    0.06
   1   7   3    0.11    0.19
   1   7   3   -0.01    0.07
  -2  -7  -3    0.51    0.09
  -2  -7  -3    0.45    0.08
   2   7   3    0.42    0.10
   2   7   3    0.36    0.24
  -3  -7  -3    6.54    0.36
  -3  -7  -3    6.60    0.33
   3   7   3    5.90    0.59
   3   7   3    7.10    0.37
  -4  -7  -3    2.04    0.15
  -4  -7  -3    2.12    0.18
   4   7   3    1.55    0.35
  -5  -7  -3    5.55    0.33
  -5  -7  -3    5.78    0.30
   5   7   3    5.94    0.63
  -6  -7  -3    1.87    0.16
  -6  -7  -3    1.71    0.19
   6   7   3    1.60    0.39
   3  -8  -3   -0.03    0.06
   3  -8  -3    0.09    0.13
  -3   8   3   -0.03    0.10
   2  -8  -3   -0.06    0.05
   2  -8  -3    0.17    0.14
  -2   8   3   -0.03    0.12
  -2   8   3    0.01    0.09
   1  -8  -3    2.47    0.19
   1  -8  -3    2.15    0.27
  -1   8   3    2.16    0.32
  -1   8   3    2.38    0.26
   0  -8  -3    2.86    0.17
   0  -8  -3    2.60    0.20
   0   8   3    2.85    0.27
   0   8   3    3.45    0.42
  -1  -8  -3    0.35    0.07
  -1  -8  -3    0.41    0.10
   1   8   3    0.40    0.27
   1   8   3    0.36    0.12
  -2  -8  -3    4.08    0.23
  -2  -8  -3    4.16    0.27
   2   8   3    4.13    0.51
   2   8   3    4.43    0.30
  -3  -8  -3    1.12    0.12
  -3  -8  -3    0.98    0.14
   3   8   3    1.28    0.35
  -4  -8  -3    2.48    0.18
  -4  -8  -3    2.42    0.21
   4   8   3    2.08    0.42
  -5  -8  -3    0.08    0.08
  -5  -8  -3    0.18    0.07
   5   8   3    0.28    0.33
   1  -9  -3    0.05    0.07
  -1   9   3   -0.01    0.19
  -1   9   3    0.04    0.10
   0  -9  -3    1.29    0.16
   0  -9  -3    1.89    0.16
   0   9   3    1.57    0.22
   0   9   3    1.55    0.33
  -1  -9  -3    0.96    0.11
  -1  -9  -3    1.04    0.15
   1   9   3    0.78    0.16
   1   9   3    0.42    0.31
  -2  -9  -3    2.12    0.21
  -2  -9  -3    2.08    0.17
   2   9   3    1.94    0.46
  -3  -9  -3    0.87    0.12
  -3  -9  -3    1.06    0.16
   3   9   3    0.85    0.38
   3   8  -4    0.09    0.15
   3   8  -4    0.08    0.21
  -3  -8   4    0.04    0.08
   2   8  -4    1.80    0.24
   2   8  -4    2.22    0.33
  -2  -8   4    1.95    0.21
   1   8  -4   -0.05    0.15
   1   8  -4    0.09    0.12
  -1  -8   4   -0.09    0.06
   0   8  -4    0.75    0.15
   0   8  -4    0.74    0.20
   0  -8   4    0.64    0.12
  -1   8  -4    1.31    0.21
   1  -8   4    1.48    0.16
  -2   8  -4    0.00    0.11
   2  -8   4    0.15    0.08
   5   7  -4    1.36    0.24
   5   7  -4    1.59    0.33
  -5  -7   4    1.67    0.20
   4   7  -4    0.47    0.25
   4   7  -4    0.82    0.19
  -4  -7   4    0.73    0.14
   3   7  -4    0.30    0.14
   3   7  -4   -0.02    0.20
  -3  -7   4    0.32    0.09
   2   7  -4    8.59    0.58
   2   7  -4    8.19    0.48
  -2  -7   4    8.10    0.43
   1   7  -4    0.65    0.21
   1   7  -4    0.32    0.13
  -1  -7   4    0.57    0.10
   0   7  -4    1.75    0.24
   0   7  -4    1.66    0.18
   0  -7   4    1.62    0.16
  -1   7  -4    0.72    0.16
  -1   7  -4    0.60    0.13
   1  -7   4    0.69    0.11
  -2   7  -4    5.47    0.36
   2  -7   4    5.25    0.30
  -3   7  -4    0.70    0.14
   3  -7   4    0.47    0.09
  -4   7  -4    5.52    0.35
   6   6  -4    0.13    0.14
   6   6  -4   -0.11    0.23
  -6  -6   4    0.00    0.10
   5   6  -4    4.58    0.52
   5   6  -4    5.16    0.37
  -5  -6   4    5.51    0.33
   4   6  -4    5.85    0.52
   4   6  -4    6.28    0.39
  -4  -6   4    5.86    0.35
   3   6  -4    4.59    0.44
   3   6  -4    4.79    0.33
  -3  -6   4    4.48    0.28
   2   6  -4    9.15    0.51
   2   6  -4    9.86    0.61
  -2  -6   4    9.75    0.47
   1   6  -4    4.02    0.36
   1   6  -4    4.24    0.29
  -1  -6   4    4.00    0.24
   0   6  -4   21.25    0.96
   0   6  -4   20.13    0.89
   0  -6   4   19.14    0.87
  -1   6  -4   19.57    0.86
  -1   6  -4   21.28    0.93
   1  -6   4   18.52    0.85
  -2   6  -4    0.83    0.14
  -2   6  -4    1.07    0.12
   2  -6   4    1.27    0.12
  -3   6  -4    0.16    0.09
   3  -6   4    0.24    0.07
  -4   6  -4    1.27    0.16
  -5   6  -4    0.81    0.13
   7   5  -4    1.32    0.20
   7   5  -4    0.90    0.29
  -7  -5   4    1.38    0.20
   6   5  -4    0.01    0.13
   6   5  -4    0.09    0.21
  -6  -5   4    0.20    0.10
   5   5  -4   22.55    1.00
   5   5  -4   20.88    1.11
  -5  -5   4   21.70    0.98
   4   5  -4    0.47    0.12
   4   5  -4    0.41    0.20
  -4  -5   4    0.44    0.09
   3   5  -4    3.19    0.36
   3   5  -4    3.35    0.25
  -3  -5   4    3.20    0.21
   2   5  -4    2.47    0.21
   2   5  -4    2.49    0.28
  -2  -5   4    2.26    0.17
   1   5  -4    8.17    0.41
   1   5  -4    7.92    0.48
  -1  -5   4    7.83    0.38
   0   5  -4   23.58    1.01
   0   5  -4   23.56    1.06
   0  -5   4   23.02    0.99
  -1   5  -4    8.76    0.41
  -1   5  -4    8.24    0.45
   1  -5   4    8.25    0.39
  -2   5  -4    1.98    0.15
  -2   5  -4    2.05    0.18
   2  -5   4    2.11    0.14
  -3   5  -4    1.62    0.16
   3  -5   4    1.23    0.11
  -4   5  -4    0.00    0.06
  -5   5  -4    4.38    0.27
   7   4  -4    0.56    0.15
   7   4  -4    0.38    0.23
  -7  -4   4    0.57    0.14
   6   4  -4    0.30    0.12
   6   4  -4    0.22    0.19
  -6  -4   4    0.16    0.10
   5   4  -4    2.81    0.24
   5   4  -4    2.60    0.32
  -5  -4   4    2.38    0.20
   4   4  -4    3.86    0.27
   4   4  -4    3.94    0.37
  -4  -4   4    4.02    0.24
   3   4  -4   10.67    0.52
   3   4  -4   10.44    0.61
  -3  -4   4   11.11    0.50
   2   4  -4    5.88    0.39
   2   4  -4    6.37    0.32
  -2  -4   4    5.48    0.28
  -2  -4   4    5.81    0.30
   1   4  -4    4.66    0.32
   1   4  -4    4.72    0.27
  -1  -4   4    4.99    0.25
   0   4  -4   51.15    2.12
   0   4  -4   51.36    2.08
   0  -4   4   49.92    2.06
  -1   4  -4    3.08    0.21
  -1   4  -4    3.03    0.18
   1  -4   4    2.94    0.17
  -2   4  -4    0.55    0.09
  -2   4  -4    0.50    0.05
  -2   4  -4    0.72    0.08
   2  -4   4    0.60    0.07
  -3   4  -4    0.76    0.10
   3  -4   4    0.75    0.07
  -4   4  -4    8.73    0.42
  -5   4  -4   17.99    0.80
  -6   4  -4    1.40    0.15
   7   3  -4    0.10    0.19
   7   3  -4    0.16    0.11
  -7  -3   4    0.24    0.12
   6   3  -4    3.43    0.26
   6   3  -4    3.34    0.35
  -6  -3   4    3.69    0.26
   5   3  -4    1.58    0.24
   5   3  -4    1.67    0.17
  -5  -3   4    1.48    0.16
   4   3  -4   33.65    1.56
   4   3  -4   36.15    1.49
  -4  -3   4   36.35    1.49
   3   3  -4    1.54    0.14
   3   3  -4    1.23    0.18
  -3  -3   4    1.48    0.13
   2   3  -4   57.12    2.29
   2   3  -4   53.75    2.34
  -2  -3   4   57.21    2.28
  -2  -3   4   55.64    2.26
   1   3  -4   13.54    0.60
   1   3  -4   13.00    0.64
  -1  -3   4   13.96    0.59
  -1  -3   4   13.89    0.59
   0   3  -4    9.18    0.42
   0  -3   4    9.21    0.41
  -1   3  -4    9.14    0.43
  -1   3  -4    9.23    0.39
  -1   3  -4    9.23    0.41
   1  -3   4    8.89    0.40
  -2   3  -4   27.30    1.09
  -2   3  -4   26.86    1.08
  -2   3  -4   25.70    1.11
   2  -3   4   26.32    1.08
  -3   3  -4   33.20    1.28
  -3   3  -4   30.32    1.31
   3  -3   4   31.33    1.28
  -4   3  -4   21.91    0.93
  -5   3  -4    7.85    0.38
  -6   3  -4    0.04    0.05
   8   2  -4    2.98    0.31
   7   2  -4    5.76    0.34
  -7  -2   4    5.89    0.39
   6   2  -4    2.43    0.27
   6   2  -4    2.49    0.21
  -6  -2   4    2.38    0.23
   5   2  -4   14.03    0.64
   5   2  -4   14.03    0.72
  -5  -2   4   14.06    0.66
   4   2  -4    1.85    0.21
   4   2  -4    2.01    0.16
  -4  -2   4    1.99    0.16
   3   2  -4   62.29    2.64
   3   2  -4   64.08    2.60
  -3  -2   4   65.39    2.60
   2   2  -4    0.38    0.11
   2   2  -4    0.49    0.08
  -2  -2   4    0.42    0.07
   1   2  -4   24.32    1.07
   1   2  -4   25.64    1.05
  -1  -2   4   25.38    1.10
  -1  -2   4   25.35    1.04
   0   2  -4    4.81    0.24
   0   2  -4    5.14    0.26
   0   2  -4    5.28    0.23
   0  -2   4    5.08    0.28
   0  -2   4    4.87    0.23
   0  -2   4    4.74    0.24
  -1   2  -4   12.58    0.53
  -1   2  -4   12.09    0.54
  -1   2  -4   12.47    0.51
   1  -2   4   12.62    0.53
   1  -2   4   12.54    0.52
   1  -2   4   12.12    0.57
  -2   2  -4    9.02    0.37
  -2   2  -4    8.89    0.37
  -2   2  -4    8.33    0.39
   2  -2   4    8.94    0.37
   2  -2   4    9.04    0.38
  -3   2  -4   13.22    0.57
  -4   2  -4    0.44    0.07
  -5   2  -4   19.03    0.81
  -6   2  -4    4.39    0.24
  -7   2  -4    1.35    0.14
   7   1  -4   11.59    0.56
   7   1  -4   12.08    0.55
   6   1  -4   22.02    1.02
   6   1  -4   22.19    0.96
   5   1  -4   15.90    0.70
   5   1  -4   15.62    0.75
  -5  -1   4   16.13    0.73
   4   1  -4   52.07    2.17
   4   1  -4   52.94    2.20
  -4  -1   4   54.36    2.15
  -4  -1   4   52.79    2.18
   3   1  -4   17.20    0.75
   3   1  -4   17.49    0.78
  -3  -1   4   16.81    0.76
  -3  -1   4   17.05    0.75
  -3  -1   4   19.36    0.80
   2   1  -4   25.13    1.17
   2   1  -4   27.26    1.16
   2   1  -4   31.07    1.18
  -2  -1   4   27.99    1.17
  -2  -1   4   29.41    1.20
   1   1  -4   16.29    0.72
   1   1  -4   17.85    0.71
   1   1  -4   16.48    0.71
  -1  -1   4   17.16    0.72
  -1  -1   4   16.57    0.74
  -1  -1   4   18.07    0.72
   0   1  -4   64.31    2.75
   0   1  -4   67.93    2.75
   0   1  -4   68.20    2.74
   0  -1   4   69.98    2.75
   0  -1   4   66.24    2.75
   0  -1   4   74.58    2.76
  -1   1  -4   25.98    1.04
  -1   1  -4   24.52    1.05
  -1   1  -4   26.41    1.04
   1  -1   4   26.18    1.05
   1  -1   4   24.96    1.04
   1  -1   4   26.21    1.04
  -2   1  -4    0.82    0.09
  -2   1  -4    0.97    0.08
  -2   1  -4    1.03    0.06
   2  -1   4    0.96    0.08
   2  -1   4    1.07    0.06
  -3   1  -4    6.41    0.30
  -3   1  -4    6.31    0.27
  -3   1  -4    6.42    0.30
   3  -1   4    6.64    0.27
  -4   1  -4    0.36    0.06
  -4   1  -4    0.40    0.06
  -4   1  -4    0.29    0.03
   4  -1   4    0.44    0.04
  -5   1  -4    5.40    0.27
  -6   1  -4   23.45    0.99
  -7   1  -4    0.73    0.10
   7   0  -4    1.04    0.17
   7   0  -4    1.06    0.12
   6   0  -4   23.84    1.00
   6   0  -4   23.24    0.99
   5   0  -4    0.37    0.06
   5   0  -4    0.36    0.07
  -5   0   4    0.30    0.06
   4   0  -4    5.37    0.28
  -4   0   4    5.90    0.29
   3   0  -4   22.98    1.00
   3   0  -4   24.14    0.98
  -3   0   4   25.50    1.03
   2   0  -4   10.83    0.46
   2   0  -4   10.30    0.45
  -2   0   4   10.89    0.47
  -2   0   4    9.36    0.48
  -2   0   4   10.96    0.45
   1   0  -4   31.23    1.26
   1   0  -4   30.50    1.25
   1   0  -4   28.92    1.24
  -1   0   4   32.34    1.26
  -1   0   4   32.08    1.26
  -1   0   4   30.06    1.27
   0   0  -4  103.29    3.80
   0   0  -4   90.89    3.79
   0   0   4   91.66    3.79
   0   0   4   94.48    3.79
  -1   0  -4   34.13    1.47
  -1   0  -4   35.99    1.46
  -1   0  -4   40.04    1.47
  -1   0  -4   36.27    1.46
   1   0   4   37.38    1.46
   1   0   4   35.02    1.47
  -2   0  -4   29.87    1.24
  -2   0  -4   29.76    1.23
   2   0   4   31.71    1.23
   2   0   4   31.24    1.24
  -3   0  -4    9.69    0.41
  -3   0  -4    9.63    0.42
  -3   0  -4    9.09    0.40
   3   0   4    9.93    0.40
  -4   0  -4   67.54    2.80
  -4   0  -4   68.09    2.78
   4   0   4   73.20    2.78
  -5   0  -4   -0.02    0.02
  -5   0  -4    0.07    0.04
  -6   0  -4   19.66    0.85
  -6   0  -4   19.93    0.81
  -7   0  -4    8.85    0.42
   7  -1  -4    2.42    0.19
   6  -1  -4    7.53    0.36
   6  -1  -4    8.24    0.37
   6  -1  -4    7.89    0.39
  -6   1   4    8.09    0.41
   5  -1  -4    3.37    0.19
   5  -1  -4    3.53    0.19
  -5   1   4    3.54    0.22
   4  -1  -4   14.48    0.62
   4  -1  -4   14.90    0.61
   4  -1  -4   14.40    0.63
  -4   1   4   15.47    0.68
   3  -1  -4  114.84    4.70
   3  -1  -4  116.54    4.71
  -3   1   4  122.36    4.76
   2  -1  -4    7.88    0.35
   2  -1  -4    7.60    0.34
   2  -1  -4    9.04    0.38
  -2   1   4    7.42    0.39
  -2   1   4    8.07    0.35
   1  -1  -4    3.03    0.15
   1  -1  -4    3.02    0.14
  -1   1   4    3.40    0.15
  -1   1   4    2.65    0.20
  -1   1   4    3.26    0.15
   0  -1  -4   16.87    0.71
   0  -1  -4   16.86    0.71
   0   1   4   17.78    0.71
   0   1   4   16.95    0.71
   0   1   4   17.72    0.71
  -1  -1  -4   11.13    0.47
  -1  -1  -4   11.01    0.47
  -1  -1  -4   11.21    0.47
   1   1   4   11.84    0.47
   1   1   4   11.72    0.47
   1   1   4   11.43    0.47
  -2  -1  -4    6.58    0.30
  -2  -1  -4    6.65    0.29
  -2  -1  -4    6.74    0.29
   2   1   4    7.33    0.29
   2   1   4    7.18    0.31
   2   1   4    7.09    0.29
  -3  -1  -4  123.17    5.07
  -3  -1  -4  127.41    5.09
  -3  -1  -4  122.46    5.07
   3   1   4  132.22    5.07
   3   1   4  131.63    5.07
  -4  -1  -4    0.42    0.05
  -4  -1  -4    0.34    0.06
  -5  -1  -4    2.34    0.13
  -5  -1  -4    2.57    0.16
  -6  -1  -4    2.69    0.17
  -6  -1  -4    2.66    0.15
  -7  -1  -4    3.21    0.17
   8   1   4    2.66    0.35
   7  -2  -4    6.49    0.37
   6  -2  -4    0.44    0.10
   6  -2  -4    0.54    0.08
  -6   2   4    0.58    0.12
   5  -2  -4    1.39    0.10
   5  -2  -4    1.40    0.13
  -5   2   4    1.32    0.15
   4  -2  -4    1.18    0.11
   4  -2  -4    1.36    0.10
  -4   2   4    1.16    0.14
   3  -2  -4   87.74    3.60
  -3   2   4   91.87    3.67
   2  -2  -4    5.06    0.22
   2  -2  -4    4.99    0.24
  -2   2   4    5.54    0.24
  -2   2   4    5.19    0.30
  -2   2   4    5.38    0.25
   1  -2  -4    3.79    0.17
   1  -2  -4    3.66    0.18
  -1   2   4    4.27    0.18
  -1   2   4    4.13    0.17
  -1   2   4    3.48    0.24
   0  -2  -4   28.26    1.14
   0  -2  -4   27.84    1.13
   0   2   4   30.94    1.15
   0   2   4   28.57    1.14
   0   2   4   23.96    1.21
   0   2   4   29.62    1.14
  -1  -2  -4    8.29    0.37
  -1  -2  -4    8.74    0.37
  -1  -2  -4    8.57    0.37
   1   2   4    8.81    0.37
   1   2   4    9.01    0.37
   1   2   4    8.90    0.36
  -2  -2  -4   18.13    0.79
  -2  -2  -4   18.14    0.80
  -2  -2  -4   18.68    0.78
   2   2   4   19.93    0.79
   2   2   4   21.50    0.83
   2   2   4   19.97    0.79
  -3  -2  -4   72.46    2.99
  -3  -2  -4   74.54    3.00
  -3  -2  -4   70.53    2.99
   3   2   4   81.28    2.99
  -4  -2  -4   12.17    0.55
  -4  -2  -4   12.00    0.53
   4   2   4   13.53    0.53
  -5  -2  -4    1.58    0.10
  -5  -2  -4    1.47    0.11
   5   2   4    1.69    0.10
  -6  -2  -4    8.42    0.38
  -6  -2  -4    8.75    0.39
  -7  -2  -4   -0.03    0.04
   7   2   4   -0.11    0.17
  -8  -2  -4    0.12    0.09
   8   2   4   -0.10    0.21
   7  -3  -4    1.62    0.20
   6  -3  -4   41.10    1.65
   6  -3  -4   39.10    1.71
  -6   3   4   40.79    1.75
   5  -3  -4    3.58    0.19
   5  -3  -4    3.49    0.23
  -5   3   4    3.44    0.26
   4  -3  -4   48.32    1.95
   4  -3  -4   46.20    1.98
  -4   3   4   49.37    2.03
   3  -3  -4    0.68    0.09
   3  -3  -4    0.84    0.07
  -3   3   4    0.57    0.11
   2  -3  -4    1.85    0.11
   2  -3  -4    1.75    0.13
  -2   3   4    1.88    0.17
  -2   3   4    2.09    0.10
   1  -3  -4    0.86    0.07
   1  -3  -4    0.74    0.05
   1  -3  -4    0.83    0.09
  -1   3   4    0.99    0.12
  -1   3   4    0.85    0.05
  -1   3   4    0.90    0.12
   0  -3  -4   63.77    2.64
   0  -3  -4   63.89    2.63
   0  -3  -4   65.26    2.62
   0   3   4   69.80    2.62
   0   3   4   63.41    2.71
   0   3   4   65.95    2.62
   0   3   4   66.51    2.69
  -1  -3  -4    0.02    0.03
  -1  -3  -4    0.10    0.03
  -1  -3  -4    0.01    0.03
   1   3   4    0.00    0.03
   1   3   4   -0.04    0.05
   1   3   4    0.04    0.09
  -2  -3  -4   16.91    0.70
  -2  -3  -4   17.09    0.71
  -2  -3  -4   17.02    0.71
   2   3   4   17.37    0.82
  -3  -3  -4   22.09    0.92
  -3  -3  -4   22.85    0.93
   3   3   4   22.35    1.05
  -4  -3  -4    7.49    0.33
  -4  -3  -4    7.54    0.34
   4   3   4    7.43    0.49
  -5  -3  -4    1.18    0.09
  -5  -3  -4    1.16    0.10
   5   3   4    1.05    0.22
  -6  -3  -4   25.74    1.08
  -6  -3  -4   25.45    1.07
   6   3   4   26.14    1.27
  -7  -3  -4    1.24    0.11
   7   3   4    1.53    0.29
  -8  -3  -4    0.63    0.09
   8   3   4    0.49    0.24
   7  -4  -4    1.54    0.21
   6  -4  -4    6.91    0.42
  -6   4   4    7.74    0.46
   5  -4  -4    7.30    0.35
   5  -4  -4    7.16    0.41
  -5   4   4    7.89    0.45
   4  -4  -4    1.29    0.16
   4  -4  -4    1.38    0.11
  -4   4   4    1.23    0.17
   3  -4  -4    3.61    0.19
   3  -4  -4    3.70    0.23
  -3   4   4    3.66    0.27
   2  -4  -4    0.07    0.02
   2  -4  -4    0.06    0.03
   2  -4  -4   -0.01    0.05
  -2   4   4    0.09    0.07
   1  -4  -4    0.64    0.05
   1  -4  -4    0.58    0.11
   1  -4  -4    0.37    0.08
   1  -4  -4    0.64    0.07
  -1   4   4    0.62    0.05
  -1   4   4    0.51    0.12
  -1   4   4    0.58    0.11
   0  -4  -4   46.61    1.93
   0  -4  -4   46.34    1.90
   0  -4  -4   47.18    1.89
   0   4   4   47.87    1.98
   0   4   4   47.02    1.99
  -1  -4  -4    0.23    0.05
  -1  -4  -4    0.28    0.04
  -1  -4  -4    0.19    0.06
   1   4   4    0.36    0.09
   1   4   4    0.42    0.14
  -2  -4  -4   27.98    1.15
  -2  -4  -4   28.42    1.18
  -2  -4  -4   28.10    1.17
   2   4   4   28.04    1.23
   2   4   4   29.06    1.30
  -3  -4  -4    9.71    0.41
  -3  -4  -4    9.14    0.39
   3   4   4    9.10    0.56
   3   4   4    8.01    0.44
  -4  -4  -4   13.71    0.57
  -4  -4  -4   13.68    0.58
   4   4   4   14.15    0.75
   4   4   4   12.10    0.61
  -5  -4  -4    3.58    0.19
  -5  -4  -4    3.62    0.21
   5   4   4    3.71    0.40
  -6  -4  -4    9.82    0.46
  -6  -4  -4   10.04    0.45
   6   4   4    9.41    0.67
  -7  -4  -4    5.35    0.28
   7   4   4    5.17    0.53
  -8  -4  -4    0.35    0.08
   8   4   4   -0.10    0.22
   6  -5  -4    0.05    0.09
  -6   5   4    0.02    0.09
   5  -5  -4    3.14    0.19
   5  -5  -4    3.18    0.26
  -5   5   4    3.21    0.28
   4  -5  -4    1.70    0.20
   4  -5  -4    1.45    0.13
  -4   5   4    1.60    0.21
   3  -5  -4   12.34    0.64
   3  -5  -4   13.43    0.58
  -3   5   4   13.72    0.68
   2  -5  -4    0.17    0.08
   2  -5  -4    0.21    0.05
  -2   5   4    0.20    0.09
  -2   5   4    0.20    0.10
   1  -5  -4    9.31    0.46
   1  -5  -4    9.38    0.42
   1  -5  -4    9.07    0.39
  -1   5   4    9.50    0.50
  -1   5   4    8.49    0.50
   0  -5  -4    6.97    0.34
   0  -5  -4    7.37    0.32
   0  -5  -4    7.56    0.38
   0   5   4    7.45    0.41
   0   5   4    6.75    0.46
  -1  -5  -4   33.43    1.38
  -1  -5  -4   33.66    1.44
  -1  -5  -4   34.01    1.40
   1   5   4   35.20    1.47
   1   5   4   34.13    1.54
  -2  -5  -4    8.33    0.44
  -2  -5  -4    8.48    0.40
  -2  -5  -4    8.97    0.39
   2   5   4    9.38    0.58
   2   5   4    9.25    0.46
  -3  -5  -4   77.39    3.15
  -3  -5  -4   76.78    3.16
   3   5   4   79.38    3.20
   3   5   4   79.61    3.33
  -4  -5  -4    7.51    0.34
  -4  -5  -4    7.06    0.36
   4   5   4    7.27    0.55
   4   5   4    7.54    0.37
  -5  -5  -4    2.30    0.15
  -5  -5  -4    2.02    0.16
   5   5   4    2.14    0.33
  -6  -5  -4    2.56    0.17
  -6  -5  -4    2.71    0.19
   6   5   4    2.50    0.38
  -7  -5  -4    0.04    0.06
  -7  -5  -4    0.05    0.07
   7   5   4   -0.11    0.23
   5  -6  -4    0.06    0.06
   5  -6  -4    0.17    0.11
  -5   6   4   -0.05    0.08
   4  -6  -4   11.72    0.52
   4  -6  -4   11.15    0.61
  -4   6   4   11.52    0.64
   3  -6  -4    8.68    0.40
   3  -6  -4    8.93    0.49
  -3   6   4    9.47    0.52
  -3   6   4    7.22    0.40
   2  -6  -4   16.55    0.71
   2  -6  -4   16.21    0.67
   2  -6  -4   16.32    0.78
  -2   6   4   16.45    0.81
  -2   6   4   16.01    0.77
   1  -6  -4    0.32    0.05
   1  -6  -4    0.28    0.11
   1  -6  -4    0.29    0.07
  -1   6   4    0.31    0.11
  -1   6   4    0.42    0.17
   0  -6  -4    2.35    0.13
   0  -6  -4    1.84    0.21
   0  -6  -4    2.39    0.16
   0   6   4    2.59    0.22
   0   6   4    2.26    0.30
  -1  -6  -4    0.11    0.04
  -1  -6  -4    0.17    0.09
  -1  -6  -4    0.03    0.04
   1   6   4    0.17    0.19
   1   6   4    0.11    0.08
  -2  -6  -4   17.87    0.81
  -2  -6  -4   18.21    0.79
   2   6   4   19.68    1.01
   2   6   4   19.38    0.86
  -3  -6  -4    8.62    0.40
  -3  -6  -4    8.59    0.42
   3   6   4    8.83    0.63
   3   6   4    8.70    0.44
  -4  -6  -4    8.21    0.39
  -4  -6  -4    8.88    0.42
   4   6   4    8.50    0.42
   4   6   4    8.44    0.65
  -5  -6  -4    0.09    0.07
  -5  -6  -4    0.29    0.07
   5   6   4    0.22    0.22
  -6  -6  -4    0.95    0.11
  -6  -6  -4    0.89    0.13
   6   6   4    0.52    0.27
  -7  -6  -4    0.28    0.10
  -7  -6  -4    0.35    0.08
   7   6   4   -0.21    0.24
   5  -7  -4    5.82    0.45
  -5   7   4    6.99    0.48
   4  -7  -4    0.32    0.14
   4  -7  -4    0.36    0.08
  -4   7   4    0.18    0.11
   3  -7  -4   -0.07    0.10
   3  -7  -4    0.00    0.06
  -3   7   4   -0.01    0.08
   2  -7  -4    1.13    0.20
   2  -7  -4    1.34    0.13
  -2   7   4    1.09    0.18
  -2   7   4    1.14    0.19
   1  -7  -4    0.70    0.16
   1  -7  -4    0.78    0.08
   1  -7  -4    0.86    0.11
  -1   7   4    0.82    0.22
  -1   7   4    0.86    0.17
   0  -7  -4    0.10    0.06
   0  -7  -4    0.27    0.06
   0  -7  -4    0.29    0.12
   0   7   4    0.32    0.21
   0   7   4    0.25    0.10
  -1  -7  -4    4.27    0.24
  -1  -7  -4    3.39    0.30
  -1  -7  -4    4.00    0.21
   1   7   4    4.43    0.47
   1   7   4    4.53    0.30
  -2  -7  -4    1.77    0.16
  -2  -7  -4    1.74    0.13
   2   7   4    2.12    0.35
   2   7   4    2.20    0.20
  -3  -7  -4    0.19    0.07
  -3  -7  -4    0.09    0.05
   3   7   4    0.18    0.08
   3   7   4    0.19    0.23
  -4  -7  -4    1.31    0.15
  -4  -7  -4    1.23    0.12
   4   7   4    0.95    0.33
  -5  -7  -4    2.40    0.20
  -5  -7  -4    2.53    0.18
   5   7   4    2.20    0.40
  -6  -7  -4    0.34    0.08
  -6  -7  -4    0.51    0.12
   6   7   4    0.48    0.31
   3  -8  -4    0.63    0.11
   3  -8  -4    0.79    0.20
  -3   8   4    0.88    0.19
   2  -8  -4    0.19    0.08
   2  -8  -4    0.44    0.16
  -2   8   4    0.22    0.12
  -2   8   4    0.11    0.16
   1  -8  -4    2.77    0.20
   1  -8  -4    2.45    0.30
  -1   8   4    3.22    0.29
  -1   8   4    3.05    0.37
   0  -8  -4   10.64    0.52
   0  -8  -4    9.85    0.61
   0  -8  -4   10.87    0.48
   0   8   4   11.16    0.75
   0   8   4   11.97    0.61
  -1  -8  -4    3.53    0.25
  -1  -8  -4    4.00    0.22
   1   8   4    4.15    0.31
   1   8   4    4.02    0.48
  -2  -8  -4    0.45    0.10
  -2  -8  -4    0.48    0.08
   2   8   4    0.40    0.12
   2   8   4    0.24    0.27
  -3  -8  -4    3.30    0.20
  -3  -8  -4    3.02    0.23
   3   8   4    3.14    0.46
  -4  -8  -4    0.09    0.06
  -4  -8  -4    0.06    0.08
   4   8   4   -0.09    0.29
  -5  -8  -4    9.14    0.44
  -5  -8  -4    9.16    0.48
   5   8   4    8.88    0.83
   1  -9  -4    3.05    0.23
  -1   9   4    3.13    0.31
  -1   9   4    2.82    0.37
   0  -9  -4    0.09    0.06
   0  -9  -4    0.20    0.09
   0   9   4    0.07    0.11
   0   9   4    0.21    0.26
  -1  -9  -4    1.01    0.14
  -1  -9  -4    1.10    0.11
   1   9   4    1.13    0.19
   1   9   4    0.74    0.35
  -2  -9  -4    6.81    0.34
  -2  -9  -4    6.05    0.38
   2   9   4    6.94    0.44
   2   9   4    7.17    0.75
  -3  -9  -4    0.40    0.11
  -3  -9  -4    0.42    0.09
   3   9   4    0.55    0.38
   3   8  -5    2.68    0.30
   3   8  -5    2.80    0.41
  -3  -8   5    2.59    0.24
   2   8  -5    0.16    0.14
   2   8  -5    0.19    0.19
  -2  -8   5    0.28    0.10
   1   8  -5    0.20    0.13
   1   8  -5    0.39    0.19
  -1  -8   5    0.28    0.09
   0   8  -5    0.05    0.12
   0   8  -5    0.09    0.15
   0  -8   5    0.08    0.08
  -1   8  -5   -0.01    0.12
   1  -8   5    0.04    0.07
  -2   8  -5    1.56    0.24
   2  -8   5    1.78    0.18
   5   7  -5    0.53    0.27
   5   7  -5    0.57    0.18
  -5  -7   5    0.77    0.15
   4   7  -5    0.75    0.19
   4   7  -5    0.54    0.24
  -4  -7   5    0.89    0.15
   3   7  -5    1.66    0.29
   3   7  -5    1.83    0.22
  -3  -7   5    1.41    0.17
   2   7  -5    0.05    0.15
   2   7  -5    0.16    0.13
  -2  -7   5    0.11    0.08
   1   7  -5    2.95    0.33
   1   7  -5    2.95    0.26
  -1  -7   5    2.88    0.22
   0   7  -5    0.06    0.10
   0   7  -5   -0.03    0.11
   0  -7   5   -0.05    0.06
  -1   7  -5    3.42    0.26
  -1   7  -5    3.91    0.31
   1  -7   5    3.79    0.24
  -2   7  -5    2.25    0.24
   2  -7   5    2.34    0.18
  -3   7  -5    4.92    0.33
  -4   7  -5    0.57    0.13
   6   6  -5    1.15    0.21
   6   6  -5    1.18    0.30
  -6  -6   5    1.65    0.21
   5   6  -5    3.13    0.40
   5   6  -5    4.02    0.33
  -5  -6   5    3.36    0.27
   4   6  -5    0.19    0.13
   4   6  -5    0.21    0.20
  -4  -6   5    0.24    0.09
   3   6  -5    0.31    0.18
   3   6  -5    0.39    0.13
  -3  -6   5    0.22    0.08
   2   6  -5   11.50    0.65
   2   6  -5   10.85    0.56
  -2  -6   5   10.38    0.52
   1   6  -5    4.40    0.36
   1   6  -5    4.15    0.29
  -1  -6   5    4.03    0.25
   0   6  -5    7.97    0.47
   0   6  -5    7.80    0.42
   0  -6   5    8.03    0.40
  -1   6  -5    0.15    0.11
  -1   6  -5    0.24    0.09
   1  -6   5    0.04    0.05
  -2   6  -5    1.22    0.13
  -2   6  -5    1.15    0.16
   2  -6   5    1.41    0.13
  -3   6  -5    1.10    0.16
   3  -6   5    1.26    0.12
  -4   6  -5    3.03    0.25
  -5   6  -5    0.15    0.09
   6   5  -5    5.20    0.52
   6   5  -5    5.87    0.40
  -6  -5   5    5.52    0.36
   5   5  -5    0.09    0.20
   5   5  -5    0.24    0.13
  -5  -5   5    0.24    0.10
   4   5  -5    4.78    0.44
   4   5  -5    5.43    0.34
  -4  -5   5    5.09    0.31
   3   5  -5   10.24    0.52
   3   5  -5    9.31    0.60
  -3  -5   5   10.25    0.49
   2   5  -5    4.08    0.35
   2   5  -5    4.09    0.27
  -2  -5   5    3.82    0.24
   1   5  -5    5.19    0.36
   1   5  -5    5.19    0.31
  -1  -5   5    5.07    0.28
   0   5  -5   14.65    0.68
   0   5  -5   13.55    0.63
   0  -5   5   13.24    0.61
  -1   5  -5    2.11    0.21
  -1   5  -5    2.10    0.17
   1  -5   5    2.40    0.16
  -2   5  -5    0.62    0.09
  -2   5  -5    0.71    0.12
   2  -5   5    0.57    0.08
  -3   5  -5    0.19    0.08
   3  -5   5    0.25    0.06
  -4   5  -5    2.06    0.18
  -5   5  -5    0.01    0.07
   7   4  -5    1.04    0.25
   7   4  -5    1.15    0.18
  -7  -4   5    0.96    0.17
   6   4  -5    0.28    0.19
   6   4  -5    0.11    0.12
  -6  -4   5    0.04    0.09
   5   4  -5   17.65    0.93
   5   4  -5   17.55    0.83
  -5  -4   5   18.88    0.83
   4   4  -5    0.19    0.09
   4   4  -5   -0.02    0.14
  -4  -4   5    0.29    0.08
   3   4  -5   18.16    0.82
   3   4  -5   17.86    0.89
  -3  -4   5   18.44    0.80
   2   4  -5    2.64    0.20
   2   4  -5    3.26    0.27
  -2  -4   5    2.47    0.16
  -2  -4   5    2.50    0.17
   1   4  -5    0.09    0.06
   1   4  -5    0.21    0.09
  -1  -4   5    0.06    0.05
   0   4  -5    0.11    0.07
   0   4  -5   -0.02    0.06
   0  -4   5    0.05    0.04
  -1   4  -5   10.59    0.49
  -1   4  -5   11.15    0.52
   1  -4   5   10.51    0.48
  -2   4  -5   14.69    0.62
  -2   4  -5   14.30    0.66
   2  -4   5   14.40    0.62
  -3   4  -5   11.33    0.54
   3  -4   5   11.70    0.50
  -4   4  -5    1.71    0.15
  -5   4  -5    2.04    0.18
  -6   4  -5    1.10    0.13
   7   3  -5    0.19    0.25
   7   3  -5    0.03    0.10
  -7  -3   5   -0.01    0.10
   6   3  -5    1.06    0.21
   6   3  -5    1.52    0.17
  -6  -3   5    1.22    0.17
   5   3  -5   10.27    0.52
   5   3  -5    9.77    0.59
  -5  -3   5   10.88    0.52
   4   3  -5    0.42    0.10
   4   3  -5    0.33    0.15
  -4  -3   5    0.48    0.09
   3   3  -5   13.09    0.59
   3   3  -5   11.66    0.64
  -3  -3   5   13.30    0.58
   2   3  -5    1.74    0.15
   2   3  -5    1.59    0.19
   1   3  -5    6.42    0.33
   1   3  -5    6.59    0.36
  -1  -3   5    7.04    0.32
   0   3  -5   28.62    1.28
   0   3  -5   30.98    1.26
   0  -3   5   31.56    1.25
  -1   3  -5   68.07    2.75
  -1   3  -5   68.20    2.77
   1  -3   5   68.31    2.74
  -2   3  -5    0.09    0.04
  -2   3  -5    0.03    0.03
  -2   3  -5    0.04    0.05
   2  -3   5    0.06    0.03
   2  -3   5    0.07    0.04
  -3   3  -5   42.41    1.79
  -3   3  -5   45.35    1.74
   3  -3   5   41.60    1.75
   3  -3   5   44.19    1.75
  -4   3  -5   13.96    0.63
  -5   3  -5    0.17    0.06
  -6   3  -5   26.98    1.15
   8   2  -5    1.43    0.27
   7   2  -5    0.01    0.08
  -7  -2   5    0.00    0.10
   6   2  -5   14.18    0.65
   6   2  -5   13.09    0.71
  -6  -2   5   13.56    0.67
   5   2  -5    0.38    0.10
   5   2  -5    0.32    0.14
  -5  -2   5    0.23    0.09
   4   2  -5    0.05    0.06
   4   2  -5   -0.01    0.10
  -4  -2   5    0.16    0.07
   3   2  -5    6.13    0.37
   3   2  -5    6.38    0.33
  -3  -2   5    6.96    0.34
   2   2  -5   66.39    2.81
   2   2  -5   68.68    2.78
  -2  -2   5   70.87    2.78
   1   2  -5    5.30    0.29
   1   2  -5    5.52    0.28
  -1  -2   5    5.82    0.27
   0   2  -5   39.03    1.64
   0   2  -5   39.32    1.63
   0   2  -5   41.91    1.62
   0  -2   5   39.43    1.63
   0  -2   5   40.59    1.63
  -1   2  -5    0.17    0.05
  -1   2  -5    0.23    0.04
  -1   2  -5    0.16    0.04
   1  -2   5    0.23    0.04
   1  -2   5    0.23    0.04
  -2   2  -5   11.56    0.47
  -2   2  -5   10.91    0.46
  -2   2  -5   10.71    0.49
   2  -2   5   11.12    0.47
   2  -2   5   11.00    0.47
  -3   2  -5    9.67    0.40
  -3   2  -5    9.27    0.43
   3  -2   5    9.62    0.41
  -4   2  -5   66.21    2.69
  -5   2  -5    3.43    0.20
  -6   2  -5    4.54    0.25
  -7   2  -5    0.86    0.11
   7   1  -5    0.14    0.08
   7   1  -5    0.15    0.07
   6   1  -5   25.85    1.11
   5   1  -5   23.39    0.98
   5   1  -5   21.96    1.01
  -5  -1   5   22.77    1.01
   4   1  -5    3.06    0.25
   4   1  -5    3.32    0.21
  -4  -1   5    3.63    0.19
  -4  -1   5    3.43    0.22
   3   1  -5   49.28    2.12
   3   1  -5   52.65    2.10
  -3  -1   5   52.01    2.12
  -3  -1   5   47.13    2.11
  -3  -1   5   56.82    2.15
   2   1  -5   15.15    0.66
   2   1  -5   14.60    0.66
  -2  -1   5   16.05    0.70
  -2  -1   5   15.50    0.67
   1   1  -5   11.02    0.49
   1   1  -5   11.53    0.48
   1   1  -5   10.85    0.49
  -1  -1   5   11.45    0.52
  -1  -1   5   11.07    0.49
  -1  -1   5   11.41    0.49
   0   1  -5    0.42    0.06
   0   1  -5    0.33    0.05
   0   1  -5    0.33    0.05
   0  -1   5    0.41    0.06
   0  -1   5    0.53    0.06
   0  -1   5    0.38    0.06
  -1   1  -5   29.05    1.14
  -1   1  -5   29.54    1.15
  -1   1  -5   25.88    1.15
   1  -1   5   29.17    1.15
   1  -1   5   28.26    1.16
   1  -1   5   27.84    1.15
  -2   1  -5   18.34    0.73
  -2   1  -5   17.04    0.75
   2  -1   5   18.47    0.74
  -3   1  -5   47.30    1.99
  -3   1  -5   49.67    2.00
  -3   1  -5   47.90    1.96
   3  -1   5   50.94    1.96
  -4   1  -5   44.16    1.78
  -4   1  -5   41.68    1.78
  -4   1  -5   42.18    1.75
   4  -1   5   46.86    1.76
  -5   1  -5    1.61    0.13
   5  -1   5    1.56    0.09
  -6   1  -5    7.26    0.36
  -7   1  -5    9.19    0.44
   7   0  -5    1.15    0.13
   6   0  -5    0.14    0.06
   6   0  -5    0.18    0.07
  -6   0   5    0.13    0.06
   5   0  -5    7.79    0.38
   5   0  -5    7.77    0.37
  -5   0   5    8.31    0.39
   4   0  -5   25.51    1.10
  -4   0   5   27.21    1.13
   3   0  -5    0.52    0.07
  -3   0   5    0.48    0.09
   2   0  -5    0.72    0.08
  -2   0   5    0.83    0.08
  -2   0   5    0.87    0.10
   1   0  -5  102.78    4.26
   1   0  -5   98.66    4.25
   1   0  -5  103.91    4.27
  -1   0   5  114.78    4.27
  -1   0   5  112.84    4.27
   0   0  -5    9.25    0.40
   0   0  -5    8.83    0.39
   0   0  -5   10.41    0.41
   0   0  -5    9.31    0.40
   0   0   5    9.24    0.40
   0   0   5    9.28    0.40
  -1   0  -5   72.20    3.11
  -1   0  -5   77.31    3.11
  -1   0  -5   85.42    3.12
  -1   0  -5   75.41    3.11
   1   0   5   76.41    3.11
   1   0   5   80.69    3.11
  -2   0  -5    8.38    0.37
  -2   0  -5    8.41    0.36
  -2   0  -5    8.54    0.35
   2   0   5    8.50    0.37
   2   0   5    8.90    0.36
  -3   0  -5    0.40    0.05
  -3   0  -5    0.38    0.04
  -3   0  -5    0.35    0.05
   3   0   5    0.49    0.04
  -4   0  -5    0.02    0.02
  -4   0  -5    0.06    0.04
  -4   0  -5    0.05    0.03
  -5   0  -5    7.06    0.31
  -5   0  -5    7.13    0.34
  -6   0  -5    2.80    0.18
  -6   0  -5    2.68    0.14
  -7   0  -5   19.36    0.84
  -8   0  -5    0.78    0.11
   7  -1  -5   -0.01    0.05
   7  -1  -5    0.00    0.06
   6  -1  -5    8.17    0.37
   6  -1  -5    7.36    0.36
  -6   1   5    7.71    0.41
   5  -1  -5    6.61    0.32
   5  -1  -5    7.03    0.33
  -5   1   5    7.11    0.37
   4  -1  -5    1.22    0.10
   4  -1  -5    1.32    0.10
  -4   1   5    1.24    0.13
   3  -1  -5    7.55    0.35
   3  -1  -5    7.52    0.34
  -3   1   5    8.01    0.41
  -3   1   5    7.71    0.35
   2  -1  -5    7.31    0.31
   2  -1  -5    6.77    0.30
  -2   1   5    6.60    0.38
  -2   1   5    6.95    0.31
   1  -1  -5    0.25    0.03
   1  -1  -5    0.28    0.04
  -1   1   5    0.31    0.04
  -1   1   5    0.28    0.04
   0  -1  -5   11.30    0.49
   0  -1  -5   11.56    0.48
   0  -1  -5   11.47    0.48
   0   1   5   12.49    0.48
   0   1   5   11.36    0.48
   0   1   5   11.82    0.49
  -1  -1  -5  330.13   13.81
  -1  -1  -5  337.68   13.80
  -1  -1  -5  338.00   13.80
   1   1   5  367.14   13.80
   1   1   5  357.09   13.80
   1   1   5  355.85   13.81
  -2  -1  -5   76.54    3.07
  -2  -1  -5   74.79    3.07
  -2  -1  -5   75.44    3.08
   2   1   5   77.50    3.09
   2   1   5   78.26    3.07
   2   1   5   78.92    3.07
  -3  -1  -5   10.16    0.45
  -3  -1  -5   10.28    0.43
  -3  -1  -5   10.03    0.42
   3   1   5   10.68    0.42
  -4  -1  -5  133.45    5.34
  -4  -1  -5  133.54    5.32
  -5  -1  -5   12.08    0.55
  -5  -1  -5   12.52    0.52
  -6  -1  -5   12.46    0.56
  -6  -1  -5   12.55    0.53
  -7  -1  -5    1.70    0.12
  -7  -1  -5    1.59    0.15
   7  -2  -5    4.30    0.28
   6  -2  -5   27.45    1.21
   6  -2  -5   29.07    1.18
  -6   2   5   27.96    1.24
   5  -2  -5    1.86    0.13
   5  -2  -5    1.58    0.14
  -5   2   5    1.60    0.17
   4  -2  -5    2.95    0.16
  -4   2   5    2.79    0.22
   3  -2  -5    0.75    0.06
   3  -2  -5    0.69    0.07
  -3   2   5    0.78    0.12
  -3   2   5    0.75    0.08
   2  -2  -5   69.18    2.82
   2  -2  -5   67.29    2.84
  -2   2   5   72.05    2.93
  -2   2   5   74.30    2.84
   1  -2  -5   61.18    2.53
   1  -2  -5   61.77    2.51
  -1   2   5   59.72    2.62
  -1   2   5   66.29    2.52
  -1   2   5   65.92    2.53
   0  -2  -5   81.37    3.33
   0  -2  -5   80.06    3.33
   0  -2  -5   81.67    3.34
   0   2   5   86.85    3.34
   0   2   5   87.59    3.33
   0   2   5   84.05    3.33
  -1  -2  -5    7.28    0.32
  -1  -2  -5    7.19    0.32
  -1  -2  -5    7.44    0.32
   1   2   5    7.45    0.32
   1   2   5    7.83    0.32
   1   2   5    7.43    0.32
  -2  -2  -5    4.40    0.20
  -2  -2  -5    4.35    0.21
  -2  -2  -5    4.34    0.20
   2   2   5    4.54    0.20
  -3  -2  -5   17.39    0.72
  -3  -2  -5   16.97    0.72
  -3  -2  -5   17.03    0.74
   3   2   5   18.26    0.71
  -4  -2  -5   26.32    1.13
  -4  -2  -5   27.08    1.12
  -4  -2  -5   26.64    1.15
   4   2   5   30.57    1.12
  -5  -2  -5   43.99    1.81
  -5  -2  -5   41.94    1.83
  -5  -2  -5   44.83    1.81
   5   2   5   48.48    1.80
  -6  -2  -5    0.43    0.06
  -7  -2  -5    1.86    0.13
   8   2   5    0.18    0.22
   7  -3  -5   11.93    0.62
  -7   3   5   12.79    0.66
   6  -3  -5    0.10    0.06
   6  -3  -5    0.06    0.08
  -6   3   5    0.05    0.09
   5  -3  -5   17.49    0.74
   5  -3  -5   16.43    0.78
  -5   3   5   17.45    0.82
   4  -3  -5   14.08    0.67
   4  -3  -5   14.93    0.63
  -4   3   5   15.12    0.72
   3  -3  -5    3.10    0.19
   3  -3  -5    3.12    0.17
  -3   3   5    3.06    0.24
   2  -3  -5    0.43    0.07
   2  -3  -5    0.43    0.04
   2  -3  -5    0.37    0.05
  -2   3   5    0.54    0.05
  -2   3   5    0.45    0.10
   1  -3  -5    7.60    0.33
   1  -3  -5    7.43    0.34
   1  -3  -5    8.03    0.36
  -1   3   5    8.36    0.33
  -1   3   5    7.24    0.42
  -1   3   5    7.67    0.38
   0  -3  -5    0.51    0.05
   0  -3  -5    0.59    0.06
   0  -3  -5    0.55    0.07
   0   3   5    0.54    0.05
   0   3   5    0.39    0.11
   0   3   5    0.59    0.06
   0   3   5    0.56    0.12
  -1  -3  -5   22.88    0.91
  -1  -3  -5   23.71    0.92
   1   3   5   19.67    0.99
  -2  -3  -5   24.34    0.99
  -2  -3  -5   23.33    0.98
  -2  -3  -5   24.26    0.99
  -3  -3  -5   23.45    0.97
  -3  -3  -5   23.55    0.97
  -4  -3  -5    0.05    0.03
  -4  -3  -5    0.08    0.03
  -5  -3  -5    5.09    0.25
  -5  -3  -5    5.05    0.25
   5   3   5    5.33    0.44
  -6  -3  -5    4.79    0.24
  -6  -3  -5    4.60    0.24
   6   3   5    4.39    0.45
  -7  -3  -5    2.82    0.17
   7   3   5    2.72    0.37
  -8  -3  -5    0.61    0.09
   8   3   5    0.47    0.25
   7  -4  -5    1.41    0.20
  -7   4   5    1.36    0.21
   6  -4  -5    5.35    0.29
   6  -4  -5    4.99    0.33
  -6   4   5    4.81    0.36
   5  -4  -5    3.13    0.19
   5  -4  -5    2.92    0.23
  -5   4   5    3.21    0.27
   4  -4  -5   18.64    0.87
   4  -4  -5   19.47    0.82
  -4   4   5   19.48    0.92
   3  -4  -5    0.27    0.06
   3  -4  -5    0.20    0.08
  -3   4   5    0.27    0.09
   2  -4  -5    3.42    0.19
   2  -4  -5    3.22    0.21
   2  -4  -5    3.47    0.16
  -2   4   5    3.77    0.17
  -2   4   5    3.44    0.26
   1  -4  -5    0.04    0.05
   1  -4  -5    0.07    0.03
   1  -4  -5    0.06    0.02
  -1   4   5    0.11    0.07
  -1   4   5    0.00    0.09
  -1   4   5    0.09    0.03
   0  -4  -5    8.92    0.40
   0  -4  -5    8.64    0.42
   0  -4  -5    9.23    0.38
   0   4   5    9.15    0.50
   0   4   5    9.12    0.49
  -1  -4  -5   45.20    1.84
  -1  -4  -5   44.68    1.81
  -1  -4  -5   44.61    1.82
   1   4   5   43.54    1.91
   1   4   5   47.06    1.94
  -2  -4  -5   19.07    0.78
  -2  -4  -5   18.56    0.79
  -2  -4  -5   18.62    0.77
   2   4   5   19.39    0.92
   2   4   5   17.42    0.86
  -3  -4  -5   11.51    0.46
  -3  -4  -5   11.06    0.47
   3   4   5    9.06    0.53
   3   4   5   11.34    0.64
  -4  -4  -5    6.80    0.30
  -4  -4  -5    6.70    0.30
   4   4   5    5.13    0.34
   4   4   5    7.01    0.49
  -5  -4  -5    0.07    0.04
  -5  -4  -5    0.24    0.06
   5   4   5    0.16    0.18
  -6  -4  -5   12.92    0.57
  -6  -4  -5   12.67    0.56
   6   4   5   12.21    0.79
  -7  -4  -5    0.42    0.08
   7   4   5    0.85    0.28
  -8  -4  -5    2.69    0.19
   8   4   5    2.42    0.41
   6  -5  -5    0.00    0.09
  -6   5   5    0.06    0.10
   5  -5  -5    0.29    0.07
   5  -5  -5    0.40    0.12
  -5   5   5    0.30    0.11
   4  -5  -5    2.19    0.22
   4  -5  -5    2.60    0.17
  -4   5   5    2.55    0.25
   3  -5  -5    0.75    0.09
   3  -5  -5    0.60    0.13
  -3   5   5    0.58    0.13
   2  -5  -5    0.02    0.02
   2  -5  -5    0.11    0.05
   2  -5  -5    0.22    0.08
  -2   5   5    0.05    0.03
  -2   5   5    0.03    0.08
  -2   5   5    0.08    0.08
   1  -5  -5    1.63    0.16
   1  -5  -5    1.78    0.10
   1  -5  -5    1.73    0.12
  -1   5   5    2.11    0.21
  -1   5   5    2.11    0.24
   0  -5  -5   16.05    0.70
   0  -5  -5   15.97    0.68
   0  -5  -5   16.35    0.73
   0   5   5   16.91    0.79
   0   5   5   16.31    0.82
  -1  -5  -5    3.55    0.20
  -1  -5  -5    3.81    0.18
  -1  -5  -5    3.70    0.23
   1   5   5    3.89    0.27
   1   5   5    3.76    0.36
  -2  -5  -5   36.52    1.50
  -2  -5  -5   36.84    1.52
  -2  -5  -5   36.67    1.54
   2   5   5   36.46    1.59
   2   5   5   38.12    1.68
  -3  -5  -5    6.04    0.30
  -3  -5  -5    5.90    0.28
   3   5   5    6.72    0.51
   3   5   5    5.97    0.36
  -4  -5  -5    0.02    0.04
  -4  -5  -5    0.05    0.05
   4   5   5    0.01    0.06
   4   5   5    0.05    0.17
  -5  -5  -5   15.59    0.72
  -5  -5  -5   16.74    0.70
   5   5   5   16.66    0.94
  -6  -5  -5    2.35    0.18
  -6  -5  -5    2.50    0.16
   6   5   5    2.07    0.36
  -7  -5  -5    0.08    0.06
   7   5   5    0.22    0.25
   5  -6  -5    0.62    0.10
   5  -6  -5    0.65    0.15
  -5   6   5    0.47    0.15
   4  -6  -5    5.50    0.37
   4  -6  -5    5.39    0.29
  -4   6   5    5.67    0.40
   3  -6  -5    1.36    0.13
   3  -6  -5    1.39    0.19
  -3   6   5    1.55    0.22
   2  -6  -5    1.89    0.21
   2  -6  -5    1.98    0.15
   2  -6  -5    1.85    0.11
  -2   6   5    1.71    0.20
  -2   6   5    2.14    0.24
   1  -6  -5   21.98    0.90
   1  -6  -5   21.51    0.93
   1  -6  -5   21.40    0.99
  -1   6   5   23.27    1.04
  -1   6   5   21.02    1.04
   0  -6  -5    2.27    0.21
   0  -6  -5    2.04    0.13
   0  -6  -5    1.82    0.15
   0   6   5    2.56    0.23
  -1  -6  -5    2.34    0.17
  -1  -6  -5    2.76    0.15
  -1  -6  -5    2.77    0.22
   1   6   5    2.98    0.24
   1   6   5    2.73    0.33
  -2  -6  -5    2.32    0.22
  -2  -6  -5    2.80    0.16
  -2  -6  -5    2.57    0.18
   2   6   5    2.93    0.24
  -3  -6  -5   17.11    0.73
  -3  -6  -5   16.92    0.75
   3   6   5   17.03    0.97
   3   6   5   17.60    0.80
  -4  -6  -5    1.25    0.13
  -4  -6  -5    1.00    0.10
   4   6   5    1.50    0.29
   4   6   5    1.30    0.15
  -5  -6  -5    6.07    0.34
  -5  -6  -5    6.48    0.32
   5   6   5    5.98    0.59
  -6  -6  -5    0.98    0.11
  -6  -6  -5    0.96    0.13
   6   6   5    1.25    0.34
  -7  -6  -5    0.28    0.09
  -7  -6  -5    0.06    0.06
   7   6   5    0.23    0.27
   4  -7  -5    0.30    0.13
   4  -7  -5    0.23    0.08
  -4   7   5    0.16    0.12
   3  -7  -5    0.48    0.09
   3  -7  -5    0.29    0.14
  -3   7   5    0.65    0.16
   2  -7  -5   -0.06    0.10
   2  -7  -5   -0.06    0.05
  -2   7   5   -0.02    0.08
  -2   7   5   -0.01    0.12
   1  -7  -5   17.13    0.75
   1  -7  -5   16.94    0.71
   1  -7  -5   16.56    0.83
  -1   7   5   18.15    0.86
  -1   7   5   15.64    0.87
   0  -7  -5    1.95    0.23
   0  -7  -5    1.99    0.13
   0  -7  -5    2.05    0.16
   0   7   5    2.05    0.32
   0   7   5    2.19    0.23
  -1  -7  -5    1.12    0.13
  -1  -7  -5    1.08    0.10
  -1  -7  -5    0.72    0.15
   1   7   5    0.96    0.28
   1   7   5    1.20    0.17
  -2  -7  -5    3.28    0.19
  -2  -7  -5    3.21    0.21
   2   7   5    3.14    0.41
   2   7   5    3.25    0.26
  -3  -7  -5    3.63    0.21
  -3  -7  -5    3.70    0.24
   3   7   5    3.84    0.27
   3   7   5    4.03    0.48
  -4  -7  -5    0.19    0.08
  -4  -7  -5    0.18    0.06
   4   7   5    0.15    0.25
  -5  -7  -5    0.73    0.12
  -5  -7  -5    0.79    0.10
   5   7   5    0.46    0.30
  -6  -7  -5    1.44    0.14
  -6  -7  -5    1.70    0.19
   6   7   5    1.18    0.36
   3  -8  -5   -0.03    0.07
   3  -8  -5    0.06    0.13
  -3   8   5    0.08    0.12
   2  -8  -5    0.49    0.16
   2  -8  -5    0.37    0.09
  -2   8   5    0.55    0.16
   1  -8  -5    0.82    0.18
   1  -8  -5    0.71    0.11
  -1   8   5    0.72    0.16
  -1   8   5    0.90    0.25
   0  -8  -5    2.02    0.26
   0  -8  -5    2.41    0.19
   0  -8  -5    2.09    0.14
   0   8   5    2.45    0.26
   0   8   5    1.95    0.36
  -1  -8  -5   -0.01    0.06
  -1  -8  -5    0.09    0.11
  -1  -8  -5    0.02    0.05
   1   8   5   -0.13    0.25
   1   8   5   -0.08    0.09
  -2  -8  -5    8.06    0.39
  -2  -8  -5    7.86    0.42
   2   8   5    8.66    0.73
   2   8   5    8.20    0.47
  -3  -8  -5    0.06    0.06
  -3  -8  -5    0.14    0.06
   3   8   5   -0.12    0.26
  -4  -8  -5    0.00    0.05
  -4  -8  -5   -0.02    0.07
   4   8   5    0.22    0.30
  -5  -8  -5    0.10    0.09
  -5  -8  -5    0.18    0.07
   5   8   5    0.06    0.30
   1  -9  -5    0.07    0.08
   1  -9  -5    0.16    0.15
  -1   9   5    0.16    0.25
  -1   9   5    0.10    0.11
   0  -9  -5    2.49    0.17
   0  -9  -5    2.02    0.20
   0   9   5    2.18    0.26
   0   9   5    2.48    0.40
  -1  -9  -5    1.47    0.17
  -1  -9  -5    1.30    0.12
   1   9   5    1.10    0.38
   1   9   5    1.33    0.21
  -2  -9  -5    4.99    0.28
  -2  -9  -5    5.02    0.32
   2   9   5    5.66    0.38
   2   9   5    6.33    0.67
  -3  -9  -5    2.60    0.23
  -3  -9  -5    2.72    0.19
   3   9   5    2.04    0.49
   2   8  -6    3.66    0.41
   2   8  -6    2.47    0.27
  -2  -8   6    2.54    0.23
   1   8  -6    0.41    0.15
   1   8  -6    0.72    0.21
  -1  -8   6    0.48    0.12
   0   8  -6    2.16    0.24
   0   8  -6    3.08    0.31
   0  -8   6    2.36    0.23
  -1   8  -6    0.05    0.12
   1  -8   6    0.09    0.08
   4   7  -6    1.09    0.27
   4   7  -6    1.28    0.20
  -4  -7   6    1.11    0.17
   3   7  -6    0.09    0.17
   3   7  -6    0.20    0.13
  -3  -7   6    0.04    0.07
   2   7  -6    2.21    0.23
   2   7  -6    1.99    0.27
  -2  -7   6    1.83    0.19
   1   7  -6   -0.13    0.11
   1   7  -6    0.08    0.11
  -1  -7   6   -0.01    0.07
   0   7  -6    0.31    0.12
   0   7  -6    0.50    0.14
   0  -7   6    0.27    0.09
  -1   7  -6    0.12    0.10
  -1   7  -6    0.04    0.10
   1  -7   6   -0.04    0.06
  -2   7  -6    2.44    0.24
   2  -7   6    1.88    0.18
  -3   7  -6    0.36    0.12
  -4   7  -6    3.36    0.29
   5   6  -6    1.32    0.20
   5   6  -6    0.91    0.26
  -5  -6   6    1.11    0.17
   4   6  -6    1.64    0.22
   4   6  -6    1.61    0.30
  -4  -6   6    1.90    0.20
   3   6  -6   -0.07    0.10
   3   6  -6    0.12    0.15
  -3  -6   6   -0.08    0.06
   2   6  -6    5.71    0.43
   2   6  -6    5.44    0.36
  -2  -6   6    5.17    0.31
   1   6  -6    5.58    0.34
   1   6  -6    5.49    0.39
  -1  -6   6    4.76    0.29
   0   6  -6   14.41    0.67
   0   6  -6   14.71    0.72
   0  -6   6   13.43    0.64
  -1   6  -6    5.54    0.32
  -1   6  -6    5.73    0.36
   1  -6   6    5.16    0.30
  -2   6  -6    4.37    0.26
  -2   6  -6    4.63    0.31
   2  -6   6    4.20    0.25
  -3   6  -6    2.89    0.24
   3  -6   6    2.93    0.19
  -4   6  -6    0.35    0.11
  -5   6  -6    8.46    0.47
   6   5  -6    0.50    0.15
   6   5  -6    0.31    0.20
  -6  -5   6    0.27    0.13
   5   5  -6   13.23    0.65
   5   5  -6   12.30    0.74
  -5  -5   6   12.38    0.63
   4   5  -6    6.16    0.38
   4   5  -6    6.10    0.47
  -4  -5   6    5.68    0.35
   3   5  -6    6.52    0.45
   3   5  -6    6.49    0.38
  -3  -5   6    5.96    0.35
   2   5  -6    5.05    0.37
   2   5  -6    5.08    0.31
  -2  -5   6    4.62    0.28
   1   5  -6    2.80    0.26
   1   5  -6    2.57    0.22
  -1  -5   6    2.89    0.19
   0   5  -6    5.12    0.33
   0   5  -6    4.99    0.29
   0  -5   6    4.42    0.26
  -1   5  -6    3.96    0.25
  -1   5  -6    4.15    0.28
   1  -5   6    4.01    0.23
  -2   5  -6    2.63    0.22
  -2   5  -6    2.68    0.18
   2  -5   6    2.60    0.17
  -3   5  -6    0.08    0.05
  -3   5  -6    0.27    0.09
   3  -5   6    0.17    0.06
  -4   5  -6    2.20    0.20
  -5   5  -6    0.95    0.14
  -6   5  -6    0.50    0.12
   7   4  -6    0.06    0.11
   7   4  -6    0.07    0.25
  -7  -4   6   -0.12    0.10
   6   4  -6    8.04    0.57
   6   4  -6    8.96    0.49
  -6  -4   6    8.46    0.49
   5   4  -6    0.88    0.21
   5   4  -6    1.09    0.16
  -5  -4   6    0.76    0.14
   4   4  -6   10.24    0.52
   4   4  -6   10.07    0.59
  -4  -4   6    9.89    0.50
   3   4  -6    5.92    0.41
   3   4  -6    6.15    0.35
  -3  -4   6    6.30    0.34
   2   4  -6    7.81    0.39
   2   4  -6    7.35    0.43
  -2  -4   6    6.93    0.37
   1   4  -6    0.29    0.08
   1   4  -6    0.32    0.10
  -1  -4   6    0.30    0.06
   0   4  -6    2.94    0.22
   0   4  -6    2.69    0.19
   0  -4   6    2.51    0.17
  -1   4  -6    4.96    0.29
  -1   4  -6    4.90    0.26
   1  -4   6    4.54    0.24
  -2   4  -6   12.72    0.57
  -2   4  -6   11.83    0.53
   2  -4   6   11.80    0.53
  -3   4  -6    0.06    0.06
  -3   4  -6    0.10    0.04
   3  -4   6    0.12    0.04
  -4   4  -6    8.65    0.44
  -5   4  -6    0.18    0.08
  -6   4  -6    0.68    0.12
   7   3  -6    3.85    0.29
  -7  -3   6    3.56    0.31
   6   3  -6    0.04    0.09
   6   3  -6    0.07    0.15
  -6  -3   6    0.08    0.09
   5   3  -6    1.92    0.19
   5   3  -6    1.45    0.23
  -5  -3   6    1.91    0.20
   4   3  -6   -0.03    0.06
   4   3  -6   -0.01    0.12
  -4  -3   6   -0.04    0.06
   3   3  -6   15.68    0.71
   3   3  -6   15.55    0.76
  -3  -3   6   16.07    0.71
   2   3  -6    3.85    0.27
   2   3  -6    4.07    0.24
  -2  -3   6    4.06    0.23
   1   3  -6    3.31    0.21
   1   3  -6    3.41    0.23
  -1  -3   6    3.28    0.19
   0   3  -6    2.47    0.18
   0   3  -6    2.52    0.17
   0  -3   6    2.49    0.15
  -1   3  -6   13.34    0.60
  -1   3  -6   13.12    0.58
   1  -3   6   13.03    0.57
  -2   3  -6   38.54    1.58
  -2   3  -6   37.99    1.55
  -2   3  -6   38.50    1.54
   2  -3   6   37.45    1.55
  -3   3  -6   16.15    0.68
  -3   3  -6   16.56    0.72
  -3   3  -6   16.72    0.67
   3  -3   6   15.62    0.69
   3  -3   6   16.37    0.68
  -4   3  -6   22.25    0.96
  -5   3  -6    5.13    0.29
  -6   3  -6    0.93    0.12
  -7   3  -6    1.94    0.18
   7   2  -6    1.41    0.18
  -7  -2   6    1.55    0.22
   6   2  -6    1.33    0.16
   6   2  -6    1.20    0.20
  -6  -2   6    1.27    0.18
   5   2  -6    3.60    0.23
   5   2  -6    2.66    0.28
  -5  -2   6    2.93    0.24
   4   2  -6    0.76    0.11
   4   2  -6    0.76    0.14
  -4  -2   6    0.60    0.11
   3   2  -6   14.77    0.71
   3   2  -6   15.33    0.68
  -3  -2   6   16.03    0.70
   2   2  -6   33.57    1.41
   2   2  -6   33.93    1.43
  -2  -2   6   34.53    1.42
   1   2  -6   58.89    2.40
   1   2  -6   56.82    2.38
  -1  -2   6   60.33    2.39
   0   2  -6   12.35    0.56
   0   2  -6   12.57    0.56
   0  -2   6   13.47    0.56
  -1   2  -6   59.18    2.30
  -1   2  -6   55.28    2.31
  -1   2  -6   54.95    2.32
   1  -2   6   59.34    2.31
  -2   2  -6    0.55    0.06
  -2   2  -6    0.33    0.06
  -2   2  -6    0.49    0.05
   2  -2   6    0.53    0.06
   2  -2   6    0.41    0.05
  -3   2  -6   23.51    1.02
  -3   2  -6   24.00    0.98
   3  -2   6   24.99    1.00
  -4   2  -6    9.43    0.40
  -4   2  -6    9.52    0.44
  -5   2  -6   12.67    0.58
  -6   2  -6   10.46    0.50
  -7   2  -6    0.15    0.07
   7   1  -6    2.78    0.21
   7   1  -6    2.63    0.22
   6   1  -6   18.51    0.83
   5   1  -6    3.86    0.29
   5   1  -6    4.49    0.26
  -5  -1   6    4.57    0.24
  -5  -1   6    4.06    0.29
   4   1  -6   34.31    1.43
   4   1  -6   32.64    1.44
  -4  -1   6   35.20    1.44
  -4  -1   6   35.11    1.47
   3   1  -6    1.67    0.15
   3   1  -6    1.68    0.13
  -3  -1   6    1.49    0.15
  -3  -1   6    1.34    0.15
  -3  -1   6    1.54    0.17
   2   1  -6    1.81    0.13
   2   1  -6    1.58    0.13
  -2  -1   6    1.69    0.14
  -2  -1   6    1.80    0.18
   1   1  -6   14.89    0.65
   1   1  -6   14.86    0.65
  -1  -1   6   16.42    0.69
  -1  -1   6   14.85    0.66
   0   1  -6   57.63    2.44
   0   1  -6   60.50    2.45
   0   1  -6   61.59    2.44
   0  -1   6   65.70    2.46
   0  -1   6   62.20    2.45
   0  -1   6   56.57    2.45
  -1   1  -6   64.00    2.54
  -1   1  -6   64.03    2.53
  -1   1  -6   62.30    2.55
   1  -1   6   67.27    2.54
   1  -1   6   58.27    2.54
  -2   1  -6   17.03    0.69
  -2   1  -6   15.36    0.70
  -2   1  -6   17.18    0.68
   2  -1   6   16.86    0.69
  -3   1  -6    0.01    0.02
  -3   1  -6    0.11    0.05
  -3   1  -6    0.03    0.04
   3  -1   6    0.04    0.03
  -4   1  -6    4.76    0.25
  -4   1  -6    4.87    0.21
   4  -1   6    4.68    0.23
  -5   1  -6    3.87    0.18
  -5   1  -6    4.12    0.23
  -6   1  -6    6.12    0.32
  -7   1  -6    0.17    0.07
  -8   1  -6    0.65    0.11
   7   0  -6    1.92    0.16
   6   0  -6   17.11    0.74
   6   0  -6   17.30    0.75
  -6   0   6   15.90    0.83
   5   0  -6    0.06    0.05
   5   0  -6    0.02    0.06
  -5   0   6    0.07    0.06
   4   0  -6   18.89    0.81
   4   0  -6   18.27    0.80
  -4   0   6   19.23    0.84
   3   0  -6   43.52    1.75
  -3   0   6   41.81    1.80
   2   0  -6   31.99    1.30
   2   0  -6   31.28    1.28
  -2   0   6   31.51    1.32
   1   0  -6    2.01    0.11
   1   0  -6    2.09    0.12
  -1   0   6    2.45    0.14
  -1   0   6    2.20    0.13
   0   0  -6   45.50    1.90
   0   0  -6   53.15    1.92
   0   0  -6   45.64    1.90
   0   0  -6   44.53    1.90
   0   0   6   46.68    1.90
   0   0   6   47.69    1.90
  -1   0  -6    6.99    0.31
  -1   0  -6    6.67    0.32
  -1   0  -6    7.91    0.33
  -1   0  -6    7.03    0.31
   1   0   6    7.17    0.32
   1   0   6    7.29    0.31
  -2   0  -6  125.80    5.24
  -2   0  -6  143.50    5.25
  -2   0  -6  128.65    5.24
  -2   0  -6  123.59    5.26
   2   0   6  136.80    5.25
  -3   0  -6   34.63    1.44
  -3   0  -6   35.74    1.42
  -4   0  -6   11.96    0.51
  -4   0  -6   12.06    0.54
  -4   0  -6   12.52    0.52
  -5   0  -6    0.41    0.05
  -5   0  -6    0.52    0.08
  -6   0  -6    7.34    0.36
  -6   0  -6    7.40    0.33
  -7   0  -6    0.10    0.06
  -8   0  -6    1.53    0.16
   7  -1  -6    6.19    0.36
   7  -1  -6    6.72    0.34
   6  -1  -6    5.80    0.29
   6  -1  -6    5.86    0.30
  -6   1   6    5.81    0.34
   5  -1  -6    0.01    0.04
   5  -1  -6    0.13    0.05
  -5   1   6    0.10    0.07
   4  -1  -6    9.58    0.45
   4  -1  -6    9.90    0.44
  -4   1   6   10.50    0.51
   3  -1  -6   13.95    0.60
   3  -1  -6   13.89    0.59
  -3   1   6   14.25    0.68
   2  -1  -6    8.62    0.38
   2  -1  -6    8.65    0.38
  -2   1   6    7.81    0.46
  -2   1   6    9.36    0.39
   1  -1  -6    8.06    0.36
   1  -1  -6    7.99    0.36
  -1   1   6    8.97    0.37
   0  -1  -6    8.50    0.36
   0  -1  -6    8.06    0.36
   0  -1  -6    8.12    0.37
   0   1   6    8.42    0.36
   0   1   6    8.87    0.37
   0   1   6    9.29    0.37
  -1  -1  -6   12.59    0.54
  -1  -1  -6   12.73    0.55
  -1  -1  -6   12.49    0.54
   1   1   6   13.65    0.54
   1   1   6   13.66    0.55
   1   1   6   13.46    0.55
  -2  -1  -6    2.05    0.12
  -2  -1  -6    1.97    0.10
  -2  -1  -6    1.93    0.10
   2   1   6    1.97    0.10
  -3  -1  -6  202.10    8.15
  -3  -1  -6  199.64    8.12
  -3  -1  -6  199.35    8.13
   3   1   6  216.50    8.12
  -4  -1  -6    2.11    0.14
  -4  -1  -6    2.04    0.11
  -5  -1  -6    5.69    0.26
  -5  -1  -6    5.58    0.29
  -6  -1  -6    5.69    0.26
  -6  -1  -6    5.48    0.29
  -7  -1  -6    0.16    0.07
  -7  -1  -6    0.19    0.05
   7  -2  -6    1.96    0.19
   6  -2  -6    3.12    0.20
   6  -2  -6    3.36    0.24
  -6   2   6    3.51    0.26
   5  -2  -6    0.10    0.05
  -5   2   6    0.11    0.07
   4  -2  -6    5.53    0.29
   4  -2  -6    6.18    0.27
  -4   2   6    6.74    0.37
   3  -2  -6   44.13    1.79
   3  -2  -6   41.58    1.81
  -3   2   6   45.09    1.90
  -3   2   6   47.25    1.81
   2  -2  -6    0.01    0.02
   2  -2  -6    0.12    0.04
  -2   2   6    0.02    0.06
  -2   2   6    0.09    0.04
   1  -2  -6   62.59    2.57
   1  -2  -6   64.23    2.56
  -1   2   6   70.25    2.56
  -1   2   6   58.40    2.67
   0  -2  -6   41.99    1.73
   0  -2  -6   41.63    1.73
   0  -2  -6   41.61    1.74
   0   2   6   45.41    1.73
   0   2   6   42.87    1.73
   0   2   6   44.56    1.75
  -1  -2  -6   79.61    3.24
  -1  -2  -6   78.75    3.23
  -1  -2  -6   79.39    3.24
   1   2   6   82.04    3.24
   1   2   6   84.83    3.24
  -2  -2  -6   68.02    2.73
  -2  -2  -6   65.40    2.73
  -2  -2  -6   68.15    2.74
   2   2   6   71.29    2.73
  -3  -2  -6   59.29    2.41
  -3  -2  -6   57.41    2.39
  -3  -2  -6   58.73    2.39
   3   2   6   63.18    2.39
  -4  -2  -6   32.83    1.36
  -4  -2  -6   31.67    1.34
  -4  -2  -6   31.80    1.33
   4   2   6   35.59    1.33
  -5  -2  -6    2.12    0.13
  -5  -2  -6    2.34    0.13
  -5  -2  -6    2.08    0.15
   5   2   6    2.31    0.12
  -6  -2  -6   19.98    0.88
  -6  -2  -6   20.51    0.85
  -7  -2  -6    0.45    0.07
   8   2   6   -0.02    0.19
   7  -3  -6    0.73    0.15
  -7   3   6    0.69    0.16
   6  -3  -6    7.11    0.35
   6  -3  -6    6.97    0.40
  -6   3   6    7.49    0.44
   5  -3  -6    4.69    0.24
   5  -3  -6    4.39    0.28
  -5   3   6    4.33    0.31
   4  -3  -6    3.31    0.19
   4  -3  -6    3.30    0.22
  -4   3   6    3.37    0.26
   3  -3  -6    0.70    0.10
   3  -3  -6    0.84    0.06
   3  -3  -6    0.94    0.09
  -3   3   6    0.81    0.14
  -3   3   6    0.92    0.09
   2  -3  -6    7.80    0.34
   2  -3  -6    7.86    0.37
  -2   3   6    7.69    0.46
  -2   3   6    9.28    0.36
   0  -3  -6   81.92    3.24
   0  -3  -6   82.65    3.26
   0   3   6   76.49    3.37
   0   3   6   83.38    3.25
  -1  -3  -6   24.14    0.97
  -1  -3  -6   23.52    0.96
  -1  -3  -6   22.68    0.96
  -2  -3  -6    8.55    0.38
  -2  -3  -6    8.74    0.39
  -2  -3  -6    8.60    0.38
  -3  -3  -6   25.63    1.05
  -3  -3  -6   25.45    1.05
  -3  -3  -6   25.76    1.07
  -4  -3  -6    1.04    0.08
  -4  -3  -6    0.91    0.08
  -4  -3  -6    1.09    0.10
  -5  -3  -6    2.73    0.16
  -5  -3  -6    2.60    0.15
  -6  -3  -6    3.73    0.21
  -6  -3  -6    3.85    0.20
   6   3   6    3.53    0.40
  -7  -3  -6    1.95    0.15
   7   3   6    2.45    0.37
  -8  -3  -6    0.98    0.11
   8   3   6    0.72    0.28
   6  -4  -6    7.75    0.38
   6  -4  -6    7.44    0.44
  -6   4   6    7.59    0.47
   5  -4  -6    1.73    0.19
   5  -4  -6    1.84    0.15
  -5   4   6    2.01    0.22
   4  -4  -6    1.60    0.18
   4  -4  -6    1.81    0.13
  -4   4   6    1.61    0.20
   3  -4  -6    9.57    0.49
   3  -4  -6   10.04    0.45
  -3   4   6   10.38    0.56
   2  -4  -6    4.35    0.20
   2  -4  -6    4.42    0.23
   2  -4  -6    4.31    0.26
  -2   4   6    4.33    0.32
  -2   4   6    4.92    0.21
   1  -4  -6    6.21    0.29
   1  -4  -6    6.00    0.31
   1  -4  -6    6.12    0.27
  -1   4   6    6.23    0.27
  -1   4   6    5.82    0.36
  -1   4   6    6.18    0.39
   0  -4  -6   60.88    2.58
   0  -4  -6   63.70    2.57
   0  -4  -6   63.26    2.60
   0   4   6   67.89    2.68
   0   4   6   64.70    2.70
  -1  -4  -6    7.88    0.36
  -1  -4  -6    8.37    0.35
  -1  -4  -6    8.51    0.38
   1   4   6    7.50    0.46
   1   4   6    8.05    0.49
  -2  -4  -6    0.20    0.06
  -2  -4  -6    0.32    0.05
  -2  -4  -6    0.33    0.06
   2   4   6    0.20    0.09
   2   4   6    0.19    0.15
  -3  -4  -6   37.29    1.51
  -3  -4  -6   35.96    1.50
  -3  -4  -6   37.33    1.51
   3   4   6   36.50    1.66
  -4  -4  -6    0.10    0.04
  -4  -4  -6    0.00    0.04
   4   4   6    0.01    0.15
  -5  -4  -6    5.36    0.26
  -5  -4  -6    5.33    0.27
   5   4   6    5.18    0.47
  -6  -4  -6    5.90    0.30
  -6  -4  -6    6.06    0.29
   6   4   6    5.35    0.52
  -7  -4  -6    0.07    0.06
   7   4   6    0.05    0.21
  -8  -4  -6    0.04    0.07
   8   4   6    0.22    0.25
   6  -5  -6    0.33    0.13
  -6   5   6    0.22    0.12
   5  -5  -6    2.71    0.19
   5  -5  -6    2.76    0.25
  -5   5   6    2.90    0.28
   4  -5  -6    0.20    0.10
   4  -5  -6    0.21    0.07
  -4   5   6    0.08    0.09
   3  -5  -6    8.89    0.41
   3  -5  -6    8.67    0.47
  -3   5   6    8.93    0.52
   2  -5  -6    0.50    0.07
   2  -5  -6    0.36    0.10
   2  -5  -6    0.42    0.05
  -2   5   6    0.52    0.13
   1  -5  -6   15.15    0.62
   1  -5  -6   14.26    0.65
   1  -5  -6   14.35    0.68
  -1   5   6   15.09    0.74
  -1   5   6   15.88    0.76
   0  -5  -6   26.09    1.14
   0  -5  -6   25.94    1.08
   0  -5  -6   25.58    1.10
   0   5   6   28.02    1.23
   0   5   6   27.22    1.22
  -1  -5  -6    4.62    0.23
  -1  -5  -6    4.27    0.26
  -1  -5  -6    4.41    0.21
   1   5   6    4.82    0.40
   1   5   6    4.56    0.32
  -2  -5  -6    5.13    0.25
  -2  -5  -6    5.24    0.26
  -2  -5  -6    5.32    0.29
   2   5   6    5.25    0.44
   2   5   6    5.04    0.34
  -3  -5  -6   43.47    1.78
  -3  -5  -6   45.00    1.77
  -3  -5  -6   41.94    1.80
   3   5   6   41.35    1.86
   3   5   6   46.39    1.98
  -4  -5  -6    1.75    0.12
  -4  -5  -6    1.80    0.14
   4   5   6    1.63    0.19
   4   5   6    1.80    0.31
  -5  -5  -6    1.44    0.13
  -5  -5  -6    1.30    0.11
   5   5   6    1.46    0.30
  -6  -5  -6    0.72    0.11
  -6  -5  -6    0.70    0.09
   6   5   6    0.51    0.25
  -7  -5  -6    3.00    0.19
   7   5   6    2.54    0.40
   5  -6  -6    0.26    0.12
   5  -6  -6    0.31    0.09
  -5   6   6    0.21    0.12
   4  -6  -6    1.16    0.13
   4  -6  -6    0.96    0.17
  -4   6   6    1.34    0.22
   3  -6  -6   29.45    1.35
   3  -6  -6   29.90    1.27
  -3   6   6   31.58    1.41
   2  -6  -6    2.10    0.22
   2  -6  -6    2.78    0.17
   2  -6  -6    2.41    0.13
  -2   6   6    2.21    0.25
  -2   6   6    2.27    0.25
   1  -6  -6    0.32    0.07
   1  -6  -6    0.40    0.11
   1  -6  -6    0.36    0.05
  -1   6   6    0.35    0.13
   0  -6  -6   51.51    2.15
   0  -6  -6   50.88    2.07
   0  -6  -6   49.75    2.10
   0   6   6   51.99    2.25
   0   6   6   52.62    2.21
  -1  -6  -6    0.14    0.08
  -1  -6  -6    0.01    0.05
  -1  -6  -6    0.11    0.04
   1   6   6    0.17    0.09
   1   6   6    0.42    0.20
  -2  -6  -6   31.02    1.34
  -2  -6  -6   31.18    1.28
  -2  -6  -6   30.76    1.31
   2   6   6   31.38    1.39
   2   6   6   32.03    1.50
  -3  -6  -6    0.51    0.07
  -3  -6  -6    0.60    0.09
   3   6   6    0.78    0.25
   3   6   6    0.65    0.13
  -4  -6  -6   10.78    0.47
  -4  -6  -6    9.95    0.49
   4   6   6   10.38    0.53
   4   6   6   10.20    0.73
  -5  -6  -6   13.15    0.57
  -5  -6  -6   12.48    0.59
   5   6   6   12.02    0.84
  -6  -6  -6    3.07    0.20
  -6  -6  -6    3.08    0.22
   6   6   6    3.48    0.48
  -7  -6  -6    0.07    0.06
   7   6   6   -0.23    0.27
   4  -7  -6    0.29    0.08
   4  -7  -6    0.38    0.15
  -4   7   6    0.34    0.14
   3  -7  -6   -0.09    0.05
   3  -7  -6    0.00    0.10
  -3   7   6    0.03    0.09
   2  -7  -6    0.54    0.09
   2  -7  -6    0.42    0.13
  -2   7   6    0.47    0.14
  -2   7   6    0.36    0.19
   1  -7  -6    8.18    0.41
   1  -7  -6    8.27    0.37
   1  -7  -6    8.02    0.48
  -1   7   6    8.76    0.58
  -1   7   6    9.00    0.53
   0  -7  -6   12.21    0.59
   0  -7  -6   12.93    0.56
   0  -7  -6   13.23    0.67
   0   7   6   13.96    0.71
   0   7   6   13.68    0.80
  -1  -7  -6    5.33    0.27
  -1  -7  -6    5.45    0.35
  -1  -7  -6    5.14    0.29
   1   7   6    5.72    0.38
   1   7   6    6.15    0.54
  -2  -7  -6    0.29    0.12
  -2  -7  -6    0.41    0.09
  -2  -7  -6    0.37    0.06
   2   7   6    0.55    0.25
   2   7   6    0.61    0.13
  -3  -7  -6    0.12    0.07
  -3  -7  -6    0.02    0.05
   3   7   6   -0.01    0.22
   3   7   6    0.11    0.09
  -4  -7  -6    0.09    0.06
  -4  -7  -6   -0.11    0.04
   4   7   6   -0.02    0.26
  -5  -7  -6    3.14    0.20
  -5  -7  -6    3.05    0.23
   5   7   6    3.07    0.47
  -6  -7  -6    6.45    0.34
  -6  -7  -6    6.40    0.37
   6   7   6    6.47    0.70
   3  -8  -6    2.04    0.19
   3  -8  -6    2.08    0.28
  -3   8   6    2.23    0.28
   2  -8  -6    0.15    0.14
   2  -8  -6    0.11    0.08
  -2   8   6    0.09    0.11
   1  -8  -6    1.12    0.14
   1  -8  -6    1.44    0.22
  -1   8   6    1.15    0.28
  -1   8   6    1.48    0.23
   0  -8  -6    1.72    0.17
   0  -8  -6    1.84    0.13
   0  -8  -6    1.37    0.22
   0   8   6    0.92    0.31
   0   8   6    1.73    0.24
  -1  -8  -6    3.09    0.18
  -1  -8  -6    2.80    0.21
  -1  -8  -6    2.14    0.27
   1   8   6    2.98    0.28
   1   8   6    2.43    0.42
  -2  -8  -6    4.86    0.30
  -2  -8  -6    4.84    0.26
   2   8   6    5.05    0.36
   2   8   6    4.86    0.55
  -3  -8  -6    2.59    0.21
  -3  -8  -6    2.88    0.19
   3   8   6    2.99    0.25
   3   8   6    2.32    0.43
  -4  -8  -6    0.33    0.08
  -4  -8  -6    0.27    0.09
   4   8   6    0.27    0.29
  -5  -8  -6    0.28    0.07
  -5  -8  -6    0.08    0.08
   5   8   6    0.25    0.34
   1  -9  -6    0.30    0.09
   1  -9  -6    0.29    0.17
  -1   9   6    0.31    0.15
   0  -9  -6    0.05    0.06
   0  -9  -6    0.16    0.14
   0  -9  -6    0.01    0.07
   0   9   6   -0.06    0.10
   0   9   6    0.03    0.27
  -1  -9  -6    1.54    0.17
  -1  -9  -6    1.47    0.13
   1   9   6    1.34    0.21
   1   9   6    1.31    0.39
  -2  -9  -6    2.29    0.17
  -2  -9  -6    2.01    0.21
   2   9   6    2.25    0.26
   2   9   6    2.23    0.47
  -3  -9  -6    1.01    0.12
  -3  -9  -6    0.96    0.15
   3   9   6    0.90    0.40
   2   8  -7   -0.12    0.14
   2   8  -7    0.07    0.16
  -2  -8   7    0.01    0.08
   1   8  -7    0.50    0.16
   1   8  -7    0.76    0.23
  -1  -8   7    0.46    0.12
   0   8  -7    0.08    0.12
   0   8  -7   -0.04    0.11
   0  -8   7    0.06    0.08
  -1   8  -7    0.30    0.15
   1  -8   7    0.12    0.08
   4   7  -7   -0.20    0.16
   4   7  -7    0.10    0.14
  -4  -7   7   -0.03    0.09
   3   7  -7    0.52    0.16
   3   7  -7    0.05    0.16
  -3  -7   7    0.16    0.10
   2   7  -7    0.16    0.15
   2   7  -7   -0.04    0.12
  -2  -7   7    0.12    0.08
   1   7  -7    0.21    0.12
   1   7  -7    0.03    0.12
  -1  -7   7    0.01    0.07
   0   7  -7    1.34    0.18
   0   7  -7    1.06    0.19
   0  -7   7    1.40    0.16
  -1   7  -7    1.85    0.20
  -1   7  -7    2.52    0.26
   1  -7   7    2.10    0.19
  -2   7  -7    1.12    0.19
   2  -7   7    1.21    0.14
  -3   7  -7    2.45    0.25
   5   6  -7    0.07    0.18
   5   6  -7    0.08    0.13
  -5  -6   7    0.00    0.09
   4   6  -7    0.26    0.13
   4   6  -7    0.14    0.19
  -4  -6   7    0.07    0.09
   3   6  -7    0.09    0.15
   3   6  -7    0.04    0.11
  -3  -6   7   -0.02    0.07
   2   6  -7    0.80    0.15
   2   6  -7    0.76    0.17
  -2  -6   7    0.75    0.13
   1   6  -7    7.18    0.44
   1   6  -7    6.86    0.40
  -1  -6   7    6.24    0.36
   0   6  -7    4.00    0.28
   0   6  -7    4.04    0.31
   0  -6   7    4.03    0.25
  -1   6  -7    1.49    0.17
  -1   6  -7    1.64    0.20
   1  -6   7    1.75    0.16
  -2   6  -7    5.46    0.34
  -2   6  -7    5.09    0.30
   2  -6   7    5.17    0.29
  -3   6  -7    0.19    0.10
  -4   6  -7    7.25    0.42
  -5   6  -7    0.21    0.10
   6   5  -7    2.51    0.34
   6   5  -7    3.99    0.32
  -6  -5   7    3.50    0.30
   5   5  -7    1.38    0.27
   5   5  -7    1.75    0.22
  -5  -5   7    1.46    0.20
   4   5  -7    2.99    0.33
   4   5  -7    3.09    0.27
  -4  -5   7    3.18    0.25
   3   5  -7    5.22    0.39
   3   5  -7    5.34    0.34
  -3  -5   7    5.17    0.32
   2   5  -7    8.97    0.48
   2   5  -7    9.30    0.52
  -2  -5   7    8.77    0.45
   1   5  -7    2.27    0.21
   1   5  -7    2.14    0.23
  -1  -5   7    1.94    0.17
   0   5  -7    1.49    0.16
   0   5  -7    1.57    0.18
   0  -5   7    1.42    0.14
  -1   5  -7   14.83    0.68
  -1   5  -7   15.35    0.71
   1  -5   7   14.70    0.67
  -2   5  -7    4.96    0.31
  -2   5  -7    4.59    0.26
   2  -5   7    4.53    0.25
  -3   5  -7   12.92    0.59
  -3   5  -7   10.94    0.52
   3  -5   7   11.43    0.53
  -4   5  -7    1.91    0.19
  -5   5  -7   -0.08    0.07
  -6   5  -7    1.30    0.18
   6   4  -7   -0.04    0.10
   6   4  -7   -0.08    0.15
  -6  -4   7    0.09    0.11
   5   4  -7    5.58    0.44
   5   4  -7    6.12    0.37
  -5  -4   7    5.55    0.36
   4   4  -7    1.56    0.18
   4   4  -7    1.47    0.22
  -4  -4   7    1.56    0.17
   3   4  -7    4.04    0.27
   3   4  -7    3.89    0.32
  -3  -4   7    3.84    0.26
   2   4  -7    1.45    0.16
   2   4  -7    1.74    0.20
  -2  -4   7    1.77    0.16
   1   4  -7    0.10    0.07
   1   4  -7    0.06    0.08
  -1  -4   7    0.09    0.06
   0   4  -7    0.19    0.08
   0   4  -7    0.28    0.08
   0  -4   7    0.06    0.05
  -1   4  -7   17.94    0.81
  -1   4  -7   17.91    0.78
   1  -4   7   17.84    0.77
  -2   4  -7    1.80    0.16
  -2   4  -7    1.33    0.13
   2  -4   7    1.41    0.12
  -3   4  -7    2.98    0.21
  -3   4  -7    2.70    0.16
   3  -4   7    2.77    0.16
  -4   4  -7    4.26    0.27
  -5   4  -7    0.38    0.10
  -6   4  -7    0.15    0.08
   7   3  -7    0.96    0.17
  -7  -3   7    0.74    0.17
   6   3  -7   13.06    0.69
   6   3  -7   12.68    0.64
  -6  -3   7   12.51    0.66
   5   3  -7    0.30    0.15
   5   3  -7    0.12    0.09
  -5  -3   7    0.05    0.08
   4   3  -7    0.25    0.09
   4   3  -7    0.20    0.12
  -4  -3   7    0.26    0.09
   3   3  -7    0.05    0.09
   3   3  -7    0.00    0.07
  -3  -3   7    0.05    0.06
   2   3  -7    5.78    0.31
   2   3  -7    5.14    0.32
  -2  -3   7    5.29    0.29
   1   3  -7    0.78    0.11
   1   3  -7    0.36    0.08
  -1  -3   7    0.47    0.08
   0   3  -7    0.39    0.08
   0   3  -7    0.43    0.08
   0  -3   7    0.37    0.07
  -1   3  -7   21.80    0.94
  -1   3  -7   22.67    0.96
   1  -3   7   21.88    0.93
  -2   3  -7    2.78    0.19
  -2   3  -7    2.71    0.16
   2  -3   7    2.66    0.16
  -3   3  -7    2.45    0.18
  -3   3  -7    2.33    0.14
  -3   3  -7    2.54    0.13
   3  -3   7    2.44    0.14
  -4   3  -7   31.17    1.32
  -5   3  -7    1.68    0.16
  -6   3  -7    0.04    0.06
  -7   3  -7    0.32    0.10
   7   2  -7   -0.02    0.09
   6   2  -7   11.95    0.64
   6   2  -7   12.52    0.60
  -6  -2   7   11.99    0.64
   5   2  -7    1.54    0.19
   5   2  -7    1.67    0.17
  -5  -2   7    1.39    0.18
   4   2  -7    0.97    0.15
   4   2  -7    0.95    0.12
  -4  -2   7    0.86    0.13
   3   2  -7    9.84    0.47
   3   2  -7    9.87    0.49
  -3  -2   7    9.58    0.48
   2   2  -7   25.17    1.10
   2   2  -7   26.47    1.11
  -2  -2   7   26.13    1.11
   1   2  -7   42.32    1.75
   1   2  -7   42.50    1.75
  -1  -2   7   42.77    1.76
   0   2  -7   70.79    2.90
   0   2  -7   71.85    2.90
   0  -2   7   72.25    2.90
  -1   2  -7    0.08    0.04
  -1   2  -7    0.28    0.06
  -1   2  -7    0.08    0.05
   1  -2   7    0.07    0.04
  -2   2  -7   36.91    1.57
  -2   2  -7   38.29    1.55
  -2   2  -7   39.28    1.53
   2  -2   7   37.49    1.55
  -3   2  -7    0.33    0.05
  -3   2  -7    0.34    0.07
  -4   2  -7   36.99    1.52
  -4   2  -7   36.09    1.47
  -5   2  -7    5.82    0.31
  -6   2  -7    2.37    0.18
  -7   2  -7    6.45    0.35
   7   1  -7    1.25    0.15
   7   1  -7    1.14    0.15
   6   1  -7    2.74    0.22
   5   1  -7   11.34    0.53
  -5  -1   7   10.40    0.57
  -5  -1   7   11.14    0.51
   4   1  -7    1.82    0.15
   4   1  -7    1.54    0.16
  -4  -1   7    1.61    0.16
  -4  -1   7    1.87    0.19
   3   1  -7   14.66    0.63
   3   1  -7   14.94    0.64
  -3  -1   7   14.82    0.67
  -3  -1   7   12.30    0.72
   2   1  -7   18.30    0.78
   2   1  -7   18.49    0.79
  -2  -1   7   18.50    0.84
  -2  -1   7   17.86    0.81
   1   1  -7    7.52    0.35
   1   1  -7    7.37    0.34
  -1  -1   7    7.36    0.41
  -1  -1   7    7.53    0.37
   0   1  -7   27.02    1.12
   0   1  -7   28.38    1.12
   0  -1   7   25.74    1.13
  -1   1  -7  193.19    7.91
  -1   1  -7  205.82    7.90
  -1   1  -7  203.82    7.90
   1  -1   7  190.31    7.91
  -2   1  -7    6.42    0.27
  -2   1  -7    5.77    0.29
  -2   1  -7    6.06    0.27
  -3   1  -7   43.12    1.79
  -3   1  -7   44.17    1.76
  -4   1  -7    6.54    0.33
  -4   1  -7    6.56    0.29
  -5   1  -7    0.02    0.03
  -5   1  -7   -0.01    0.05
  -6   1  -7    1.56    0.14
  -7   1  -7    6.46    0.35
  -8   1  -7    0.21    0.09
   7   0  -7    0.78    0.12
   6   0  -7    9.20    0.46
   6   0  -7    9.98    0.47
   5   0  -7   25.19    1.10
   5   0  -7   26.42    1.10
  -5   0   7   26.06    1.13
   4   0  -7    5.63    0.30
   4   0  -7    5.78    0.30
  -4   0   7    6.27    0.35
   3   0  -7   19.94    0.84
   3   0  -7   20.95    0.84
  -3   0   7   18.27    0.91
   2   0  -7    6.88    0.32
   2   0  -7    6.32    0.29
  -2   0   7    6.81    0.35
   1   0  -7    3.10    0.15
   1   0  -7    2.92    0.16
   1   0  -7    2.81    0.16
  -1   0   7    3.49    0.18
   0   0  -7   26.02    0.99
   0   0  -7   23.37    0.97
   0   0  -7   22.84    0.97
   0   0  -7   22.50    0.97
   0   0   7   23.61    0.97
  -1   0  -7   63.13    2.57
  -1   0  -7   62.05    2.57
  -1   0  -7   59.93    2.58
  -1   0  -7   72.07    2.60
  -2   0  -7    4.69    0.21
  -2   0  -7    4.66    0.21
  -2   0  -7    4.15    0.23
  -2   0  -7    5.01    0.22
  -3   0  -7   14.00    0.59
  -3   0  -7   14.40    0.62
  -4   0  -7   11.50    0.48
  -4   0  -7   10.65    0.46
  -4   0  -7   10.39    0.49
  -5   0  -7    3.94    0.22
  -5   0  -7    3.87    0.19
  -6   0  -7    0.33    0.07
  -6   0  -7    0.21    0.04
  -7   0  -7    3.50    0.23
  -8   0  -7    0.07    0.07
   7  -1  -7    4.09    0.28
   7  -1  -7    4.26    0.25
   6  -1  -7    1.53    0.14
   6  -1  -7    1.42    0.13
  -6   1   7    1.36    0.17
   5  -1  -7    0.15    0.05
   5  -1  -7    0.16    0.06
  -5   1   7    0.16    0.08
   4  -1  -7    0.11    0.04
   4  -1  -7    0.06    0.04
  -4   1   7    0.05    0.06
   3  -1  -7   13.95    0.59
   3  -1  -7   13.32    0.60
  -3   1   7   14.26    0.69
   2  -1  -7    0.37    0.05
   2  -1  -7    0.34    0.06
  -2   1   7    0.37    0.11
   1  -1  -7    5.42    0.25
   1  -1  -7    5.30    0.24
   1  -1  -7    5.10    0.23
  -1   1   7    5.50    0.24
   0  -1  -7   34.70    1.44
   0  -1  -7   35.84    1.44
   0  -1  -7   34.99    1.45
   0   1   7   37.28    1.45
   0   1   7   35.70    1.44
  -1  -1  -7   31.29    1.27
  -1  -1  -7   29.87    1.27
  -1  -1  -7   30.37    1.27
   1   1   7   32.08    1.28
   1   1   7   32.45    1.27
  -2  -1  -7    8.81    0.40
  -2  -1  -7    8.84    0.38
  -2  -1  -7    9.01    0.39
   2   1   7    9.48    0.38
  -3  -1  -7    0.07    0.04
  -3  -1  -7    0.09    0.03
  -3  -1  -7    0.08    0.02
   3   1   7    0.04    0.02
  -4  -1  -7   13.79    0.58
  -4  -1  -7   13.89    0.61
  -5  -1  -7    3.35    0.17
  -5  -1  -7    3.27    0.20
  -6  -1  -7    2.18    0.16
  -6  -1  -7    1.89    0.12
  -7  -1  -7    0.78    0.08
  -7  -1  -7    0.85    0.11
  -8  -1  -7    0.42    0.10
   7  -2  -7    5.34    0.34
   7  -2  -7    5.77    0.32
   6  -2  -7    0.60    0.12
   6  -2  -7    0.71    0.10
  -6   2   7    0.49    0.12
   5  -2  -7    0.41    0.07
   5  -2  -7    0.28    0.05
  -5   2   7    0.17    0.08
   4  -2  -7    0.07    0.03
   4  -2  -7    0.00    0.04
  -4   2   7    0.07    0.07
   3  -2  -7    1.70    0.12
   3  -2  -7    1.91    0.11
  -3   2   7    1.60    0.19
   2  -2  -7   74.47    3.05
   2  -2  -7   77.05    3.03
  -2   2   7   75.93    3.18
   1  -2  -7    2.88    0.14
   1  -2  -7    2.76    0.15
  -1   2   7    2.46    0.25
   0  -2  -7   42.76    1.72
   0  -2  -7   41.89    1.72
   0  -2  -7   42.39    1.71
   0   2   7   43.36    1.72
  -1  -2  -7   30.16    1.23
  -1  -2  -7   31.45    1.24
  -1  -2  -7   29.63    1.24
  -2  -2  -7   15.60    0.67
  -2  -2  -7   16.02    0.67
  -2  -2  -7   15.82    0.68
   2   2   7   16.85    0.67
  -3  -2  -7   40.96    1.66
  -3  -2  -7   40.04    1.66
  -3  -2  -7   38.37    1.68
   3   2   7   45.07    1.66
  -4  -2  -7    4.26    0.21
  -4  -2  -7    4.34    0.21
  -4  -2  -7    4.54    0.24
   4   2   7    4.84    0.21
  -5  -2  -7    9.26    0.44
  -5  -2  -7    9.78    0.40
  -5  -2  -7    9.08    0.41
  -6  -2  -7    0.88    0.08
  -6  -2  -7    0.85    0.10
  -7  -2  -7    0.28    0.06
  -7  -2  -7    0.37    0.09
   7  -3  -7    2.94    0.25
  -7   3   7    2.93    0.28
   6  -3  -7    3.62    0.22
   6  -3  -7    3.63    0.27
  -6   3   7    3.68    0.30
   5  -3  -7    8.05    0.39
   5  -3  -7    8.23    0.43
  -5   3   7    8.30    0.48
   4  -3  -7    0.14    0.07
   4  -3  -7    0.06    0.05
   4  -3  -7    0.03    0.03
  -4   3   7    0.27    0.10
   3  -3  -7   15.62    0.70
   3  -3  -7   15.97    0.67
  -3   3   7   15.92    0.80
  -3   3   7   17.70    0.71
   2  -3  -7   24.77    1.01
   2  -3  -7   24.03    1.03
  -2   3   7   26.02    1.17
   1  -3  -7  110.22    4.43
   1  -3  -7  109.59    4.45
  -1   3   7  113.46    4.59
   0  -3  -7    0.02    0.03
   0  -3  -7    0.00    0.04
   0   3   7    0.00    0.08
   0   3   7   -0.04    0.03
  -1  -3  -7   48.35    1.96
  -1  -3  -7   48.57    1.95
  -1  -3  -7   48.34    1.96
  -2  -3  -7   35.13    1.45
  -2  -3  -7   35.38    1.45
  -2  -3  -7   36.44    1.46
  -3  -3  -7    9.44    0.41
  -3  -3  -7    9.40    0.40
  -3  -3  -7    9.89    0.43
  -3  -3  -7    9.18    0.41
  -4  -3  -7   10.16    0.47
  -4  -3  -7   10.04    0.44
  -4  -3  -7   10.16    0.44
  -5  -3  -7    0.89    0.08
  -5  -3  -7    0.74    0.08
  -5  -3  -7    0.71    0.09
  -6  -3  -7    1.08    0.10
  -6  -3  -7    0.96    0.10
  -7  -3  -7    2.25    0.16
   7   3   7    2.98    0.39
  -8  -3  -7    0.03    0.06
   8   3   7   -0.10    0.22
   6  -4  -7    0.84    0.11
   6  -4  -7    0.52    0.13
  -6   4   7    0.53    0.14
   5  -4  -7    1.59    0.14
   5  -4  -7    1.60    0.19
  -5   4   7    1.44    0.21
   4  -4  -7   26.04    1.15
   4  -4  -7   25.61    1.10
  -4   4   7   27.03    1.22
   3  -4  -7    8.12    0.35
   3  -4  -7    8.53    0.43
   3  -4  -7    8.05    0.39
  -3   4   7    8.40    0.50
   2  -4  -7    0.22    0.06
   2  -4  -7    0.36    0.08
   2  -4  -7    0.19    0.03
  -2   4   7    0.27    0.10
   1  -4  -7    0.94    0.11
   1  -4  -7    0.87    0.07
   1  -4  -7    0.82    0.08
  -1   4   7    0.78    0.07
  -1   4   7    0.94    0.15
  -1   4   7    0.70    0.15
   0  -4  -7   17.16    0.77
   0  -4  -7   18.67    0.80
   0  -4  -7   18.43    0.76
   0   4   7   18.48    0.91
   0   4   7   19.31    0.88
  -1  -4  -7   27.48    1.12
  -1  -4  -7   26.20    1.10
  -1  -4  -7   26.94    1.09
   1   4   7   25.08    1.23
   1   4   7   27.78    1.23
  -2  -4  -7   54.56    2.31
  -2  -4  -7   58.31    2.31
  -2  -4  -7   57.14    2.30
   2   4   7   58.40    2.45
  -3  -4  -7    0.12    0.04
  -3  -4  -7    0.09    0.05
  -3  -4  -7    0.13    0.05
   3   4   7    0.00    0.16
  -4  -4  -7    0.37    0.06
  -4  -4  -7    0.49    0.07
   4   4   7    0.41    0.18
  -5  -4  -7    0.01    0.04
  -5  -4  -7    0.07    0.04
   5   4   7    0.08    0.18
  -6  -4  -7    0.78    0.10
  -6  -4  -7    0.79    0.09
   6   4   7    0.57    0.25
  -7  -4  -7    5.48    0.28
   7   4   7    4.86    0.54
   6  -5  -7   -0.03    0.09
  -6   5   7    0.04    0.10
   5  -5  -7    0.23    0.10
   5  -5  -7    0.19    0.07
  -5   5   7    0.02    0.09
   4  -5  -7   11.07    0.57
   4  -5  -7   10.71    0.51
  -4   5   7   11.55    0.63
   3  -5  -7    1.04    0.11
   3  -5  -7    0.87    0.14
  -3   5   7    1.21    0.20
   2  -5  -7   13.30    0.62
   2  -5  -7   12.62    0.53
   2  -5  -7   11.98    0.57
  -2   5   7   13.55    0.70
   1  -5  -7   22.88    0.98
   1  -5  -7   21.56    0.94
   1  -5  -7   21.50    0.91
  -1   5   7   22.70    1.07
  -1   5   7   22.43    1.03
   0  -5  -7   12.06    0.51
   0  -5  -7   11.73    0.53
   0  -5  -7   11.94    0.56
   0   5   7   12.53    0.66
   0   5   7   11.78    0.66
  -1  -5  -7    0.14    0.04
  -1  -5  -7    0.14    0.05
  -1  -5  -7    0.09    0.06
   1   5   7    0.14    0.15
   1   5   7    0.14    0.09
  -2  -5  -7   21.25    0.89
  -2  -5  -7   20.15    0.86
  -2  -5  -7   20.80    0.88
   2   5   7   22.03    1.06
   2   5   7   19.37    0.98
  -3  -5  -7    6.10    0.32
  -3  -5  -7    6.39    0.30
  -3  -5  -7    6.61    0.31
   3   5   7    5.73    0.40
   3   5   7    6.65    0.52
  -4  -5  -7    6.16    0.31
  -4  -5  -7    6.42    0.30
   4   5   7    5.42    0.38
   4   5   7    6.48    0.54
  -5  -5  -7    2.89    0.17
  -5  -5  -7    2.65    0.18
   5   5   7    2.16    0.22
   5   5   7    1.97    0.33
  -6  -5  -7    0.93    0.10
  -6  -5  -7    0.98    0.12
   6   5   7    0.52    0.26
  -7  -5  -7    0.92    0.11
   7   5   7    1.18    0.31
   5  -6  -7    0.79    0.17
   5  -6  -7    0.96    0.13
  -5   6   7    0.77    0.18
   4  -6  -7    0.07    0.06
   4  -6  -7    0.13    0.11
  -4   6   7    0.22    0.12
   3  -6  -7    0.41    0.13
   3  -6  -7    0.76    0.10
  -3   6   7    0.63    0.16
   2  -6  -7   15.46    0.68
   2  -6  -7   16.36    0.75
   2  -6  -7   15.46    0.64
  -2   6   7   15.94    0.82
  -2   6   7   14.03    0.73
   1  -6  -7   24.53    1.02
   1  -6  -7   24.24    1.05
   1  -6  -7   25.01    1.10
  -1   6   7   24.53    1.17
  -1   6   7   25.53    1.18
   0  -6  -7    1.50    0.14
   0  -6  -7    1.67    0.18
   0  -6  -7    1.66    0.11
   0   6   7    2.19    0.30
   0   6   7    1.98    0.24
  -1  -6  -7    7.50    0.38
  -1  -6  -7    8.02    0.42
  -1  -6  -7    7.87    0.36
   1   6   7    8.03    0.58
   1   6   7    8.24    0.49
  -2  -6  -7    0.64    0.12
  -2  -6  -7    0.66    0.07
  -2  -6  -7    0.61    0.09
   2   6   7    0.50    0.23
   2   6   7    0.61    0.14
  -3  -6  -7    8.14    0.36
  -3  -6  -7    7.21    0.40
  -3  -6  -7    7.37    0.37
   3   6   7    7.73    0.46
   3   6   7    7.47    0.61
  -4  -6  -7    2.56    0.16
  -4  -6  -7    2.52    0.18
   4   6   7    2.13    0.35
   4   6   7    2.43    0.23
  -5  -6  -7    4.41    0.23
  -5  -6  -7    3.95    0.25
   5   6   7    3.48    0.46
  -6  -6  -7    0.07    0.06
  -6  -6  -7   -0.03    0.06
   6   6   7    0.06    0.27
  -7  -6  -7    0.06    0.06
   7   6   7   -0.17    0.26
   4  -7  -7    1.63    0.16
   4  -7  -7    1.76    0.25
  -4   7   7    1.61    0.26
   3  -7  -7    2.63    0.20
   3  -7  -7    2.67    0.27
  -3   7   7    2.55    0.29
   2  -7  -7    2.62    0.28
   2  -7  -7    2.88    0.20
  -2   7   7    2.52    0.28
   1  -7  -7   17.07    0.83
   1  -7  -7   17.16    0.72
   1  -7  -7   16.65    0.76
  -1   7   7   16.76    0.91
  -1   7   7   18.05    0.90
   0  -7  -7    7.02    0.42
   0  -7  -7    6.59    0.32
   0  -7  -7    6.42    0.35
   0   7   7    7.11    0.57
   0   7   7    7.35    0.47
  -1  -7  -7    0.06    0.06
  -1  -7  -7    0.16    0.05
  -1  -7  -7    0.40    0.12
   1   7   7    0.58    0.25
   1   7   7    0.21    0.12
  -2  -7  -7   18.33    0.78
  -2  -7  -7   17.46    0.85
  -2  -7  -7   17.69    0.80
   2   7   7   18.46    1.05
   2   7   7   18.90    0.90
  -3  -7  -7    0.00    0.05
  -3  -7  -7    0.04    0.06
   3   7   7   -0.22    0.21
   3   7   7    0.03    0.09
  -4  -7  -7    0.40    0.07
  -4  -7  -7    0.48    0.10
   4   7   7    0.57    0.28
  -5  -7  -7    1.23    0.15
  -5  -7  -7    0.93    0.11
   5   7   7    0.94    0.34
  -6  -7  -7    0.34    0.10
  -6  -7  -7    0.18    0.07
   6   7   7    0.27    0.31
   3  -8  -7   -0.05    0.07
   3  -8  -7   -0.05    0.13
  -3   8   7    0.00    0.11
   2  -8  -7    0.68    0.18
   2  -8  -7    0.65    0.11
  -2   8   7    0.56    0.16
   1  -8  -7    0.10    0.07
   1  -8  -7    0.20    0.13
  -1   8   7    0.07    0.22
  -1   8   7    0.22    0.13
   0  -8  -7    2.84    0.30
   0  -8  -7    3.05    0.17
   0  -8  -7    2.71    0.20
   0   8   7    2.04    0.38
   0   8   7    2.69    0.29
  -1  -8  -7    0.68    0.17
  -1  -8  -7    0.83    0.12
  -1  -8  -7    0.97    0.10
   1   8   7    1.27    0.35
   1   8   7    0.95    0.18
  -2  -8  -7    3.64    0.32
  -2  -8  -7    4.17    0.23
  -2  -8  -7    3.53    0.25
   2   8   7    3.96    0.51
   2   8   7    4.66    0.35
  -3  -8  -7    0.08    0.08
  -3  -8  -7    0.00    0.05
   3   8   7   -0.01    0.09
   3   8   7    0.20    0.30
  -4  -8  -7    0.03    0.07
  -4  -8  -7    0.01    0.06
   4   8   7    0.27    0.31
  -5  -8  -7    0.76    0.11
  -5  -8  -7    0.59    0.12
   5   8   7    0.10    0.32
   1  -9  -7    1.73    0.18
   1  -9  -7    1.23    0.24
  -1   9   7    1.63    0.25
   0  -9  -7    0.63    0.12
   0  -9  -7    0.72    0.11
   0  -9  -7    0.51    0.18
   0   9   7    0.49    0.31
   0   9   7    0.76    0.18
  -1  -9  -7    0.63    0.12
  -1  -9  -7    0.67    0.09
  -1  -9  -7    0.98    0.20
   1   9   7    0.49    0.34
   1   9   7    0.55    0.16
  -2  -9  -7    4.04    0.24
  -2  -9  -7    3.86    0.28
   2   9   7    3.46    0.56
   2   9   7    4.03    0.34
  -3  -9  -7    0.15    0.07
  -3  -9  -7    0.06    0.08
   3   9   7    0.18    0.37
   3   7  -8    0.73    0.17
   3   7  -8    0.61    0.21
  -3  -7   8    0.67    0.14
   2   7  -8    1.09    0.22
   2   7  -8    0.96    0.18
  -2  -7   8    1.01    0.16
   1   7  -8    0.01    0.12
   1   7  -8    0.04    0.12
  -1  -7   8    0.07    0.08
   0   7  -8   -0.08    0.10
   0   7  -8    0.05    0.11
   0  -7   8   -0.03    0.07
  -1   7  -8   -0.12    0.09
  -1   7  -8    0.01    0.10
   1  -7   8   -0.09    0.06
  -2   7  -8    1.10    0.18
   2  -7   8    1.26    0.15
  -3   7  -8    0.43    0.13
   5   6  -8    1.19    0.21
   5   6  -8    1.23    0.26
  -5  -6   8    1.42    0.20
   4   6  -8   -0.11    0.15
   4   6  -8   -0.07    0.12
  -4  -6   8    0.01    0.08
   3   6  -8    0.14    0.15
   3   6  -8   -0.03    0.11
  -3  -6   8    0.02    0.07
   2   6  -8    2.69    0.29
   2   6  -8    1.95    0.22
  -2  -6   8    2.14    0.20
   1   6  -8    1.79    0.23
   1   6  -8    1.92    0.20
  -1  -6   8    1.67    0.18
   0   6  -8    1.56    0.18
   0   6  -8    1.36    0.19
   0  -6   8    1.61    0.16
  -1   6  -8    6.71    0.39
  -1   6  -8    5.92    0.35
   1  -6   8    5.82    0.33
  -2   6  -8    0.79    0.14
  -2   6  -8    0.75    0.12
   2  -6   8    0.74    0.11
  -3   6  -8    1.32    0.18
  -4   6  -8    0.02    0.09
   6   5  -8    0.00    0.13
   6   5  -8   -0.03    0.17
  -6  -5   8   -0.06    0.10
   5   5  -8    2.71    0.27
   5   5  -8    2.99    0.35
  -5  -5   8    2.57    0.27
   4   5  -8   -0.19    0.13
   4   5  -8   -0.17    0.10
  -4  -5   8    0.02    0.08
   3   5  -8    0.43    0.15
   3   5  -8    0.27    0.12
  -3  -5   8    0.47    0.11
   2   5  -8    0.01    0.09
   2   5  -8    0.11    0.10
  -2  -5   8    0.06    0.08
   1   5  -8   17.16    0.79
   1   5  -8   15.97    0.75
  -1  -5   8   15.55    0.74
   0   5  -8    1.94    0.19
   0   5  -8    2.22    0.22
   0  -5   8    1.95    0.17
  -1   5  -8   29.37    1.28
  -1   5  -8   31.64    1.32
   1  -5   8   29.03    1.27
  -2   5  -8    9.50    0.46
  -2   5  -8   10.18    0.51
   2  -5   8    9.60    0.46
  -3   5  -8    0.22    0.09
  -3   5  -8    0.09    0.07
   3  -5   8    0.06    0.06
  -4   5  -8    7.22    0.41
  -5   5  -8    0.45    0.12
   6   4  -8    2.14    0.29
   6   4  -8    2.13    0.24
  -6  -4   8    1.81    0.23
   5   4  -8    1.60    0.24
   5   4  -8    1.36    0.19
  -5  -4   8    1.41    0.19
   4   4  -8    6.93    0.41
   4   4  -8    6.94    0.45
  -4  -4   8    6.80    0.40
   3   4  -8    1.01    0.15
   3   4  -8    1.66    0.20
  -3  -4   8    1.25    0.15
   2   4  -8   28.17    1.21
   2   4  -8   26.91    1.18
  -2  -4   8   26.53    1.18
   1   4  -8    0.77    0.13
   1   4  -8    0.81    0.12
  -1  -4   8    0.92    0.12
   0   4  -8    3.33    0.23
   0   4  -8    3.15    0.22
   0  -4   8    2.84    0.20
  -1   4  -8    0.00    0.06
  -1   4  -8    0.02    0.06
   1  -4   8   -0.02    0.04
  -2   4  -8   11.37    0.53
  -2   4  -8   12.25    0.57
   2  -4   8   11.96    0.54
  -3   4  -8    2.84    0.21
  -3   4  -8    2.13    0.15
   3  -4   8    2.49    0.16
  -4   4  -8    0.80    0.13
  -5   4  -8    0.47    0.11
  -6   4  -8   -0.05    0.07
   7   3  -8    2.49    0.25
  -7  -3   8    2.41    0.29
   6   3  -8    0.47    0.13
   6   3  -8    0.66    0.18
  -6  -3   8    0.34    0.13
   5   3  -8    1.11    0.19
   5   3  -8    1.00    0.15
  -5  -3   8    1.16    0.18
   4   3  -8    1.34    0.16
   4   3  -8    1.08    0.18
  -4  -3   8    0.99    0.15
   3   3  -8    1.81    0.20
   3   3  -8    1.70    0.17
  -3  -3   8    1.27    0.16
   2   3  -8   21.72    0.95
   2   3  -8   21.37    0.94
  -2  -3   8   20.88    0.94
   1   3  -8    5.15    0.29
   1   3  -8    5.25    0.30
  -1  -3   8    5.00    0.28
   0   3  -8    0.54    0.09
   0   3  -8    0.48    0.08
   0  -3   8    0.62    0.09
  -1   3  -8   12.41    0.57
  -1   3  -8   12.46    0.56
   1  -3   8   12.55    0.56
  -2   3  -8    6.10    0.32
  -2   3  -8    5.73    0.29
   2  -3   8    5.94    0.29
  -3   3  -8   11.38    0.54
  -3   3  -8   11.06    0.49
   3  -3   8   11.74    0.50
  -4   3  -8    6.96    0.37
  -4   3  -8    6.83    0.31
  -5   3  -8    3.54    0.24
  -6   3  -8    0.07    0.07
  -7   3  -8    0.40    0.11
   7   2  -8    0.62    0.14
   6   2  -8    4.51    0.30
  -6  -2   8    4.04    0.34
   5   2  -8    2.78    0.22
   5   2  -8    2.77    0.25
  -5  -2   8    2.64    0.25
   4   2  -8    1.92    0.19
   4   2  -8    1.94    0.18
  -4  -2   8    1.90    0.20
  -4  -2   8    1.35    0.16
   3   2  -8    0.65    0.10
  -3  -2   8    0.72    0.11
   2   2  -8    2.41    0.18
   2   2  -8    2.67    0.18
  -2  -2   8    2.23    0.18
   1   2  -8   33.49    1.37
   1   2  -8   32.23    1.37
  -1  -2   8   32.85    1.38
   0   2  -8    4.08    0.23
   0   2  -8    3.95    0.22
   0  -2   8    3.91    0.23
  -1   2  -8   54.32    2.28
  -1   2  -8   58.08    2.30
   1  -2   8   56.70    2.30
  -2   2  -8   15.80    0.64
  -2   2  -8   15.76    0.65
  -2   2  -8   15.66    0.68
   2  -2   8   14.03    0.66
  -3   2  -8   11.76    0.51
  -3   2  -8   11.85    0.54
  -4   2  -8    1.17    0.13
  -4   2  -8    1.43    0.09
  -5   2  -8    8.22    0.40
  -5   2  -8    7.60    0.34
  -6   2  -8    7.65    0.40
  -7   2  -8    1.84    0.18
   7   1  -8    0.18    0.08
   7   1  -8    0.15    0.10
   6   1  -8    0.13    0.09
   6   1  -8    0.06    0.07
   5   1  -8    5.70    0.31
   5   1  -8    5.12    0.30
  -5  -1   8    5.22    0.30
   4   1  -8    0.18    0.07
   4   1  -8    0.16    0.08
  -4  -1   8    0.21    0.09
  -4  -1   8    0.03    0.07
   3   1  -8    6.09    0.30
   3   1  -8    6.02    0.31
  -3  -1   8    5.41    0.33
   2   1  -8    6.79    0.34
   2   1  -8    7.09    0.33
  -2  -1   8    6.24    0.36
   1   1  -8   18.83    0.81
   1   1  -8   18.92    0.80
  -1  -1   8   19.49    0.84
   0   1  -8   67.83    2.73
   0   1  -8   67.34    2.73
   0  -1   8   67.53    2.75
  -1   1  -8   12.28    0.50
  -1   1  -8   11.73    0.51
  -1   1  -8   11.54    0.50
   1  -1   8   10.73    0.52
  -2   1  -8   24.61    1.02
  -2   1  -8   25.37    1.02
  -2   1  -8   25.64    1.02
  -2   1  -8   24.02    1.04
  -3   1  -8   36.22    1.47
  -3   1  -8   36.06    1.50
  -4   1  -8   11.10    0.48
  -4   1  -8   11.51    0.52
  -5   1  -8    0.22    0.07
  -5   1  -8    0.27    0.05
  -6   1  -8    1.37    0.14
  -7   1  -8    2.67    0.20
   7   0  -8    1.19    0.15
   6   0  -8    6.25    0.33
   6   0  -8    5.57    0.32
   5   0  -8    2.06    0.16
   5   0  -8    2.16    0.17
  -5   0   8    1.98    0.19
   4   0  -8    1.73    0.14
   4   0  -8    2.03    0.15
  -4   0   8    1.80    0.19
   3   0  -8   25.34    1.05
   3   0  -8   26.71    1.05
  -3   0   8   22.44    1.13
   2   0  -8   18.09    0.76
   2   0  -8   17.58    0.73
   2   0  -8   17.38    0.76
  -2   0   8   17.87    0.79
   1   0  -8   19.36    0.85
   1   0  -8   19.56    0.84
   1   0  -8   19.70    0.86
  -1   0   8   22.94    0.87
   0   0  -8   35.14    1.46
   0   0  -8   35.04    1.46
   0   0  -8   37.52    1.47
  -1   0  -8   27.15    1.04
  -1   0  -8   23.03    1.02
  -1   0  -8   24.73    1.01
  -1   0  -8   24.15    1.01
  -2   0  -8    0.15    0.03
  -2   0  -8    0.11    0.04
  -2   0  -8    0.10    0.04
  -2   0  -8    0.12    0.03
  -3   0  -8   73.11    2.94
  -3   0  -8   72.39    2.92
  -4   0  -8    0.04    0.05
  -4   0  -8    0.06    0.03
  -4   0  -8    0.14    0.05
  -5   0  -8    1.78    0.14
  -5   0  -8    1.63    0.10
  -6   0  -8    0.16    0.06
  -6   0  -8    0.17    0.04
  -7   0  -8    1.44    0.15
  -8   0  -8    1.77    0.18
   7  -1  -8    6.04    0.33
   6  -1  -8    0.17    0.07
   6  -1  -8    0.21    0.07
  -6   1   8    0.09    0.08
   5  -1  -8    4.10    0.21
   5  -1  -8    3.36    0.22
  -5   1   8    3.57    0.27
   4  -1  -8    2.46    0.16
   4  -1  -8    2.26    0.15
  -4   1   8    2.37    0.22
   3  -1  -8   27.42    1.12
   3  -1  -8   26.44    1.13
  -3   1   8   27.12    1.24
   2  -1  -8    3.99    0.21
   2  -1  -8    4.38    0.22
   1  -1  -8   27.99    1.18
   1  -1  -8   28.71    1.20
   1  -1  -8   28.63    1.19
  -1   1   8   30.95    1.19
   0  -1  -8    1.85    0.11
   0  -1  -8    1.77    0.11
   0  -1  -8    1.79    0.11
   0   1   8    1.78    0.11
  -1  -1  -8    0.47    0.05
  -1  -1  -8    0.51    0.06
  -1  -1  -8    0.52    0.05
   1   1   8    0.74    0.06
  -2  -1  -8    0.21    0.05
  -2  -1  -8    0.28    0.04
  -2  -1  -8    0.22    0.04
   2   1   8    0.23    0.04
  -3  -1  -8   20.05    0.86
  -3  -1  -8   19.07    0.84
  -3  -1  -8   20.41    0.83
   3   1   8   21.91    0.83
  -4  -1  -8    3.52    0.21
  -4  -1  -8    3.63    0.18
  -5  -1  -8    1.15    0.12
  -5  -1  -8    1.14    0.09
  -6  -1  -8    0.16    0.05
  -6  -1  -8    0.27    0.07
  -7  -1  -8    8.31    0.42
  -7  -1  -8    8.24    0.38
  -8  -1  -8    4.11    0.27
   7  -2  -8    0.17    0.10
   7  -2  -8    0.22    0.08
   6  -2  -8    7.82    0.38
  -6   2   8    7.18    0.44
   5  -2  -8    0.06    0.05
   5  -2  -8    0.05    0.04
  -5   2   8    0.00    0.07
   4  -2  -8    2.02    0.15
   4  -2  -8    2.15    0.13
  -4   2   8    2.04    0.22
   3  -2  -8   27.05    1.11
   3  -2  -8   26.27    1.13
  -3   2   8   27.83    1.26
   2  -2  -8   12.16    0.54
   2  -2  -8   12.42    0.52
  -2   2   8   12.47    0.68
   1  -2  -8   20.97    0.84
   1  -2  -8   21.07    0.83
   1  -2  -8   19.11    0.85
   0  -2  -8  136.58    5.44
   0  -2  -8  135.37    5.44
   0  -2  -8  135.01    5.45
   0   2   8  138.35    5.43
  -1  -2  -8   13.01    0.55
  -1  -2  -8   12.77    0.54
  -1  -2  -8   12.94    0.55
  -2  -2  -8    6.59    0.31
  -2  -2  -8    6.55    0.30
  -2  -2  -8    6.97    0.30
  -3  -2  -8    3.48    0.17
  -3  -2  -8    3.36    0.17
  -3  -2  -8    3.23    0.19
   3   2   8    3.94    0.17
  -4  -2  -8    4.18    0.23
  -4  -2  -8    4.01    0.21
  -4  -2  -8    4.02    0.20
   4   2   8    4.49    0.20
  -5  -2  -8    0.01    0.03
  -5  -2  -8    0.06    0.05
  -6  -2  -8   15.85    0.71
  -6  -2  -8   15.71    0.67
  -7  -2  -8    4.11    0.22
  -7  -2  -8    4.01    0.26
   7  -3  -8   -0.03    0.08
  -7   3   8    0.02    0.12
   6  -3  -8    8.49    0.47
   6  -3  -8    8.76    0.42
  -6   3   8    8.39    0.51
   5  -3  -8    9.03    0.46
   5  -3  -8    8.61    0.42
  -5   3   8    8.37    0.51
   4  -3  -8   13.84    0.58
   4  -3  -8   13.67    0.62
  -4   3   8   14.57    0.74
   3  -3  -8    2.91    0.15
   3  -3  -8    2.87    0.18
  -3   3   8    3.07    0.27
   2  -3  -8    8.76    0.38
   2  -3  -8    8.48    0.40
  -2   3   8    9.18    0.54
   1  -3  -8    3.60    0.18
   1  -3  -8    3.74    0.20
  -1   3   8    3.71    0.32
   0  -3  -8  277.70   10.82
   0  -3  -8  275.06   10.83
   0  -3  -8  284.81   10.82
   0   3   8  231.70   10.97
   0   3   8  290.27   10.82
  -1  -3  -8    0.73    0.08
  -1  -3  -8    0.61    0.07
  -1  -3  -8    1.05    0.07
  -2  -3  -8    8.53    0.39
  -2  -3  -8    9.01    0.40
  -3  -3  -8   32.33    1.30
  -3  -3  -8   30.36    1.31
  -3  -3  -8   32.24    1.31
  -3  -3  -8   33.06    1.33
  -4  -3  -8    4.06    0.21
  -4  -3  -8    4.27    0.21
  -4  -3  -8    4.07    0.23
  -5  -3  -8    2.10    0.16
  -5  -3  -8    1.85    0.12
  -5  -3  -8    1.78    0.12
  -6  -3  -8   29.19    1.23
  -6  -3  -8   28.61    1.20
  -7  -3  -8    0.54    0.08
  -8  -3  -8    1.01    0.11
   8   3   8    1.49    0.34
   6  -4  -8    3.61    0.23
   6  -4  -8    3.72    0.29
  -6   4   8    3.13    0.30
   5  -4  -8    0.07    0.09
   5  -4  -8    0.03    0.06
  -5   4   8   -0.03    0.08
   4  -4  -8    1.53    0.18
   4  -4  -8    1.54    0.14
  -4   4   8    1.50    0.22
   3  -4  -8   69.90    2.85
   3  -4  -8   65.79    2.80
   3  -4  -8   69.45    2.77
  -3   4   8   71.37    2.95
   2  -4  -8    3.00    0.19
   2  -4  -8    3.37    0.16
   2  -4  -8    3.47    0.22
  -2   4   8    3.39    0.30
   1  -4  -8   12.32    0.56
   1  -4  -8   11.85    0.53
   1  -4  -8   11.59    0.50
  -1   4   8   12.37    0.60
  -1   4   8   11.95    0.50
  -1   4   8   11.86    0.67
   0  -4  -8    3.37    0.17
   0  -4  -8    3.30    0.20
   0  -4  -8    3.54    0.19
   0   4   8    2.89    0.30
   0   4   8    3.46    0.31
  -1  -4  -8    6.05    0.29
  -1  -4  -8    5.78    0.28
  -1  -4  -8    6.13    0.27
   1   4   8    5.70    0.41
   1   4   8    4.78    0.39
  -2  -4  -8   23.00    0.95
  -2  -4  -8   22.71    0.95
   2   4   8   22.20    1.09
  -3  -4  -8   13.92    0.60
  -3  -4  -8   14.26    0.61
  -3  -4  -8   14.19    0.61
  -4  -4  -8    3.70    0.20
  -4  -4  -8    3.86    0.20
  -5  -4  -8    6.76    0.33
  -5  -4  -8    6.93    0.32
   5   4   8    6.32    0.53
  -6  -4  -8    3.72    0.21
  -6  -4  -8    3.60    0.21
   6   4   8    3.53    0.44
  -7  -4  -8    0.61    0.09
   7   4   8    0.48    0.26
   6  -5  -8    0.20    0.09
   6  -5  -8   -0.03    0.09
  -6   5   8    0.01    0.10
   5  -5  -8   -0.01    0.06
   5  -5  -8    0.02    0.08
  -5   5   8    0.00    0.09
   4  -5  -8    0.76    0.15
   4  -5  -8    0.66    0.10
  -4   5   8    0.70    0.17
   3  -5  -8   14.96    0.62
   3  -5  -8   14.41    0.66
   3  -5  -8   14.25    0.71
  -3   5   8   16.13    0.81
   2  -5  -8    0.05    0.03
   2  -5  -8    0.11    0.08
   2  -5  -8    0.05    0.05
  -2   5   8    0.09    0.10
   1  -5  -8    1.91    0.14
   1  -5  -8    2.06    0.12
   1  -5  -8    1.98    0.18
  -1   5   8    2.12    0.26
  -1   5   8    2.10    0.24
   0  -5  -8    4.95    0.28
   0  -5  -8    4.54    0.25
   0  -5  -8    4.94    0.23
   0   5   8    5.16    0.38
   0   5   8    5.49    0.42
  -1  -5  -8    1.30    0.13
  -1  -5  -8    1.29    0.11
  -1  -5  -8    1.31    0.10
   1   5   8    1.56    0.26
   1   5   8    1.37    0.21
  -2  -5  -8    0.09    0.04
  -2  -5  -8    0.07    0.05
  -2  -5  -8    0.06    0.06
   2   5   8    0.06    0.09
   2   5   8    0.00    0.17
  -3  -5  -8   24.99    1.01
  -3  -5  -8   25.04    1.02
  -3  -5  -8   23.90    0.99
   3   5   8   24.63    1.21
   3   5   8   20.87    1.11
  -4  -5  -8    0.14    0.05
  -4  -5  -8    0.14    0.06
   4   5   8    0.10    0.09
   4   5   8    0.13    0.21
  -5  -5  -8    0.13    0.06
  -5  -5  -8    0.09    0.05
   5   5   8    0.21    0.20
   5   5   8    0.08    0.09
  -6  -5  -8    6.60    0.33
  -6  -5  -8    6.51    0.34
   6   5   8    5.93    0.59
  -7  -5  -8    4.15    0.24
   7   5   8    4.03    0.50
   5  -6  -8    0.30    0.14
   5  -6  -8    0.13    0.07
  -5   6   8    0.09    0.12
   4  -6  -8    0.04    0.09
   4  -6  -8    0.05    0.06
  -4   6   8    0.05    0.10
   3  -6  -8    3.30    0.21
   3  -6  -8    3.07    0.27
  -3   6   8    3.13    0.31
   2  -6  -8    9.39    0.48
   2  -6  -8    9.96    0.54
   2  -6  -8   10.51    0.44
  -2   6   8   11.25    0.63
   1  -6  -8    0.45    0.09
   1  -6  -8    0.37    0.06
   1  -6  -8    0.31    0.12
  -1   6   8    0.18    0.18
  -1   6   8    0.76    0.18
   0  -6  -8   19.10    0.88
   0  -6  -8   20.17    0.93
   0  -6  -8   21.09    0.86
   0   6   8   21.27    1.05
   0   6   8   21.45    1.03
  -1  -6  -8    0.17    0.09
  -1  -6  -8    0.16    0.06
  -1  -6  -8    0.31    0.05
   1   6   8    0.31    0.12
   1   6   8    0.39    0.21
  -2  -6  -8    0.12    0.08
  -2  -6  -8    0.14    0.06
  -2  -6  -8    0.19    0.05
   2   6   8    0.16    0.20
   2   6   8    0.12    0.10
  -3  -6  -8    0.43    0.11
  -3  -6  -8    0.39    0.07
  -3  -6  -8    0.45    0.08
   3   6   8    0.32    0.12
   3   6   8    0.39    0.24
  -4  -6  -8    0.80    0.11
  -4  -6  -8    1.05    0.10
   4   6   8    0.59    0.26
   4   6   8    0.71    0.16
  -5  -6  -8    0.11    0.06
  -5  -6  -8    0.06    0.07
   5   6   8   -0.21    0.23
  -6  -6  -8    6.15    0.35
  -6  -6  -8    7.00    0.34
   6   6   8    6.37    0.67
   4  -7  -8    5.82    0.43
   4  -7  -8    5.81    0.33
  -4   7   8    6.37    0.48
   3  -7  -8    0.13    0.07
   3  -7  -8    0.14    0.12
  -3   7   8    0.12    0.11
   2  -7  -8    5.12    0.30
   2  -7  -8    5.71    0.38
  -2   7   8    5.76    0.43
   1  -7  -8    3.85    0.20
   1  -7  -8    3.85    0.24
   1  -7  -8    3.58    0.30
  -1   7   8    3.59    0.39
  -1   7   8    3.87    0.35
   0  -7  -8   11.40    0.55
   0  -7  -8   12.06    0.62
   0  -7  -8   12.10    0.52
   0   7   8   11.91    0.77
   0   7   8   12.32    0.69
  -1  -7  -8    9.09    0.45
  -1  -7  -8    9.38    0.51
  -1  -7  -8    9.62    0.43
   1   7   8    9.90    0.58
   1   7   8    9.32    0.70
  -2  -7  -8    0.23    0.06
  -2  -7  -8    0.22    0.11
  -2  -7  -8    0.13    0.07
   2   7   8    0.50    0.26
   2   7   8    0.15    0.12
  -3  -7  -8    1.01    0.12
  -3  -7  -8    0.72    0.15
  -3  -7  -8    1.09    0.11
   3   7   8    0.87    0.29
   3   7   8    1.05    0.18
  -4  -7  -8    0.01    0.05
  -4  -7  -8   -0.02    0.06
   4   7   8   -0.06    0.09
   4   7   8    0.18    0.26
  -5  -7  -8    1.23    0.15
  -5  -7  -8    0.98    0.12
   5   7   8    1.45    0.37
  -6  -7  -8    1.65    0.16
  -6  -7  -8    1.70    0.18
   6   7   8    2.30    0.45
   3  -8  -8    2.43    0.31
   3  -8  -8    3.03    0.23
  -3   8   8    3.05    0.34
   2  -8  -8    3.01    0.31
   2  -8  -8    3.35    0.24
  -2   8   8    3.53    0.35
   1  -8  -8    2.10    0.27
   1  -8  -8    1.93    0.18
  -1   8   8    2.27    0.29
   0  -8  -8    0.01    0.06
   0  -8  -8    0.05    0.11
   0  -8  -8   -0.04    0.05
   0   8   8   -0.24    0.25
   0   8   8    0.05    0.11
  -1  -8  -8    1.01    0.10
  -1  -8  -8    0.80    0.17
  -1  -8  -8    0.90    0.13
   1   8   8    0.67    0.32
   1   8   8    0.85    0.19
  -2  -8  -8    0.52    0.08
  -2  -8  -8    0.49    0.14
  -2  -8  -8    0.57    0.11
   2   8   8    0.66    0.32
   2   8   8    0.59    0.16
  -3  -8  -8    0.22    0.07
  -3  -8  -8    0.26    0.09
   3   8   8    0.25    0.12
   3   8   8    0.30    0.30
  -4  -8  -8   -0.01    0.05
  -4  -8  -8   -0.03    0.07
   4   8   8   -0.01    0.29
  -5  -8  -8    0.97    0.15
  -5  -8  -8    1.06    0.13
   5   8   8    0.80    0.39
   0  -9  -8   -0.05    0.13
   0  -9  -8    0.06    0.07
   0  -9  -8   -0.03    0.07
   0   9   8   -0.03    0.10
   0   9   8   -0.17    0.31
  -1  -9  -8    0.07    0.08
  -1  -9  -8    0.08    0.06
  -1  -9  -8    0.14    0.14
   1   9   8   -0.09    0.10
   1   9   8    0.06    0.35
  -2  -9  -8    1.93    0.20
  -2  -9  -8    2.11    0.17
   2   9   8    0.90    0.43
   2   9   8    2.21    0.27
   3   7  -9    0.11    0.14
   3   7  -9    0.10    0.16
  -3  -7   9    0.09    0.11
   2   7  -9    1.66    0.26
   2   7  -9    0.95    0.19
  -2  -7   9    0.85    0.15
   1   7  -9    3.56    0.31
   1   7  -9    3.27    0.31
  -1  -7   9    2.63    0.25
   0   7  -9    0.14    0.11
   0   7  -9    0.05    0.12
   0  -7   9    0.10    0.08
  -1   7  -9   -0.06    0.10
  -1   7  -9    0.09    0.11
   1  -7   9    0.07    0.08
  -2   7  -9    0.10    0.11
   4   6  -9    0.62    0.19
   4   6  -9    0.53    0.16
  -4  -6   9    0.40    0.13
   3   6  -9    0.12    0.13
   3   6  -9    0.24    0.13
  -3  -6   9    0.18    0.09
   2   6  -9    0.56    0.17
   2   6  -9    0.25    0.13
  -2  -6   9    0.34    0.10
   1   6  -9    4.54    0.33
   1   6  -9    4.93    0.35
  -1  -6   9    4.16    0.29
   0   6  -9    2.16    0.25
   0   6  -9    1.85    0.20
   0  -6   9    1.73    0.18
  -1   6  -9   -0.08    0.08
  -1   6  -9   -0.02    0.08
   1  -6   9    0.01    0.07
  -2   6  -9    2.89    0.25
  -2   6  -9    2.59    0.21
   2  -6   9    2.79    0.21
  -3   6  -9    0.34    0.12
  -4   6  -9    0.72    0.15
   5   5  -9   -0.04    0.12
   5   5  -9   -0.02    0.14
  -5  -5   9   -0.07    0.10
   4   5  -9    3.01    0.28
   4   5  -9    3.58    0.34
  -4  -5   9    2.73    0.27
   3   5  -9    0.19    0.13
   3   5  -9    0.21    0.11
  -3  -5   9    0.20    0.09
   2   5  -9    4.83    0.33
   2   5  -9    5.01    0.35
  -2  -5   9    4.53    0.30
   1   5  -9    0.67    0.13
   1   5  -9    0.56    0.13
  -1  -5   9    0.50    0.11
   0   5  -9   12.11    0.60
   0   5  -9   11.67    0.57
   0  -5   9   11.08    0.56
  -1   5  -9    9.79    0.49
  -1   5  -9    8.98    0.46
   1  -5   9    8.46    0.45
  -2   5  -9   10.63    0.52
  -2   5  -9   11.62    0.56
   2  -5   9   10.72    0.52
  -3   5  -9    3.26    0.26
  -4   5  -9    0.08    0.09
  -5   5  -9    0.52    0.13
   6   4  -9    0.74    0.17
   6   4  -9    0.98    0.21
  -6  -4   9    0.83    0.18
   5   4  -9    9.56    0.53
   5   4  -9   10.02    0.57
  -5  -4   9    9.40    0.55
   4   4  -9    3.75    0.29
   4   4  -9    4.23    0.34
  -4  -4   9    3.81    0.29
   3   4  -9   21.91    0.97
   3   4  -9   20.09    0.94
  -3  -4   9   20.05    0.94
   2   4  -9    0.28    0.11
   2   4  -9    0.18    0.09
  -2  -4   9    0.14    0.08
   1   4  -9   18.53    0.86
   1   4  -9   20.62    0.88
  -1  -4   9   18.42    0.86
   0   4  -9    5.67    0.33
   0   4  -9    5.27    0.31
   0  -4   9    5.51    0.31
  -1   4  -9   18.71    0.81
  -1   4  -9   17.41    0.79
   1  -4   9   17.18    0.79
  -2   4  -9    1.67    0.18
  -2   4  -9    1.61    0.14
   2  -4   9    1.75    0.15
  -3   4  -9    8.30    0.43
  -3   4  -9    8.08    0.38
   3  -4   9    8.05    0.39
  -4   4  -9    6.01    0.35
  -5   4  -9    0.10    0.08
  -6   4  -9    0.15    0.10
   6   3  -9    2.44    0.24
  -6  -3   9    2.50    0.28
   5   3  -9    0.31    0.12
   5   3  -9    0.46    0.13
  -5  -3   9    0.21    0.12
   4   3  -9    0.38    0.12
   4   3  -9    0.29    0.11
  -4  -3   9    0.25    0.10
   3   3  -9    4.11    0.27
   3   3  -9    4.18    0.29
  -3  -3   9    4.03    0.28
   2   3  -9    8.20    0.43
   2   3  -9    8.64    0.43
  -2  -3   9    8.04    0.43
   1   3  -9    3.30    0.23
   1   3  -9    3.25    0.23
  -1  -3   9    3.39    0.22
   0   3  -9   18.75    0.80
   0   3  -9   17.61    0.78
   0  -3   9   17.02    0.79
  -1   3  -9    1.07    0.12
  -1   3  -9    1.01    0.11
   1  -3   9    0.85    0.11
  -2   3  -9    0.09    0.07
  -2   3  -9    0.61    0.08
   2  -3   9    0.17    0.06
  -3   3  -9    0.03    0.06
  -3   3  -9    0.05    0.04
   3  -3   9    0.02    0.04
  -4   3  -9    0.85    0.08
  -4   3  -9    0.84    0.12
  -5   3  -9    2.18    0.19
  -6   3  -9   -0.01    0.07
   7   2  -9    0.15    0.11
   6   2  -9    0.20    0.10
  -6  -2   9    0.05    0.11
   5   2  -9    3.65    0.26
   5   2  -9    3.53    0.26
  -5  -2   9    3.38    0.29
   4   2  -9    0.02    0.07
   4   2  -9   -0.01    0.07
  -4  -2   9    0.03    0.08
  -4  -2   9   -0.01    0.07
   3   2  -9    0.01    0.07
   3   2  -9    0.12    0.07
  -3  -2   9    0.00    0.07
   2   2  -9   14.95    0.68
   2   2  -9   15.56    0.68
  -2  -2   9   14.70    0.70
   1   2  -9    8.75    0.42
   1   2  -9    9.00    0.42
  -1  -2   9    8.72    0.44
   0   2  -9   14.89    0.64
   0   2  -9   14.46    0.64
   0  -2   9   13.95    0.65
  -1   2  -9    7.44    0.35
  -1   2  -9    6.72    0.34
   1  -2   9    7.15    0.36
  -2   2  -9    7.91    0.36
  -2   2  -9    8.02    0.38
   2  -2   9    7.55    0.37
  -3   2  -9    2.58    0.15
  -3   2  -9    2.78    0.14
  -3   2  -9    2.49    0.18
  -4   2  -9    7.77    0.39
  -4   2  -9    7.40    0.34
  -5   2  -9    1.52    0.16
  -5   2  -9    1.49    0.10
  -6   2  -9    2.65    0.21
  -7   2  -9    1.04    0.15
   7   1  -9    0.42    0.12
   7   1  -9    0.37    0.10
   6   1  -9    4.17    0.27
   6   1  -9    4.65    0.29
   5   1  -9    0.64    0.12
   4   1  -9    8.88    0.40
   4   1  -9    8.86    0.42
  -4  -1   9    7.04    0.46
  -4  -1   9    7.89    0.46
   3   1  -9   18.50    0.83
   3   1  -9   19.11    0.81
  -3  -1   9   19.23    0.88
   2   1  -9   46.87    1.89
   2   1  -9   47.05    1.90
  -2  -1   9   44.53    1.94
   1   1  -9   23.93    1.01
   1   1  -9   24.47    1.00
  -1  -1   9   23.12    1.04
   0   1  -9   10.46    0.47
   0   1  -9   10.76    0.47
   0  -1   9   10.10    0.50
  -1   1  -9   80.96    3.26
  -1   1  -9   80.52    3.25
  -2   1  -9   -0.01    0.04
  -2   1  -9    0.22    0.05
  -2   1  -9    0.07    0.03
  -2   1  -9    0.04    0.03
  -3   1  -9   21.40    0.92
  -3   1  -9   21.42    0.89
  -4   1  -9    1.94    0.12
  -4   1  -9    2.03    0.16
  -5   1  -9    0.04    0.04
  -5   1  -9    0.13    0.07
  -6   1  -9    0.23    0.07
  -7   1  -9    5.92    0.34
   7   0  -9    0.23    0.09
   6   0  -9    0.06    0.07
   6   0  -9    0.03    0.07
   5   0  -9   10.61    0.50
   5   0  -9   10.10    0.49
  -5   0   9   10.40    0.54
   4   0  -9    0.23    0.07
   4   0  -9    0.33    0.08
  -4   0   9    0.21    0.10
   3   0  -9   54.34    2.16
   3   0  -9   51.40    2.16
   2   0  -9   19.06    0.78
   2   0  -9   18.27    0.80
   2   0  -9   18.78    0.81
  -2   0   9   19.29    0.85
   1   0  -9   16.80    0.70
   1   0  -9   16.64    0.72
   0   0  -9   29.93    1.25
   0   0  -9   31.36    1.25
   0   0  -9   29.84    1.25
  -1   0  -9   25.04    1.02
  -1   0  -9   25.18    1.02
  -1   0  -9   23.86    1.03
  -2   0  -9   38.92    1.40
  -2   0  -9   31.78    1.39
  -2   0  -9   32.58    1.37
  -2   0  -9   32.11    1.37
  -3   0  -9    0.12    0.04
  -3   0  -9    0.10    0.04
  -3   0  -9    0.12    0.03
  -3   0  -9    0.11    0.05
  -4   0  -9    1.22    0.12
  -4   0  -9    1.21    0.09
  -5   0  -9    0.40    0.08
  -5   0  -9    0.44    0.06
  -6   0  -9    0.61    0.07
  -6   0  -9    0.59    0.10
  -7   0  -9    6.98    0.38
   7  -1  -9    1.19    0.15
   6  -1  -9    7.81    0.41
   6  -1  -9    8.49    0.40
  -6   1   9    8.33    0.50
   5  -1  -9    0.09    0.06
   5  -1  -9    0.09    0.06
  -5   1   9    0.02    0.07
   4  -1  -9   10.87    0.55
   4  -1  -9   12.78    0.54
  -4   1   9   12.74    0.66
   3  -1  -9    4.90    0.24
   3  -1  -9    4.69    0.25
  -3   1   9    4.48    0.36
   2  -1  -9   67.50    2.74
   2  -1  -9   68.28    2.75
   1  -1  -9   44.20    1.87
   1  -1  -9   46.02    1.88
   1  -1  -9   44.12    1.86
  -1   1   9   49.94    1.87
   0  -1  -9   38.79    1.57
   0  -1  -9   38.70    1.58
   0  -1  -9   38.62    1.57
  -1  -1  -9    0.02    0.03
  -1  -1  -9    0.03    0.03
  -1  -1  -9    0.08    0.04
  -2  -1  -9    0.67    0.08
  -2  -1  -9    0.83    0.07
  -2  -1  -9    0.69    0.07
   2   1   9    0.80    0.07
  -3  -1  -9    0.22    0.06
  -3  -1  -9    0.29    0.05
  -3  -1  -9    0.28    0.04
   3   1   9    0.16    0.04
  -4  -1  -9   42.68    1.72
  -4  -1  -9   41.86    1.74
  -5  -1  -9    3.26    0.20
  -5  -1  -9    2.90    0.16
  -6  -1  -9    3.10    0.21
  -6  -1  -9    2.74    0.16
  -7  -1  -9    1.43    0.12
  -7  -1  -9    1.49    0.16
  -8  -1  -9    3.20    0.24
   7  -2  -9    0.95    0.17
   7  -2  -9    1.15    0.14
   6  -2  -9    2.58    0.19
  -6   2   9    2.45    0.24
   5  -2  -9    0.19    0.05
   5  -2  -9    0.05    0.06
  -5   2   9    0.19    0.10
   4  -2  -9    1.42    0.13
   4  -2  -9    1.73    0.11
  -4   2   9    1.66    0.21
   3  -2  -9    4.73    0.22
   3  -2  -9    4.17    0.24
  -3   2   9    4.96    0.37
   2  -2  -9   60.94    2.44
   2  -2  -9   61.57    2.47
  -2   2   9   59.70    2.64
   1  -2  -9   21.31    0.90
   1  -2  -9   21.10    0.88
   1  -2  -9   21.32    0.87
  -1   2   9   21.75    0.87
   0  -2  -9   12.03    0.51
   0  -2  -9   11.51    0.52
   0  -2  -9   12.07    0.51
   0   2   9   12.56    0.54
  -1  -2  -9   60.65    2.42
  -1  -2  -9   59.60    2.42
  -1  -2  -9   60.19    2.43
  -2  -2  -9    8.72    0.39
  -2  -2  -9    8.43    0.37
  -2  -2  -9    8.52    0.38
  -3  -2  -9    5.91    0.29
  -3  -2  -9    5.78    0.26
  -3  -2  -9    5.43    0.26
  -4  -2  -9   31.39    1.29
  -4  -2  -9   30.91    1.30
  -4  -2  -9   31.49    1.32
   4   2   9   32.78    1.29
  -5  -2  -9    3.30    0.21
  -5  -2  -9    3.20    0.18
  -6  -2  -9    3.58    0.23
  -6  -2  -9    3.42    0.19
  -7  -2  -9    5.09    0.30
  -7  -2  -9    4.85    0.26
  -8  -2  -9    0.24    0.10
   6  -3  -9    4.27    0.26
   6  -3  -9    4.13    0.30
  -6   3   9    4.35    0.35
   5  -3  -9    2.58    0.18
  -5   3   9    2.26    0.25
   4  -3  -9    4.28    0.21
   4  -3  -9    4.32    0.24
  -4   3   9    4.36    0.34
   3  -3  -9   24.62    1.05
   3  -3  -9   24.48    1.02
  -3   3   9   25.85    1.21
   2  -3  -9    0.41    0.05
   2  -3  -9    0.25    0.06
  -2   3   9    0.56    0.15
   1  -3  -9    8.39    0.36
   1  -3  -9    8.00    0.38
  -1   3   9    8.03    0.53
   0  -3  -9    0.62    0.06
   0  -3  -9    0.62    0.07
   0  -3  -9    0.56    0.07
  -1  -3  -9   22.15    0.91
  -1  -3  -9   21.28    0.91
  -1  -3  -9   22.01    0.90
  -2  -3  -9   36.63    1.52
  -2  -3  -9   38.22    1.53
  -2  -3  -9   36.94    1.52
  -3  -3  -9    4.13    0.22
  -3  -3  -9    3.75    0.20
  -3  -3  -9    4.10    0.20
  -4  -3  -9    0.16    0.04
  -4  -3  -9    0.07    0.04
  -4  -3  -9    0.11    0.06
  -5  -3  -9    2.50    0.15
  -5  -3  -9    2.64    0.19
  -5  -3  -9    2.61    0.16
  -6  -3  -9    0.05    0.05
  -6  -3  -9    0.03    0.08
  -7  -3  -9   10.18    0.47
   6  -4  -9    0.01    0.07
   6  -4  -9    0.05    0.10
  -6   4   9    0.03    0.11
   5  -4  -9   13.66    0.68
   5  -4  -9   13.95    0.62
  -5   4   9   13.08    0.74
   4  -4  -9   11.17    0.56
   4  -4  -9   11.41    0.49
   4  -4  -9   10.43    0.51
  -4   4   9   10.56    0.63
   3  -4  -9   14.11    0.66
   3  -4  -9   13.38    0.58
   3  -4  -9   13.49    0.62
  -3   4   9   14.81    0.78
   2  -4  -9   43.89    1.78
   2  -4  -9   41.83    1.81
  -2   4   9   46.68    2.00
   1  -4  -9    1.45    0.12
   1  -4  -9    1.49    0.10
  -1   4   9    1.58    0.10
  -1   4   9    1.80    0.21
  -1   4   9    1.51    0.25
   0  -4  -9   24.32    1.03
   0  -4  -9   24.74    1.01
   0   4   9   23.46    1.20
   0   4   9   26.03    1.15
  -1  -4  -9    0.14    0.04
  -1  -4  -9    0.09    0.04
   1   4   9    0.05    0.11
  -2  -4  -9   16.33    0.70
  -2  -4  -9   16.43    0.69
  -2  -4  -9   15.92    0.69
  -3  -4  -9    0.09    0.05
  -3  -4  -9    0.05    0.04
  -3  -4  -9    0.06    0.04
  -4  -4  -9    5.90    0.28
  -4  -4  -9    5.85    0.29
  -5  -4  -9    0.08    0.05
  -5  -4  -9    0.07    0.05
  -6  -4  -9    2.21    0.15
   6   4   9    1.97    0.35
  -7  -4  -9    4.30    0.24
   7   4   9    4.01    0.49
   5  -5  -9    0.13    0.08
   5  -5  -9    0.27    0.12
  -5   5   9    0.16    0.11
   4  -5  -9    8.40    0.43
   4  -5  -9    9.20    0.49
  -4   5   9    8.74    0.56
   3  -5  -9    0.02    0.09
   3  -5  -9    0.04    0.04
   3  -5  -9    0.04    0.06
  -3   5   9   -0.04    0.09
   2  -5  -9    0.38    0.10
   2  -5  -9    0.43    0.08
   2  -5  -9    0.45    0.06
  -2   5   9    0.43    0.15
   1  -5  -9   38.32    1.57
   1  -5  -9   38.37    1.63
   1  -5  -9   36.62    1.59
  -1   5   9   41.52    1.70
  -1   5   9   38.55    1.77
   0  -5  -9    2.07    0.18
   0  -5  -9    2.13    0.15
   0  -5  -9    2.06    0.13
   0   5   9    1.97    0.27
   0   5   9    2.42    0.28
  -1  -5  -9    0.11    0.04
  -1  -5  -9    0.06    0.06
  -1  -5  -9    0.17    0.06
   1   5   9    0.27    0.18
   1   5   9    0.14    0.11
  -2  -5  -9    0.02    0.04
  -2  -5  -9    0.12    0.05
  -2  -5  -9    0.01    0.06
   2   5   9    0.03    0.10
   2   5   9   -0.05    0.17
  -3  -5  -9    1.46    0.14
  -3  -5  -9    1.41    0.12
  -3  -5  -9    1.68    0.12
   3   5   9    1.23    0.21
   3   5   9    1.09    0.26
  -4  -5  -9    2.51    0.16
  -4  -5  -9    2.26    0.15
   4   5   9    1.79    0.25
   4   5   9    2.64    0.37
  -5  -5  -9    3.16    0.20
  -5  -5  -9    3.31    0.20
   5   5   9    3.39    0.45
  -6  -5  -9    7.50    0.35
  -6  -5  -9    6.64    0.35
   6   5   9    6.25    0.62
  -7  -5  -9    0.11    0.06
   7   5   9    0.29    0.26
   5  -6  -9    0.13    0.08
   5  -6  -9    0.26    0.12
  -5   6   9    0.23    0.14
   4  -6  -9    0.09    0.07
   4  -6  -9    0.05    0.10
  -4   6   9   -0.02    0.10
   3  -6  -9    3.19    0.27
   3  -6  -9    3.22    0.21
  -3   6   9    3.28    0.34
   2  -6  -9    0.93    0.08
   2  -6  -9    1.13    0.12
   2  -6  -9    1.11    0.17
  -2   6   9    1.02    0.20
   1  -6  -9   16.46    0.73
   1  -6  -9   17.03    0.78
   1  -6  -9   16.35    0.70
  -1   6   9   17.33    0.90
  -1   6   9   15.68    0.86
   0  -6  -9   -0.01    0.05
   0  -6  -9    0.00    0.08
   0  -6  -9    0.03    0.04
   0   6   9    0.00    0.20
   0   6   9    0.08    0.10
  -1  -6  -9    0.33    0.10
  -1  -6  -9    0.22    0.05
  -1  -6  -9    0.24    0.07
   1   6   9    0.12    0.11
   1   6   9    0.12    0.20
  -2  -6  -9    0.38    0.08
  -2  -6  -9    0.45    0.07
  -2  -6  -9    0.48    0.10
   2   6   9    0.29    0.22
   2   6   9    0.39    0.14
  -3  -6  -9    5.71    0.33
  -3  -6  -9    6.13    0.29
  -3  -6  -9    5.99    0.31
   3   6   9    6.14    0.57
   3   6   9    5.56    0.42
  -4  -6  -9    2.38    0.18
  -4  -6  -9    2.53    0.17
   4   6   9    2.42    0.27
   4   6   9    3.03    0.41
  -5  -6  -9   16.77    0.72
  -5  -6  -9   15.67    0.73
   5   6   9   16.79    1.02
  -6  -6  -9    0.35    0.10
  -6  -6  -9    0.33    0.08
   6   6   9    0.33    0.28
   4  -7  -9    6.25    0.36
   4  -7  -9    6.73    0.46
  -4   7   9    6.85    0.51
   3  -7  -9    5.89    0.43
   3  -7  -9    6.32    0.35
  -3   7   9    6.93    0.50
   2  -7  -9    0.09    0.07
   2  -7  -9    0.13    0.12
  -2   7   9    0.09    0.12
   1  -7  -9    4.97    0.36
   1  -7  -9    5.19    0.25
   1  -7  -9    5.14    0.29
  -1   7   9    5.46    0.43
  -1   7   9    4.63    0.50
   0  -7  -9    3.92    0.30
   0  -7  -9    3.77    0.21
   0  -7  -9    3.85    0.24
   0   7   9    3.65    0.43
   0   7   9    4.06    0.37
  -1  -7  -9    0.01    0.09
  -1  -7  -9   -0.02    0.04
  -1  -7  -9    0.15    0.07
   1   7   9    0.11    0.23
   1   7   9    0.03    0.11
  -2  -7  -9   19.69    0.93
  -2  -7  -9   21.08    0.97
  -2  -7  -9   21.43    0.90
   2   7   9   21.85    1.07
   2   7   9   23.39    1.21
  -3  -7  -9    8.36    0.47
  -3  -7  -9    8.48    0.43
  -3  -7  -9    8.67    0.41
   3   7   9    8.92    0.54
   3   7   9    8.68    0.72
  -4  -7  -9    0.74    0.09
  -4  -7  -9    0.71    0.11
   4   7   9    0.51    0.15
   4   7   9    0.72    0.31
  -5  -7  -9    0.87    0.13
  -5  -7  -9    1.01    0.12
   5   7   9    1.16    0.38
  -6  -7  -9    4.93    0.31
  -6  -7  -9    4.94    0.28
   6   7   9    4.09    0.57
   2  -8  -9    0.34    0.10
   2  -8  -9    0.48    0.16
  -2   8   9    0.62    0.18
   1  -8  -9    4.02    0.34
   1  -8  -9    3.87    0.26
  -1   8   9    4.00    0.38
   0  -8  -9    0.92    0.10
   0  -8  -9    0.58    0.15
   0  -8  -9    0.78    0.12
   0   8   9    0.95    0.21
   0   8   9    0.65    0.32
  -1  -8  -9    0.10    0.07
  -1  -8  -9    0.09    0.06
  -1  -8  -9    0.11    0.12
   1   8   9   -0.04    0.29
   1   8   9    0.09    0.12
  -2  -8  -9    2.13    0.16
  -2  -8  -9    1.69    0.23
  -2  -8  -9    1.78    0.18
   2   8   9    1.90    0.42
   2   8   9    2.10    0.27
  -3  -8  -9    0.70    0.12
  -3  -8  -9    0.63    0.10
   3   8   9    0.76    0.17
   3   8   9    0.44    0.32
  -4  -8  -9    0.18    0.07
  -4  -8  -9    0.15    0.09
   4   8   9    0.31    0.31
   0  -9  -9    0.10    0.15
   0  -9  -9    0.01    0.08
   0  -9  -9    0.08    0.08
   0   9   9   -0.01    0.12
  -1  -9  -9    0.61    0.19
  -1  -9  -9    0.93    0.15
  -1  -9  -9    1.02    0.11
   1   9   9    0.53    0.37
   1   9   9    0.98    0.21
  -2  -9  -9    0.11    0.07
  -2  -9  -9    0.10    0.08
  -2  -9  -9    0.19    0.16
   2   9   9   -0.07    0.35
   2   9   9    0.01    0.12
   2   7 -10    2.05    0.26
   2   7 -10    1.84    0.24
  -2  -7  10    2.09    0.24
   1   7 -10    2.25    0.27
   1   7 -10    1.50    0.21
  -1  -7  10    1.22    0.18
   0   7 -10    0.06    0.11
   0   7 -10    0.19    0.12
   0  -7  10    0.29    0.11
  -1   7 -10    3.31    0.28
  -1   7 -10    4.11    0.33
   1  -7  10    2.97    0.26
   4   6 -10   -0.10    0.13
   4   6 -10   -0.05    0.13
  -4  -6  10    0.05    0.11
   3   6 -10    0.05    0.14
   3   6 -10   -0.19    0.11
  -3  -6  10   -0.01    0.08
   2   6 -10    0.13    0.12
   2   6 -10   -0.03    0.12
  -2  -6  10    0.07    0.08
   1   6 -10    0.54    0.14
   1   6 -10    0.83    0.18
  -1  -6  10    0.71    0.14
   0   6 -10    0.29    0.12
   0   6 -10    0.03    0.10
   0  -6  10    0.27    0.10
  -1   6 -10    2.91    0.25
  -1   6 -10    3.75    0.29
   1  -6  10    3.11    0.24
  -2   6 -10    0.30    0.10
  -2   6 -10    0.00    0.09
   2  -6  10    0.12    0.08
  -3   6 -10    0.31    0.12
   5   5 -10    1.43    0.24
   5   5 -10    1.24    0.20
  -5  -5  10    1.58    0.22
   4   5 -10    0.67    0.18
   4   5 -10    0.44    0.15
  -4  -5  10    0.73    0.16
   3   5 -10    1.49    0.20
   3   5 -10    1.43    0.20
  -3  -5  10    0.93    0.16
   2   5 -10    1.85    0.21
   2   5 -10    2.22    0.24
  -2  -5  10    1.86    0.21
   1   5 -10    4.64    0.32
   1   5 -10    5.65    0.35
  -1  -5  10    4.80    0.31
   0   5 -10    0.63    0.13
   0   5 -10    0.73    0.14
   0  -5  10    0.61    0.12
  -1   5 -10    5.85    0.35
  -1   5 -10    4.92    0.31
   1  -5  10    5.25    0.31
  -2   5 -10    2.47    0.20
  -2   5 -10    3.27    0.25
   2  -5  10    2.79    0.21
  -3   5 -10    0.09    0.09
  -4   5 -10    3.53    0.28
  -5   5 -10    0.73    0.15
   6   4 -10    0.12    0.12
  -6  -4  10    0.15    0.13
   5   4 -10    1.60    0.21
   5   4 -10    2.16    0.25
  -5  -4  10    1.82    0.24
   4   4 -10    1.41    0.20
   4   4 -10    0.96    0.17
  -4  -4  10    1.03    0.17
   3   4 -10    0.24    0.11
   3   4 -10    0.34    0.12
  -3  -4  10    0.12    0.09
   2   4 -10   18.49    0.87
   2   4 -10   20.78    0.89
  -2  -4  10   17.46    0.87
   1   4 -10    0.82    0.13
   1   4 -10    0.75    0.13
  -1  -4  10    0.65    0.12
   0   4 -10    7.51    0.40
   0   4 -10    7.91    0.41
   0  -4  10    6.84    0.39
  -1   4 -10    2.63    0.22
  -1   4 -10    2.69    0.20
   1  -4  10    2.70    0.20
  -2   4 -10    2.61    0.18
  -2   4 -10    2.43    0.22
   2  -4  10    2.46    0.19
  -3   4 -10    6.40    0.35
  -3   4 -10    5.31    0.29
   3  -4  10    5.66    0.31
  -4   4 -10    2.47    0.22
  -5   4 -10    0.80    0.14
  -6   4 -10    0.18    0.10
   6   3 -10    3.37    0.29
  -6  -3  10    2.70    0.31
   5   3 -10    0.72    0.15
   5   3 -10    0.71    0.14
  -5  -3  10    0.62    0.16
   4   3 -10    5.47    0.34
   4   3 -10    5.57    0.34
  -4  -3  10    5.16    0.36
   3   3 -10    8.71    0.46
   3   3 -10    8.97    0.46
  -3  -3  10    8.08    0.47
   2   3 -10    7.80    0.42
   2   3 -10    8.12    0.42
  -2  -3  10    8.03    0.44
   1   3 -10   17.96    0.82
   1   3 -10   18.77    0.82
  -1  -3  10   18.45    0.84
   0   3 -10    1.03    0.12
   0   3 -10    1.01    0.13
   0  -3  10    0.81    0.12
  -1   3 -10    7.74    0.37
  -1   3 -10    7.76    0.39
   1  -3  10    6.57    0.37
  -2   3 -10    0.12    0.06
  -2   3 -10    0.15    0.07
   2  -3  10    0.20    0.07
  -3   3 -10    0.74    0.09
  -3   3 -10    0.68    0.11
   3  -3  10    0.71    0.10
  -4   3 -10    0.89    0.09
  -4   3 -10    1.07    0.14
  -5   3 -10    1.42    0.18
  -6   3 -10    0.13    0.09
   6   2 -10    2.27    0.23
   5   2 -10    7.58    0.39
   5   2 -10    7.06    0.41
  -5  -2  10    6.44    0.45
   4   2 -10    0.57    0.12
   4   2 -10    0.40    0.10
  -4  -2  10    0.30    0.11
   3   2 -10    0.46    0.10
   3   2 -10    0.68    0.10
  -3  -2  10    0.52    0.12
   2   2 -10    0.88    0.11
   2   2 -10    0.70    0.11
  -2  -2  10    0.75    0.13
   1   2 -10    6.10    0.31
   1   2 -10    5.58    0.30
  -1  -2  10    5.65    0.33
   0   2 -10   16.48    0.70
   0   2 -10   15.77    0.69
   0  -2  10   14.78    0.71
  -1   2 -10    7.53    0.36
  -1   2 -10    7.14    0.35
   1  -2  10    6.99    0.37
  -2   2 -10    0.06    0.05
  -2   2 -10    0.11    0.05
   2  -2  10    0.06    0.06
  -3   2 -10    1.14    0.10
  -3   2 -10    1.04    0.09
  -3   2 -10    1.06    0.12
  -4   2 -10    0.97    0.12
  -4   2 -10    1.05    0.09
  -5   2 -10    2.69    0.21
  -5   2 -10    2.75    0.15
  -6   2 -10    0.77    0.12
  -7   2 -10    7.67    0.43
   7   1 -10    0.16    0.09
   7   1 -10    0.26    0.10
   6   1 -10    3.06    0.24
   6   1 -10    3.08    0.23
   5   1 -10   22.66    1.00
   5   1 -10   22.94    1.01
   4   1 -10    5.72    0.33
   4   1 -10    6.39    0.31
   3   1 -10    1.16    0.13
   3   1 -10    1.04    0.11
  -3  -1  10    1.08    0.16
   2   1 -10    6.89    0.35
   2   1 -10    7.29    0.34
  -2  -1  10    6.56    0.39
   1   1 -10    0.96    0.10
   1   1 -10    0.81    0.10
  -1  -1  10    0.80    0.12
   0   1 -10   69.49    2.71
   0   1 -10   67.36    2.71
   0  -1  10   63.54    2.75
  -1   1 -10   27.80    1.18
  -1   1 -10   29.16    1.19
  -2   1 -10   13.84    0.63
  -2   1 -10   14.39    0.60
  -2   1 -10   14.06    0.61
  -3   1 -10    2.50    0.13
  -3   1 -10    2.25    0.17
  -3   1 -10    2.12    0.14
  -3   1 -10    2.15    0.12
  -4   1 -10   10.82    0.48
  -4   1 -10   11.35    0.53
  -5   1 -10    1.78    0.16
  -5   1 -10    1.42    0.11
  -6   1 -10   10.72    0.53
  -7   1 -10    0.04    0.07
   7   0 -10    0.02    0.08
   6   0 -10    0.54    0.11
   6   0 -10    0.70    0.12
   5   0 -10    4.63    0.27
   5   0 -10    4.60    0.27
  -5   0  10    4.10    0.32
   4   0 -10   22.07    0.97
   4   0 -10   24.42    0.97
  -4   0  10   20.90    1.07
   3   0 -10   26.22    1.11
   3   0 -10   26.29    1.12
   2   0 -10   73.55    3.01
   2   0 -10   73.24    3.01
   2   0 -10   76.04    2.99
   1   0 -10   15.21    0.67
   1   0 -10   15.38    0.65
   0   0 -10    0.63    0.08
   0   0 -10    0.62    0.07
   0   0 -10    0.76    0.08
  -1   0 -10    7.48    0.34
  -1   0 -10    7.28    0.34
  -1   0 -10    7.31    0.35
  -2   0 -10    3.17    0.19
  -2   0 -10    3.04    0.17
  -2   0 -10    3.37    0.17
  -3   0 -10   17.41    0.75
  -3   0 -10   20.65    0.77
  -3   0 -10   17.00    0.78
  -3   0 -10   17.54    0.76
  -4   0 -10    2.46    0.18
  -4   0 -10    2.74    0.15
  -5   0 -10    0.33    0.08
  -5   0 -10    0.42    0.06
  -6   0 -10    0.08    0.04
  -6   0 -10    0.07    0.07
  -7   0 -10    1.72    0.18
   7  -1 -10    2.28    0.20
   6  -1 -10    0.27    0.08
   6  -1 -10    0.16    0.07
   5  -1 -10   11.47    0.51
   5  -1 -10   10.72    0.52
  -5   1  10   10.68    0.60
   4  -1 -10    0.12    0.06
   4  -1 -10   -0.02    0.05
  -4   1  10    0.03    0.08
   3  -1 -10   47.98    1.93
   3  -1 -10   48.34    1.95
  -3   1  10   45.36    2.10
   2  -1 -10    2.20    0.16
   2  -1 -10    2.48    0.15
   1  -1 -10   13.03    0.57
   1  -1 -10   13.13    0.56
   1  -1 -10   13.37    0.58
  -1   1  10   13.45    0.58
   0  -1 -10  126.04    5.10
   0  -1 -10  129.53    5.09
   0  -1 -10  126.43    5.09
  -1  -1 -10    7.15    0.32
  -1  -1 -10    7.09    0.32
  -1  -1 -10    6.63    0.32
  -2  -1 -10    0.37    0.05
  -2  -1 -10    0.38    0.07
  -2  -1 -10    0.51    0.06
  -3  -1 -10    1.63    0.11
  -3  -1 -10    1.73    0.13
  -3  -1 -10    1.55    0.10
  -4  -1 -10    1.33    0.10
  -4  -1 -10    1.64    0.15
  -4  -1 -10    1.21    0.13
  -5  -1 -10    0.35    0.06
  -5  -1 -10    0.52    0.09
  -6  -1 -10   12.58    0.58
  -6  -1 -10   11.70    0.53
  -7  -1 -10    2.55    0.17
  -7  -1 -10    2.96    0.22
   6  -2 -10    3.67    0.25
  -6   2  10    4.10    0.32
   5  -2 -10    5.94    0.29
   5  -2 -10    5.94    0.32
  -5   2  10    5.84    0.41
   4  -2 -10    0.60    0.09
   4  -2 -10    0.70    0.08
  -4   2  10    0.67    0.16
   3  -2 -10    1.78    0.15
   3  -2 -10    2.29    0.13
  -3   2  10    2.03    0.26
   2  -2 -10    4.60    0.22
   2  -2 -10    4.49    0.24
  -2   2  10    3.78    0.37
   1  -2 -10    6.72    0.30
   1  -2 -10    6.27    0.32
   1  -2 -10    6.61    0.29
  -1   2  10    6.80    0.30
   0  -2 -10    4.51    0.21
   0  -2 -10    4.21    0.22
   0  -2 -10    4.36    0.21
  -1  -2 -10    6.62    0.32
  -1  -2 -10    7.14    0.32
  -2  -2 -10   14.39    0.61
  -2  -2 -10   14.31    0.63
  -2  -2 -10   14.56    0.61
  -3  -2 -10    4.61    0.23
  -3  -2 -10    5.10    0.24
  -3  -2 -10    4.97    0.26
  -4  -2 -10    2.52    0.18
  -4  -2 -10    2.40    0.14
  -4  -2 -10    2.76    0.15
  -5  -2 -10   31.40    1.30
  -5  -2 -10   31.70    1.33
  -6  -2 -10   18.63    0.81
  -6  -2 -10   19.46    0.85
  -7  -2 -10    3.76    0.21
  -7  -2 -10    3.67    0.25
   6  -3 -10    4.52    0.28
   6  -3 -10    4.60    0.33
  -6   3  10    4.93    0.38
   5  -3 -10    2.23    0.18
  -5   3  10    2.18    0.26
   4  -3 -10   23.17    0.96
   4  -3 -10   22.52    0.99
  -4   3  10   23.83    1.15
   3  -3 -10    0.46    0.08
   3  -3 -10    0.38    0.05
  -3   3  10    0.44    0.15
   2  -3 -10   17.18    0.72
   2  -3 -10   16.87    0.75
  -2   3  10   17.68    0.94
   1  -3 -10    0.55    0.06
   1  -3 -10    0.41    0.07
   1  -3 -10    0.52    0.06
  -1   3  10    0.64    0.19
  -1   3  10    0.61    0.06
   0  -3 -10   39.19    1.61
   0  -3 -10   39.60    1.60
   0  -3 -10   39.17    1.60
  -1  -3 -10    0.16    0.04
  -1  -3 -10    0.08    0.04
  -1  -3 -10    0.15    0.05
  -2  -3 -10   12.79    0.55
  -2  -3 -10   12.50    0.54
  -2  -3 -10   11.84    0.53
  -3  -3 -10   14.79    0.65
  -3  -3 -10   14.73    0.63
  -3  -3 -10   14.68    0.63
  -4  -3 -10    5.78    0.28
  -4  -3 -10    5.67    0.30
  -4  -3 -10    5.82    0.27
  -5  -3 -10    0.18    0.05
  -5  -3 -10    0.16    0.07
  -5  -3 -10    0.14    0.05
  -6  -3 -10    3.00    0.19
  -6  -3 -10    3.44    0.23
  -7  -3 -10    2.34    0.20
  -7  -3 -10    2.06    0.16
   6  -4 -10    4.66    0.27
   6  -4 -10    4.00    0.32
  -6   4  10    4.17    0.37
   5  -4 -10    1.18    0.14
   5  -4 -10    1.79    0.21
  -5   4  10    1.16    0.21
   4  -4 -10   12.89    0.64
   4  -4 -10   12.56    0.59
   4  -4 -10   12.78    0.57
  -4   4  10   13.26    0.74
   3  -4 -10   22.87    1.03
   3  -4 -10   23.79    1.00
  -3   4  10   26.43    1.23
   2  -4 -10    0.46    0.06
   2  -4 -10    0.44    0.08
  -2   4  10    0.29    0.15
   1  -4 -10   14.96    0.67
   1  -4 -10   15.14    0.65
  -1   4  10   15.87    0.87
  -1   4  10   16.15    0.77
   0  -4 -10    0.10    0.05
   0  -4 -10    0.06    0.03
   0   4  10    0.11    0.12
   0   4  10    0.08    0.13
  -1  -4 -10    4.03    0.19
  -1  -4 -10    3.91    0.21
   1   4  10    2.79    0.32
  -2  -4 -10    9.97    0.44
  -2  -4 -10   10.18    0.46
  -2  -4 -10   10.05    0.46
  -3  -4 -10   11.72    0.54
  -3  -4 -10   11.71    0.52
  -3  -4 -10   11.95    0.52
  -3  -4 -10   11.76    0.52
  -4  -4 -10    4.00    0.21
  -4  -4 -10    3.58    0.21
  -4  -4 -10    3.79    0.23
  -5  -4 -10    5.24    0.27
  -5  -4 -10    5.20    0.27
  -6  -4 -10    0.28    0.07
  -7  -4 -10    3.69    0.22
   7   4  10    3.17    0.45
   5  -5 -10    1.11    0.14
   5  -5 -10    1.07    0.18
  -5   5  10    1.05    0.21
   4  -5 -10    7.59    0.39
   4  -5 -10    7.45    0.45
  -4   5  10    8.02    0.54
   3  -5 -10   27.31    1.20
   3  -5 -10   26.40    1.15
   3  -5 -10   26.51    1.11
  -3   5  10   28.12    1.34
   2  -5 -10   18.12    0.84
   2  -5 -10   19.41    0.81
   2  -5 -10   19.84    0.89
  -2   5  10   20.29    1.04
   1  -5 -10    1.96    0.19
   1  -5 -10    2.05    0.16
   1  -5 -10    2.03    0.13
  -1   5  10    2.41    0.30
  -1   5  10    1.99    0.26
   0  -5 -10   11.52    0.51
   0  -5 -10   11.49    0.53
   0  -5 -10   11.85    0.56
   0   5  10   11.90    0.72
   0   5  10   12.81    0.70
  -1  -5 -10    0.95    0.12
  -1  -5 -10    0.97    0.11
  -1  -5 -10    1.21    0.10
   1   5  10    1.10    0.22
   1   5  10    1.31    0.26
  -2  -5 -10    0.91    0.09
  -2  -5 -10    0.94    0.12
  -2  -5 -10    1.08    0.11
   2   5  10    1.03    0.24
   2   5  10    0.87    0.20
  -3  -5 -10   14.75    0.65
  -3  -5 -10   14.42    0.65
  -3  -5 -10   15.08    0.64
   3   5  10   13.99    0.85
  -4  -5 -10    0.14    0.06
  -4  -5 -10    0.05    0.05
   4   5  10    0.22    0.21
  -5  -5 -10    1.45    0.14
  -5  -5 -10    1.54    0.13
   5   5  10    1.44    0.32
  -6  -5 -10    3.21    0.20
  -6  -5 -10    2.62    0.25
   6   5  10    2.93    0.42
  -7  -5 -10    1.45    0.14
   7   5  10    1.25    0.34
   4  -6 -10    1.88    0.18
   4  -6 -10    1.89    0.24
  -4   6  10    2.01    0.29
   3  -6 -10    0.59    0.10
   3  -6 -10    0.49    0.14
  -3   6  10    0.67    0.19
   2  -6 -10    0.16    0.05
   2  -6 -10    0.19    0.07
   2  -6 -10    0.19    0.11
  -2   6  10    0.18    0.12
   1  -6 -10    0.05    0.09
   1  -6 -10    0.03    0.06
   1  -6 -10    0.02    0.04
  -1   6  10   -0.01    0.19
  -1   6  10   -0.06    0.10
   0  -6 -10    8.12    0.38
   0  -6 -10    8.28    0.44
   0  -6 -10    7.60    0.40
   0   6  10    9.08    0.58
   0   6  10    9.02    0.62
  -1  -6 -10    0.04    0.04
  -1  -6 -10   -0.03    0.05
  -1  -6 -10    0.07    0.08
   1   6  10    0.12    0.22
   1   6  10    0.04    0.10
  -2  -6 -10    2.04    0.16
  -2  -6 -10    1.79    0.13
  -2  -6 -10    2.05    0.19
   2   6  10    2.20    0.34
   2   6  10    1.84    0.27
  -3  -6 -10    7.20    0.38
  -3  -6 -10    7.23    0.36
  -3  -6 -10    7.32    0.34
   3   6  10    7.65    0.63
   3   6  10    6.47    0.49
  -4  -6 -10    8.21    0.41
  -4  -6 -10    8.48    0.40
   4   6  10    8.07    0.53
   4   6  10    8.75    0.70
  -5  -6 -10    0.21    0.08
  -5  -6 -10    0.32    0.07
   5   6  10    0.43    0.29
  -6  -6 -10   11.68    0.53
  -6  -6 -10   10.89    0.54
   6   6  10   11.47    0.86
   3  -7 -10    1.80    0.24
   3  -7 -10    1.63    0.17
  -3   7  10    2.02    0.31
   2  -7 -10    1.77    0.23
   2  -7 -10    1.53    0.16
  -2   7  10    1.90    0.28
   1  -7 -10    5.22    0.30
   1  -7 -10    5.33    0.26
   1  -7 -10    5.18    0.36
  -1   7  10    6.08    0.47
   0  -7 -10   10.24    0.45
   0  -7 -10    9.76    0.53
   0  -7 -10    9.35    0.48
   0   7  10    9.94    0.64
   0   7  10   10.48    0.73
  -1  -7 -10    1.44    0.15
  -1  -7 -10    1.27    0.12
  -1  -7 -10    1.64    0.20
   1   7  10    1.70    0.36
   1   7  10    1.21    0.23
  -2  -7 -10    0.05    0.09
  -2  -7 -10   -0.02    0.05
  -2  -7 -10    0.06    0.06
   2   7  10   -0.01    0.12
   2   7  10   -0.17    0.24
  -3  -7 -10    1.60    0.14
  -3  -7 -10    1.78    0.20
  -3  -7 -10    1.37    0.15
   3   7  10    1.45    0.36
   3   7  10    1.26    0.22
  -4  -7 -10    0.85    0.12
  -4  -7 -10    0.73    0.10
   4   7  10    0.57    0.31
   4   7  10    0.60    0.17
  -5  -7 -10    1.71    0.18
  -5  -7 -10    2.02    0.16
   5   7  10    1.11    0.38
   2  -8 -10    1.42    0.23
   2  -8 -10    1.40    0.16
  -2   8  10    1.87    0.30
   1  -8 -10    1.20    0.15
   1  -8 -10    1.61    0.23
  -1   8  10    1.51    0.27
   0  -8 -10    0.42    0.14
   0  -8 -10    0.43    0.10
   0  -8 -10    0.39    0.07
   0   8  10    0.18    0.30
   0   8  10    0.44    0.17
  -1  -8 -10    4.03    0.27
  -1  -8 -10    3.94    0.33
  -1  -8 -10    4.67    0.24
   1   8  10    4.18    0.38
   1   8  10    3.33    0.50
  -2  -8 -10    0.03    0.07
  -2  -8 -10    0.01    0.06
  -2  -8 -10   -0.04    0.12
   2   8  10   -0.07    0.11
   2   8  10    0.44    0.31
  -3  -8 -10    4.54    0.30
  -3  -8 -10    5.52    0.29
   3   8  10    5.30    0.42
   3   8  10    4.98    0.60
  -4  -8 -10    1.38    0.17
  -4  -8 -10    1.49    0.14
   4   8  10    1.82    0.44
   3   6 -11    1.19    0.21
   3   6 -11    0.91    0.19
  -3  -6  11    1.18    0.19
   2   6 -11    1.60    0.22
   2   6 -11    1.17    0.19
  -2  -6  11    1.11    0.18
   1   6 -11   -0.11    0.09
   1   6 -11   -0.08    0.10
  -1  -6  11   -0.05    0.06
   0   6 -11    0.19    0.11
   0   6 -11    0.18    0.11
   0  -6  11    0.13    0.09
  -1   6 -11    0.87    0.17
  -1   6 -11    0.52    0.13
   1  -6  11    0.83    0.14
  -2   6 -11    0.31    0.12
  -2   6 -11    0.17    0.12
  -3   6 -11    0.09    0.11
   4   5 -11    2.69    0.29
   4   5 -11    1.78    0.23
  -4  -5  11    2.15    0.26
   3   5 -11    1.71    0.22
   3   5 -11    1.43    0.20
  -3  -5  11    1.73    0.21
   2   5 -11    2.58    0.25
   2   5 -11    2.46    0.25
  -2  -5  11    2.13    0.23
   1   5 -11    0.17    0.11
   1   5 -11    0.20    0.10
  -1  -5  11    0.12    0.09
   0   5 -11    1.09    0.15
   0   5 -11    1.26    0.16
   0  -5  11    1.21    0.16
  -1   5 -11    1.05    0.14
  -1   5 -11    1.35    0.18
   1  -5  11    0.92    0.15
  -2   5 -11    6.37    0.37
  -2   5 -11    5.22    0.32
   2  -5  11    5.68    0.34
  -3   5 -11    1.27    0.18
  -4   5 -11    1.52    0.20
   5   4 -11    0.31    0.13
   5   4 -11    0.18    0.13
  -5  -4  11    0.09    0.12
   4   4 -11    2.93    0.28
   4   4 -11    3.61    0.30
  -4  -4  11    3.38    0.30
   3   4 -11    6.66    0.43
   3   4 -11    8.06    0.44
  -3  -4  11    7.60    0.45
   2   4 -11    0.16    0.10
   2   4 -11    0.19    0.11
  -2  -4  11    0.04    0.09
   1   4 -11   14.87    0.70
   1   4 -11   15.22    0.71
  -1  -4  11   14.31    0.71
   0   4 -11    0.95    0.14
   0   4 -11    0.92    0.14
   0  -4  11    0.71    0.13
  -1   4 -11    5.64    0.33
  -1   4 -11    5.13    0.30
   1  -4  11    5.38    0.32
  -2   4 -11    0.01    0.07
  -2   4 -11    0.12    0.09
   2  -4  11    0.12    0.08
  -3   4 -11    2.65    0.19
  -3   4 -11    3.45    0.25
  -4   4 -11    1.72    0.21
  -5   4 -11    2.68    0.25
   6   3 -11    3.55    0.30
  -6  -3  11    3.47    0.35
   5   3 -11    2.71    0.26
   5   3 -11    3.45    0.27
  -5  -3  11    2.42    0.28
   4   3 -11    5.90    0.35
   4   3 -11    5.62    0.36
  -4  -3  11    4.96    0.37
   3   3 -11    2.25    0.21
   3   3 -11    2.19    0.22
  -3  -3  11    2.05    0.23
   2   3 -11   32.88    1.44
   2   3 -11   35.57    1.44
  -2  -3  11   32.25    1.46
   1   3 -11    0.01    0.07
   1   3 -11    0.01    0.07
  -1  -3  11    0.10    0.08
   0   3 -11   23.09    0.97
   0   3 -11   21.37    0.96
   0  -3  11   21.30    0.98
  -1   3 -11    2.69    0.20
  -1   3 -11    3.30    0.22
   1  -3  11    2.73    0.21
  -2   3 -11    1.08    0.11
  -2   3 -11    1.18    0.15
   2  -3  11    1.04    0.13
  -3   3 -11   -0.01    0.07
  -3   3 -11    0.21    0.06
   3  -3  11    0.04    0.07
  -4   3 -11    5.89    0.31
  -4   3 -11    7.11    0.38
  -5   3 -11    3.06    0.25
  -6   3 -11    0.77    0.14
   6   2 -11    4.19    0.31
   5   2 -11    0.84    0.15
  -5  -2  11    0.56    0.17
   4   2 -11    1.91    0.18
   4   2 -11    1.78    0.18
  -4  -2  11    1.34    0.20
   3   2 -11   11.11    0.50
   3   2 -11   10.79    0.52
  -3  -2  11    9.13    0.55
   2   2 -11    7.41    0.39
   2   2 -11    7.93    0.38
  -2  -2  11    7.14    0.43
   1   2 -11    1.26    0.13
   1   2 -11    1.13    0.13
  -1  -2  11    0.95    0.15
   0   2 -11    2.54    0.18
   0   2 -11    2.48    0.17
   0  -2  11    2.00    0.19
  -1   2 -11    7.63    0.37
  -1   2 -11    7.25    0.36
   1  -2  11    7.01    0.39
  -2   2 -11    0.44    0.08
  -2   2 -11    0.34    0.08
  -3   2 -11   -0.02    0.05
  -3   2 -11    0.02    0.04
  -3   2 -11    0.06    0.04
  -4   2 -11   10.90    0.51
  -4   2 -11   12.26    0.56
  -5   2 -11    1.64    0.17
  -5   2 -11    1.55    0.12
  -6   2 -11    8.66    0.47
   6   1 -11    0.29    0.10
   6   1 -11    0.51    0.12
   5   1 -11    1.02    0.15
   5   1 -11    0.97    0.14
   4   1 -11    0.15    0.08
   4   1 -11    0.21    0.07
  -4  -1  11    0.04    0.09
   3   1 -11   21.50    0.97
   3   1 -11   23.02    0.95
   2   1 -11    0.35    0.07
   2   1 -11    0.23    0.07
   1   1 -11    0.66    0.09
   1   1 -11    0.82    0.10
   0   1 -11    0.17    0.06
   0   1 -11    0.17    0.06
  -1   1 -11   19.60    0.85
  -1   1 -11   19.89    0.84
  -1   1 -11   20.19    0.84
  -2   1 -11    0.85    0.09
  -2   1 -11    1.05    0.10
  -2   1 -11    0.70    0.10
  -3   1 -11   13.76    0.57
  -3   1 -11   13.41    0.61
  -3   1 -11   12.87    0.58
  -4   1 -11    0.61    0.10
  -4   1 -11    0.85    0.09
  -5   1 -11    7.34    0.39
  -5   1 -11    7.52    0.34
  -6   1 -11    0.43    0.10
  -7   1 -11    9.86    0.51
   6   0 -11    0.03    0.07
   6   0 -11   -0.02    0.07
   5   0 -11    9.97    0.50
   5   0 -11   10.87    0.50
  -5   0  11    9.90    0.58
   4   0 -11    0.42    0.09
   4   0 -11    0.67    0.10
  -4   0  11    0.39    0.14
   3   0 -11   20.69    0.91
   3   0 -11   21.48    0.87
   3   0 -11   20.55    0.90
   2   0 -11   45.76    1.79
   2   0 -11   43.10    1.81
   2   0 -11   42.66    1.80
   1   0 -11    1.57    0.13
   1   0 -11    1.74    0.12
   1   0 -11    1.68    0.14
   0   0 -11   14.79    0.64
   0   0 -11   15.01    0.64
   0   0 -11   14.31    0.64
  -1   0 -11    0.02    0.04
  -1   0 -11    0.13    0.04
  -1   0 -11    0.15    0.05
  -2   0 -11    0.05    0.04
  -2   0 -11    0.02    0.05
  -2   0 -11    0.08    0.04
  -3   0 -11    6.83    0.35
  -3   0 -11    6.70    0.31
  -3   0 -11    7.96    0.34
  -3   0 -11    6.68    0.32
  -4   0 -11   19.25    0.85
  -4   0 -11   19.44    0.82
  -5   0 -11    1.39    0.11
  -5   0 -11    1.33    0.15
  -6   0 -11    3.25    0.18
  -6   0 -11    3.32    0.24
  -7   0 -11    1.71    0.19
   6  -1 -11   11.66    0.57
   6  -1 -11   11.65    0.56
   5  -1 -11    1.82    0.16
   5  -1 -11    1.68    0.17
  -5   1  11    1.98    0.24
   4  -1 -11    4.64    0.24
   4  -1 -11    3.99    0.25
  -4   1  11    4.25    0.37
   3  -1 -11    0.00    0.06
   3  -1 -11    0.07    0.05
  -3   1  11    0.11    0.11
   2  -1 -11   14.76    0.70
   2  -1 -11   15.87    0.68
   2  -1 -11   15.29    0.66
  -2   1  11   17.61    0.72
   1  -1 -11    8.28    0.37
   1  -1 -11    8.00    0.38
   1  -1 -11    8.34    0.39
   0  -1 -11   26.87    1.12
   0  -1 -11   26.95    1.11
   0  -1 -11   26.89    1.11
  -1  -1 -11    0.05    0.04
  -1  -1 -11    0.10    0.05
  -1  -1 -11    0.14    0.04
  -2  -1 -11    2.55    0.16
  -2  -1 -11    2.38    0.15
  -2  -1 -11    2.70    0.15
  -3  -1 -11    1.53    0.13
  -3  -1 -11    1.56    0.10
  -3  -1 -11    1.76    0.11
  -4  -1 -11   16.64    0.72
  -4  -1 -11   16.80    0.75
  -4  -1 -11   17.52    0.71
  -5  -1 -11    0.19    0.05
  -5  -1 -11    0.26    0.08
  -6  -1 -11   10.82    0.49
  -6  -1 -11   11.10    0.54
  -7  -1 -11    0.95    0.10
  -7  -1 -11    1.02    0.14
   6  -2 -11    7.53    0.41
  -6   2  11    8.10    0.51
   5  -2 -11   10.74    0.46
   5  -2 -11    9.38    0.48
  -5   2  11    9.85    0.60
   4  -2 -11    0.06    0.06
   4  -2 -11    0.08    0.05
  -4   2  11    0.02    0.10
   3  -2 -11   19.77    0.86
   3  -2 -11   19.94    0.84
  -3   2  11   20.07    1.05
   2  -2 -11    0.64    0.07
   2  -2 -11    0.70    0.09
  -2   2  11    0.64    0.19
   1  -2 -11    8.24    0.37
   1  -2 -11    8.03    0.38
   1  -2 -11    7.94    0.36
   0  -2 -11    0.26    0.05
   0  -2 -11    0.24    0.05
   0  -2 -11    0.39    0.07
  -1  -2 -11    0.49    0.07
  -1  -2 -11    0.48    0.07
  -1  -2 -11    0.53    0.06
  -2  -2 -11    0.56    0.07
  -2  -2 -11    0.38    0.06
  -2  -2 -11    0.48    0.07
  -3  -2 -11    2.51    0.15
  -3  -2 -11    2.95    0.18
  -3  -2 -11    2.76    0.16
  -4  -2 -11    9.23    0.46
  -4  -2 -11   10.22    0.44
  -4  -2 -11    9.66    0.42
  -5  -2 -11    8.84    0.43
  -5  -2 -11    8.07    0.39
  -6  -2 -11    4.46    0.24
  -6  -2 -11    4.54    0.28
  -7  -2 -11    8.61    0.41
  -7  -2 -11    9.12    0.46
   6  -3 -11    0.71    0.15
   6  -3 -11    0.82    0.13
  -6   3  11    1.06    0.20
   5  -3 -11    3.22    0.23
  -5   3  11    3.69    0.34
   4  -3 -11   10.82    0.47
   4  -3 -11   10.44    0.50
  -4   3  11   10.80    0.66
   3  -3 -11   25.95    1.12
   3  -3 -11   25.71    1.09
  -3   3  11   27.89    1.33
   2  -3 -11    4.97    0.27
   2  -3 -11    4.71    0.23
  -2   3  11    4.91    0.43
   1  -3 -11    0.28    0.05
   1  -3 -11    0.29    0.05
   1  -3 -11    0.23    0.06
  -1   3  11    0.24    0.14
  -1   3  11    0.43    0.05
   0  -3 -11   -0.05    0.04
   0  -3 -11    0.00    0.03
   0  -3 -11    0.03    0.04
  -1  -3 -11   19.86    0.84
  -1  -3 -11   19.58    0.83
  -1  -3 -11   19.79    0.84
  -2  -3 -11    2.86    0.16
  -2  -3 -11    2.83    0.17
  -2  -3 -11    2.99    0.18
  -3  -3 -11   50.27    2.01
  -3  -3 -11   48.38    2.01
  -3  -3 -11   49.62    2.03
  -4  -3 -11    1.35    0.14
  -4  -3 -11    1.16    0.11
  -4  -3 -11    1.22    0.10
  -5  -3 -11    3.55    0.20
  -5  -3 -11    3.76    0.21
  -5  -3 -11    3.87    0.24
  -6  -3 -11    8.19    0.39
  -6  -3 -11    8.45    0.43
  -7  -3 -11    7.36    0.38
  -7  -3 -11    8.21    0.43
   5  -4 -11    5.93    0.33
   5  -4 -11    6.35    0.39
  -5   4  11    5.79    0.46
   4  -4 -11   11.16    0.55
   4  -4 -11   12.51    0.55
  -4   4  11   11.69    0.71
   3  -4 -11    1.74    0.12
   3  -4 -11    1.70    0.16
  -3   4  11    1.65    0.27
   2  -4 -11    8.82    0.41
   2  -4 -11    9.17    0.44
  -2   4  11   10.46    0.66
   1  -4 -11    7.08    0.36
   1  -4 -11    7.48    0.33
  -1   4  11    7.67    0.48
  -1   4  11    6.85    0.54
   0  -4 -11    4.75    0.25
   0  -4 -11    5.15    0.24
   0   4  11    4.13    0.41
  -1  -4 -11   10.22    0.47
  -1  -4 -11   10.22    0.45
  -1  -4 -11   10.56    0.47
  -2  -4 -11   10.84    0.49
  -2  -4 -11   11.00    0.50
  -2  -4 -11   10.99    0.48
  -3  -4 -11    0.70    0.10
  -3  -4 -11    0.83    0.09
  -3  -4 -11    0.61    0.08
  -3  -4 -11    0.69    0.09
  -4  -4 -11    8.42    0.43
  -4  -4 -11    8.57    0.40
  -4  -4 -11    8.84    0.40
  -5  -4 -11    7.55    0.39
  -5  -4 -11    7.49    0.36
  -5  -4 -11    7.19    0.35
  -6  -4 -11   11.00    0.50
  -7  -4 -11    0.10    0.06
   5  -5 -11   -0.01    0.10
   5  -5 -11    0.07    0.08
  -5   5  11    0.17    0.13
   4  -5 -11    0.18    0.10
   4  -5 -11    0.32    0.09
  -4   5  11    0.44    0.16
   3  -5 -11    8.33    0.43
   3  -5 -11    8.68    0.39
   3  -5 -11    8.82    0.48
  -3   5  11    9.07    0.61
   2  -5 -11   10.32    0.54
   2  -5 -11   10.08    0.49
   2  -5 -11   10.21    0.45
  -2   5  11   11.25    0.70
   1  -5 -11   26.98    1.13
   1  -5 -11   27.99    1.20
   1  -5 -11   25.98    1.16
  -1   5  11   29.44    1.40
   0  -5 -11    1.35    0.11
   0  -5 -11    1.26    0.13
   0  -5 -11    1.41    0.16
   0   5  11    1.04    0.23
   0   5  11    1.34    0.25
  -1  -5 -11    2.79    0.18
  -1  -5 -11    2.99    0.21
  -1  -5 -11    2.94    0.17
   1   5  11    2.73    0.33
   1   5  11    2.46    0.33
  -2  -5 -11    2.99    0.19
  -2  -5 -11    3.41    0.18
  -2  -5 -11    3.41    0.21
   2   5  11    2.42    0.31
   2   5  11    2.94    0.37
  -3  -5 -11   15.90    0.68
  -3  -5 -11   15.29    0.69
  -3  -5 -11   15.60    0.69
   3   5  11   16.02    0.91
  -4  -5 -11   18.85    0.78
  -4  -5 -11   17.76    0.79
   4   5  11   17.25    1.02
  -5  -5 -11    7.97    0.40
  -5  -5 -11    8.78    0.40
   5   5  11    7.92    0.66
  -6  -5 -11    0.17    0.06
   6   5  11    0.01    0.24
   4  -6 -11    5.60    0.34
   4  -6 -11    5.94    0.41
  -4   6  11    6.65    0.51
   3  -6 -11    0.41    0.09
   3  -6 -11    0.20    0.11
  -3   6  11    0.35    0.16
   2  -6 -11    1.19    0.10
   2  -6 -11    1.02    0.17
   2  -6 -11    1.16    0.14
  -2   6  11    1.26    0.25
   1  -6 -11    0.51    0.07
   1  -6 -11    0.29    0.08
   1  -6 -11    0.50    0.12
  -1   6  11    0.34    0.16
  -1   6  11    0.20    0.23
   0  -6 -11    0.59    0.08
   0  -6 -11    0.49    0.09
   0  -6 -11    0.57    0.13
   0   6  11    0.71    0.20
   0   6  11    0.30    0.25
  -1  -6 -11    0.36    0.11
  -1  -6 -11    0.22    0.07
  -1  -6 -11    0.38    0.07
   1   6  11    0.11    0.22
   1   6  11    0.35    0.15
  -2  -6 -11    0.14    0.07
  -2  -6 -11   -0.05    0.04
  -2  -6 -11   -0.03    0.07
   2   6  11   -0.03    0.11
   2   6  11    0.22    0.24
  -3  -6 -11    2.35    0.17
  -3  -6 -11    2.08    0.19
  -3  -6 -11    2.38    0.16
   3   6  11    2.42    0.38
   3   6  11    2.05    0.29
  -4  -6 -11    8.19    0.37
  -4  -6 -11    7.63    0.38
   4   6  11    7.79    0.67
   4   6  11    6.38    0.50
  -5  -6 -11    4.30    0.27
  -5  -6 -11    4.72    0.25
   5   6  11    3.73    0.50
  -6  -6 -11    1.00    0.12
   6   6  11    0.97    0.36
   3  -7 -11    0.22    0.14
   3  -7 -11    0.06    0.08
  -3   7  11   -0.03    0.11
   2  -7 -11    0.05    0.10
   2  -7 -11    0.03    0.07
  -2   7  11    0.05    0.13
   1  -7 -11    0.66    0.08
   1  -7 -11    0.70    0.11
   1  -7 -11    0.74    0.16
  -1   7  11    0.76    0.20
   0  -7 -11    0.01    0.05
   0  -7 -11    0.14    0.07
   0  -7 -11   -0.05    0.10
   0   7  11    0.09    0.27
   0   7  11    0.04    0.13
  -1  -7 -11   11.00    0.58
  -1  -7 -11   10.98    0.53
  -1  -7 -11   11.33    0.51
   1   7  11   10.90    0.70
   1   7  11   12.47    0.84
  -2  -7 -11    4.41    0.31
  -2  -7 -11    4.93    0.25
  -2  -7 -11    4.41    0.27
   2   7  11    4.84    0.42
   2   7  11    4.36    0.52
  -3  -7 -11    0.64    0.11
  -3  -7 -11    0.75    0.15
  -3  -7 -11    0.60    0.09
   3   7  11    0.64    0.31
   3   7  11    0.68    0.19
  -4  -7 -11    2.04    0.18
  -4  -7 -11    2.54    0.17
   4   7  11    2.37    0.29
   4   7  11    1.73    0.39
  -5  -7 -11    0.07    0.07
  -5  -7 -11    0.15    0.06
   5   7  11    0.03    0.29
   2  -8 -11    2.06    0.21
   2  -8 -11    2.38    0.29
  -2   8  11    2.16    0.34
   1  -8 -11    0.19    0.14
   1  -8 -11    0.38    0.10
  -1   8  11    0.32    0.17
   0  -8 -11    1.12    0.15
   0  -8 -11    1.24    0.21
   0  -8 -11    1.31    0.12
   0   8  11    1.60    0.28
  -1  -8 -11    0.20    0.13
  -1  -8 -11    0.10    0.08
  -1  -8 -11    0.16    0.07
   1   8  11   -0.09    0.30
   1   8  11    0.21    0.16
  -2  -8 -11    7.36    0.40
  -2  -8 -11    7.37    0.37
  -2  -8 -11    7.02    0.46
   2   8  11    7.41    0.53
   2   8  11    7.57    0.75
  -3  -8 -11    1.52    0.15
  -3  -8 -11    1.34    0.16
   3   8  11    0.93    0.38
   3   8  11    1.09    0.23
  -4  -8 -11    1.90    0.16
  -4  -8 -11    1.45    0.17
   4   8  11    1.55    0.42
   2   6 -12    0.46    0.16
   2   6 -12    0.32    0.16
  -2  -6  12    0.44    0.14
   1   6 -12    1.02    0.18
   1   6 -12    0.56    0.15
  -1  -6  12    0.71    0.15
   0   6 -12    0.15    0.13
   0   6 -12    0.35    0.14
   0  -6  12    0.27    0.12
  -1   6 -12    0.74    0.14
  -1   6 -12    0.57    0.15
   1  -6  12    0.52    0.13
  -2   6 -12    0.02    0.11
   4   5 -12    0.81    0.17
   4   5 -12    1.28    0.20
  -4  -5  12    0.89    0.19
   3   5 -12    0.15    0.12
   3   5 -12    0.02    0.10
  -3  -5  12    0.06    0.10
   2   5 -12    1.43    0.20
   2   5 -12    1.63    0.20
  -2  -5  12    1.35    0.19
   1   5 -12   -0.03    0.09
   1   5 -12    0.00    0.10
  -1  -5  12    0.01    0.08
   0   5 -12    0.08    0.09
   0   5 -12    0.12    0.10
   0  -5  12    0.19    0.09
  -1   5 -12    3.52    0.27
  -1   5 -12    2.52    0.23
   1  -5  12    3.00    0.25
  -2   5 -12    0.68    0.14
  -2   5 -12    0.41    0.10
   2  -5  12    0.52    0.12
  -3   5 -12    2.90    0.26
  -4   5 -12    1.20    0.19
   5   4 -12    0.25    0.14
   5   4 -12    0.29    0.13
  -5  -4  12   -0.03    0.12
   4   4 -12    4.13    0.31
   4   4 -12    4.06    0.33
  -4  -4  12    3.39    0.35
   3   4 -12    0.12    0.11
   3   4 -12    0.24    0.11
  -3  -4  12    0.04    0.09
   2   4 -12   15.24    0.70
   2   4 -12   13.75    0.69
  -2  -4  12   13.90    0.72
   1   4 -12   -0.05    0.08
   1   4 -12   -0.01    0.08
  -1  -4  12   -0.01    0.08
   0   4 -12    0.48    0.11
   0   4 -12    0.38    0.10
   0  -4  12    0.18    0.09
  -1   4 -12    0.01    0.07
  -1   4 -12    0.11    0.08
   1  -4  12    0.06    0.08
  -2   4 -12    6.04    0.35
  -2   4 -12    5.68    0.31
   2  -4  12    5.51    0.34
  -3   4 -12    0.19    0.09
  -3   4 -12    0.26    0.08
  -4   4 -12    7.20    0.43
  -5   4 -12    0.12    0.11
   5   3 -12   10.08    0.53
  -5  -3  12    8.79    0.57
   4   3 -12    1.78    0.19
   4   3 -12    1.68    0.20
  -4  -3  12    1.86    0.24
   3   3 -12    7.75    0.43
   3   3 -12    8.28    0.42
  -3  -3  12    7.11    0.46
   2   3 -12    7.57    0.40
   2   3 -12    6.94    0.40
  -2  -3  12    6.92    0.43
   1   3 -12    7.05    0.37
   1   3 -12    6.82    0.37
  -1  -3  12    5.99    0.39
   0   3 -12    8.04    0.41
   0   3 -12    8.27    0.42
   0  -3  12    7.59    0.44
  -1   3 -12   20.17    0.91
  -1   3 -12   22.29    0.94
   1  -3  12   20.64    0.95
  -2   3 -12    0.08    0.07
  -2   3 -12    0.00    0.06
   2  -3  12    0.16    0.08
  -3   3 -12    0.85    0.13
  -3   3 -12    0.81    0.10
  -4   3 -12    0.43    0.08
  -4   3 -12    0.60    0.12
  -5   3 -12    2.05    0.22
  -6   3 -12    1.45    0.19
   6   2 -12    0.21    0.12
   6   2 -12    0.22    0.11
   5   2 -12   16.02    0.76
   4   2 -12    3.52    0.28
   4   2 -12    4.26    0.26
  -4  -2  12    3.90    0.34
   3   2 -12    0.12    0.08
   3   2 -12    0.07    0.07
  -3  -2  12    0.04    0.10
   2   2 -12   14.57    0.69
   2   2 -12   15.70    0.68
  -2  -2  12   14.75    0.75
   1   2 -12    2.43    0.18
   1   2 -12    2.33    0.19
  -1  -2  12    1.97    0.22
   0   2 -12    0.60    0.10
   0   2 -12    0.60    0.09
   0  -2  12    0.39    0.11
  -1   2 -12    5.14    0.28
  -1   2 -12    4.76    0.26
   1  -2  12    4.44    0.30
  -2   2 -12    0.08    0.06
  -2   2 -12    0.03    0.05
  -2   2 -12    0.13    0.06
  -3   2 -12    0.08    0.05
  -3   2 -12   -0.01    0.04
  -3   2 -12    0.15    0.07
  -4   2 -12    0.23    0.08
  -4   2 -12    0.16    0.05
  -5   2 -12    9.28    0.44
  -5   2 -12   10.28    0.51
  -6   2 -12    0.73    0.13
   6   1 -12    1.21    0.17
   6   1 -12    1.73    0.19
   5   1 -12    0.66    0.13
   5   1 -12    0.59    0.12
   4   1 -12    5.55    0.33
   4   1 -12    5.38    0.33
   4   1 -12    5.81    0.29
   3   1 -12    4.37    0.24
   3   1 -12    4.12    0.27
   2   1 -12   10.92    0.53
   2   1 -12   11.32    0.51
   1   1 -12    0.33    0.07
   1   1 -12    0.34    0.08
   0   1 -12    4.06    0.23
   0   1 -12    4.38    0.24
   0   1 -12    3.95    0.23
  -1   1 -12    6.72    0.34
  -1   1 -12    6.93    0.33
  -1   1 -12    6.40    0.33
  -2   1 -12    4.38    0.25
  -2   1 -12    5.17    0.25
  -2   1 -12    4.95    0.28
  -3   1 -12    0.54    0.10
  -3   1 -12    0.46    0.06
  -3   1 -12    0.48    0.07
  -4   1 -12    8.96    0.43
  -4   1 -12    9.81    0.47
  -5   1 -12    3.87    0.21
  -5   1 -12    4.16    0.27
  -6   1 -12    0.19    0.09
  -7   1 -12    0.18    0.09
   6   0 -12    1.44    0.16
   6   0 -12    1.26    0.16
   5   0 -12    0.51    0.11
   5   0 -12    0.52    0.11
  -5   0  12    0.46    0.19
   4   0 -12   14.43    0.63
   4   0 -12   14.89    0.63
  -4   0  12   11.05    0.73
   3   0 -12    0.46    0.07
   3   0 -12    0.25    0.08
   3   0 -12    0.32    0.08
   2   0 -12   10.51    0.46
   2   0 -12    9.86    0.48
   2   0 -12   10.41    0.49
   1   0 -12    7.98    0.40
   1   0 -12    8.56    0.41
   1   0 -12    8.94    0.39
   0   0 -12    9.38    0.43
   0   0 -12    8.67    0.42
   0   0 -12    9.90    0.44
  -1   0 -12    3.42    0.20
  -1   0 -12    4.06    0.22
  -1   0 -12    3.84    0.21
  -2   0 -12   54.05    2.19
  -2   0 -12   53.65    2.17
  -2   0 -12   52.66    2.17
  -3   0 -12   12.84    0.59
  -3   0 -12   12.95    0.56
  -3   0 -12   12.77    0.55
  -4   0 -12   25.88    1.06
  -4   0 -12   25.06    1.10
  -5   0 -12   19.31    0.88
  -5   0 -12   19.92    0.83
  -6   0 -12    0.53    0.11
  -6   0 -12    0.44    0.07
  -7   0 -12    5.39    0.34
   6  -1 -12    0.10    0.08
   5  -1 -12    8.35    0.43
   5  -1 -12    8.57    0.41
  -5   1  12    7.93    0.53
   4  -1 -12    4.75    0.28
   4  -1 -12    4.83    0.26
  -4   1  12    4.01    0.38
   3  -1 -12   28.28    1.19
   3  -1 -12   28.53    1.21
   2  -1 -12    1.79    0.15
   2  -1 -12    1.63    0.11
   2  -1 -12    1.66    0.13
   1  -1 -12   12.85    0.56
   1  -1 -12   12.60    0.55
   1  -1 -12   12.62    0.57
   0  -1 -12   19.83    0.84
   0  -1 -12   19.15    0.83
   0  -1 -12   19.78    0.83
  -1  -1 -12    7.24    0.33
  -1  -1 -12    6.82    0.34
  -1  -1 -12    7.22    0.34
  -2  -1 -12    0.24    0.05
  -2  -1 -12    0.15    0.06
  -2  -1 -12    0.11    0.04
  -3  -1 -12    5.00    0.25
  -3  -1 -12    5.60    0.26
  -3  -1 -12    5.28    0.29
  -4  -1 -12    0.67    0.10
  -4  -1 -12    0.84    0.08
  -4  -1 -12    0.68    0.08
  -5  -1 -12    9.22    0.45
  -5  -1 -12    8.73    0.41
  -6  -1 -12    2.19    0.15
  -6  -1 -12    2.32    0.20
  -7  -1 -12    1.09    0.15
  -7  -1 -12    1.12    0.11
   6  -2 -12    8.94    0.46
   5  -2 -12    1.62    0.14
   5  -2 -12    1.71    0.17
  -5   2  12    1.80    0.26
   4  -2 -12   21.71    0.96
   4  -2 -12   22.16    0.93
  -4   2  12   22.15    1.14
   3  -2 -12    0.06    0.05
   3  -2 -12    0.03    0.06
  -3   2  12    0.16    0.13
   2  -2 -12    0.93    0.09
   2  -2 -12    0.88    0.11
  -2   2  12    0.69    0.21
   1  -2 -12    0.25    0.05
   1  -2 -12    0.18    0.05
   1  -2 -12    0.25    0.07
   0  -2 -12   12.63    0.57
   0  -2 -12   13.02    0.56
   0  -2 -12   12.66    0.56
  -1  -2 -12    3.66    0.20
  -1  -2 -12    3.78    0.21
  -1  -2 -12    3.85    0.21
  -2  -2 -12   15.28    0.68
  -2  -2 -12   15.49    0.66
  -2  -2 -12   15.62    0.66
  -3  -2 -12    5.60    0.27
  -3  -2 -12    5.17    0.29
  -3  -2 -12    5.22    0.26
  -4  -2 -12    9.69    0.45
  -4  -2 -12   10.17    0.48
  -4  -2 -12   10.20    0.44
  -5  -2 -12    0.95    0.12
  -5  -2 -12    1.22    0.11
  -6  -2 -12   12.66    0.56
  -6  -2 -12   12.44    0.60
  -7  -2 -12    0.13    0.06
  -7  -2 -12    0.00    0.07
   6  -3 -12    4.48    0.29
  -6   3  12    4.49    0.39
   5  -3 -12    0.07    0.07
  -5   3  12    0.19    0.12
   4  -3 -12    0.47    0.09
   4  -3 -12    0.50    0.07
  -4   3  12    0.38    0.16
   3  -3 -12   18.41    0.84
   3  -3 -12   19.57    0.81
  -3   3  12   19.62    1.06
   2  -3 -12    5.50    0.27
   2  -3 -12    5.51    0.30
  -2   3  12    5.59    0.49
   1  -3 -12    0.89    0.08
   1  -3 -12    0.81    0.08
   1  -3 -12    0.74    0.10
  -1   3  12    0.57    0.21
   0  -3 -12    8.68    0.41
   0  -3 -12    8.51    0.39
   0  -3 -12    8.87    0.39
  -1  -3 -12    8.19    0.40
  -1  -3 -12    8.86    0.39
  -1  -3 -12    8.74    0.40
  -2  -3 -12    8.88    0.41
  -2  -3 -12    8.72    0.39
  -2  -3 -12    8.41    0.40
  -3  -3 -12    8.88    0.41
  -3  -3 -12    9.47    0.44
  -3  -3 -12    8.80    0.41
  -4  -3 -12   19.47    0.82
  -4  -3 -12   18.54    0.81
  -4  -3 -12   19.44    0.85
  -5  -3 -12    1.25    0.13
  -5  -3 -12    0.88    0.12
  -5  -3 -12    1.17    0.11
  -6  -3 -12    5.57    0.29
  -6  -3 -12    5.68    0.33
  -7  -3 -12    3.27    0.24
  -7  -3 -12    2.62    0.19
   5  -4 -12    0.05    0.07
   5  -4 -12   -0.03    0.09
  -5   4  12    0.12    0.13
   4  -4 -12    1.49    0.16
  -4   4  12    2.30    0.33
   3  -4 -12   14.38    0.68
   3  -4 -12   15.15    0.64
  -3   4  12   15.90    0.90
   2  -4 -12    0.73    0.11
   2  -4 -12    0.80    0.08
  -2   4  12    0.76    0.21
   1  -4 -12    6.92    0.33
   1  -4 -12    7.09    0.35
  -1   4  12    7.24    0.56
   0  -4 -12    1.48    0.13
   0  -4 -12    1.60    0.12
   0  -4 -12    1.20    0.10
   0   4  12    1.16    0.25
  -1  -4 -12    7.40    0.35
  -1  -4 -12    6.84    0.35
  -1  -4 -12    7.25    0.34
  -2  -4 -12    3.47    0.20
  -2  -4 -12    3.42    0.20
  -2  -4 -12    4.00    0.22
  -3  -4 -12   48.46    1.95
  -3  -4 -12   45.52    1.92
  -3  -4 -12   47.05    1.92
  -4  -4 -12    2.13    0.16
  -4  -4 -12    2.35    0.18
  -4  -4 -12    2.26    0.15
  -5  -4 -12    3.14    0.21
  -5  -4 -12    3.82    0.24
  -5  -4 -12    3.80    0.21
  -6  -4 -12    3.29    0.24
  -6  -4 -12    3.37    0.21
  -7  -4 -12    0.29    0.08
   5  -5 -12    0.07    0.08
   5  -5 -12   -0.04    0.10
  -5   5  12    0.12    0.13
   4  -5 -12    2.35    0.26
   4  -5 -12    1.76    0.18
  -4   5  12    2.52    0.32
   3  -5 -12    4.87    0.34
   3  -5 -12    4.44    0.28
   3  -5 -12    5.20    0.25
  -3   5  12    5.24    0.46
   2  -5 -12    1.12    0.13
   2  -5 -12    1.35    0.17
   2  -5 -12    1.20    0.10
  -2   5  12    1.01    0.25
   1  -5 -12   -0.01    0.04
   1  -5 -12    0.06    0.06
   1  -5 -12    0.08    0.09
  -1   5  12    0.26    0.15
  -1   5  12   -0.03    0.18
   0  -5 -12   10.80    0.47
   0  -5 -12   10.05    0.50
   0  -5 -12   11.40    0.53
   0   5  12   10.82    0.67
   0   5  12   10.24    0.70
  -1  -5 -12    1.45    0.14
  -1  -5 -12    1.69    0.16
  -1  -5 -12    1.71    0.12
   1   5  12    1.94    0.30
   1   5  12    1.41    0.26
  -2  -5 -12    0.04    0.07
  -2  -5 -12    0.04    0.05
  -2  -5 -12    0.05    0.06
   2   5  12    0.30    0.21
   2   5  12    0.07    0.11
  -3  -5 -12   18.20    0.79
  -3  -5 -12   17.51    0.78
  -3  -5 -12   18.05    0.77
  -4  -5 -12    2.72    0.17
  -4  -5 -12    2.36    0.17
  -5  -5 -12    0.57    0.08
  -5  -5 -12    0.51    0.09
   5   5  12    0.43    0.26
  -6  -5 -12    8.69    0.41
   6   5  12    7.40    0.70
   4  -6 -12    5.01    0.31
   4  -6 -12    5.53    0.39
  -4   6  12    5.38    0.48
   3  -6 -12    0.57    0.11
   3  -6 -12    0.50    0.15
  -3   6  12    0.54    0.20
   2  -6 -12   -0.03    0.04
   2  -6 -12   -0.05    0.09
   2  -6 -12    0.03    0.06
  -2   6  12    0.09    0.14
   1  -6 -12    0.07    0.09
   1  -6 -12    0.04    0.06
   1  -6 -12    0.02    0.05
  -1   6  12    0.06    0.15
   0  -6 -12   12.95    0.62
   0  -6 -12   13.87    0.67
   0  -6 -12   14.16    0.60
   0   6  12   13.43    0.83
   0   6  12   13.82    0.85
  -1  -6 -12    2.98    0.18
  -1  -6 -12    3.01    0.23
  -1  -6 -12    2.77    0.20
   1   6  12    2.90    0.39
   1   6  12    3.01    0.36
  -2  -6 -12   11.86    0.56
  -2  -6 -12   12.00    0.52
  -2  -6 -12   11.72    0.54
   2   6  12   10.31    0.70
   2   6  12   10.79    0.77
  -3  -6 -12    0.08    0.06
  -3  -6 -12    0.02    0.08
  -3  -6 -12    0.01    0.05
   3   6  12    0.06    0.25
   3   6  12    0.05    0.12
  -4  -6 -12    0.67    0.09
  -4  -6 -12    0.67    0.11
   4   6  12    0.49    0.18
   4   6  12    0.92    0.32
  -5  -6 -12    1.08    0.13
  -5  -6 -12    1.00    0.12
   5   6  12    0.97    0.33
   5   6  12    0.98    0.22
  -6  -6 -12    5.49    0.30
   6   6  12    5.24    0.60
   3  -7 -12    0.62    0.17
   3  -7 -12    0.53    0.11
  -3   7  12    0.58    0.21
   2  -7 -12    0.30    0.09
   2  -7 -12    0.37    0.13
  -2   7  12    0.40    0.18
   1  -7 -12    0.59    0.08
   1  -7 -12    0.36    0.13
   1  -7 -12    0.39    0.10
  -1   7  12    0.38    0.18
   0  -7 -12    8.61    0.45
   0  -7 -12    9.06    0.51
   0  -7 -12    9.30    0.42
   0   7  12    9.17    0.64
   0   7  12    9.11    0.73
  -1  -7 -12    0.04    0.07
  -1  -7 -12   -0.06    0.10
  -1  -7 -12    0.07    0.05
   1   7  12    0.18    0.27
   1   7  12    0.13    0.15
  -2  -7 -12    2.23    0.22
  -2  -7 -12    2.20    0.16
  -2  -7 -12    2.08    0.18
   2   7  12    1.81    0.30
   2   7  12    1.61    0.38
  -3  -7 -12   12.05    0.53
  -3  -7 -12   11.35    0.56
   3   7  12   11.43    0.72
   3   7  12   11.33    0.85
  -4  -7 -12    0.30    0.09
  -4  -7 -12    0.30    0.08
   4   7  12    0.02    0.29
   4   7  12    0.26    0.17
  -5  -7 -12    1.33    0.16
  -5  -7 -12    1.32    0.14
   5   7  12    1.26    0.38
   1  -8 -12    1.02    0.21
   1  -8 -12    1.54    0.17
  -1   8  12    1.30    0.28
   0  -8 -12    0.14    0.09
   0  -8 -12    0.13    0.13
   0  -8 -12    0.07    0.06
   0   8  12    0.16    0.14
  -1  -8 -12    0.58    0.12
  -1  -8 -12    0.71    0.17
  -1  -8 -12    0.83    0.10
   1   8  12    0.89    0.22
   1   8  12    0.39    0.34
  -2  -8 -12    2.90    0.30
  -2  -8 -12    3.14    0.24
  -2  -8 -12    3.73    0.22
   2   8  12    2.79    0.49
   2   8  12    3.71    0.39
  -3  -8 -12    9.19    0.49
  -3  -8 -12   10.18    0.47
   3   8  12   10.65    0.90
   3   8  12    9.60    0.64
   1   6 -13    0.28    0.13
   1   6 -13    0.18    0.13
  -1  -6  13    0.12    0.12
   0   6 -13    0.42    0.14
   0   6 -13    0.94    0.17
   0  -6  13    0.57    0.15
  -1   6 -13    0.26    0.12
  -1   6 -13    0.35    0.12
   1  -6  13    0.39    0.14
   3   5 -13    2.36    0.25
   3   5 -13    2.46    0.26
  -3  -5  13    2.31    0.27
   2   5 -13    0.50    0.14
   2   5 -13    0.71    0.15
  -2  -5  13    0.53    0.15
   1   5 -13    0.05    0.10
   1   5 -13    0.03    0.09
  -1  -5  13    0.11    0.10
   0   5 -13    0.03    0.09
   0   5 -13    0.20    0.10
   0  -5  13    0.03    0.09
  -1   5 -13    0.06    0.09
  -1   5 -13   -0.02    0.09
   1  -5  13    0.12    0.10
  -2   5 -13    1.86    0.22
  -2   5 -13    1.35    0.16
  -3   5 -13    0.26    0.12
   4   4 -13    0.44    0.13
   4   4 -13    0.59    0.16
  -4  -4  13    0.35    0.14
   3   4 -13    0.41    0.13
   3   4 -13    0.49    0.13
  -3  -4  13    0.45    0.14
   2   4 -13    0.85    0.14
   2   4 -13    0.75    0.15
  -2  -4  13    0.68    0.16
   1   4 -13    3.56    0.26
   1   4 -13    3.54    0.27
  -1  -4  13    3.00    0.28
   0   4 -13    0.00    0.08
   0   4 -13    0.05    0.08
   0  -4  13   -0.05    0.07
  -1   4 -13    1.64    0.17
  -1   4 -13    2.15    0.21
   1  -4  13    1.71    0.20
  -2   4 -13    1.76    0.20
  -2   4 -13    1.56    0.16
   2  -4  13    1.48    0.19
  -3   4 -13    4.51    0.29
  -3   4 -13    6.15    0.36
  -4   4 -13    3.16    0.28
   5   3 -13    2.32    0.25
  -5  -3  13    2.63    0.33
   4   3 -13    0.30    0.12
   4   3 -13    0.26    0.11
  -4  -3  13    0.24    0.15
   3   3 -13    0.17    0.11
   3   3 -13    0.03    0.08
  -3  -3  13    0.13    0.11
   2   3 -13    3.75    0.28
   2   3 -13    4.00    0.27
  -2  -3  13    4.21    0.33
   1   3 -13    4.47    0.29
   1   3 -13    4.71    0.29
  -1  -3  13    4.17    0.32
   0   3 -13    8.46    0.43
   0   3 -13    8.75    0.44
   0  -3  13    7.68    0.46
  -1   3 -13    0.15    0.08
  -1   3 -13    0.03    0.07
   1  -3  13    0.02    0.09
  -2   3 -13    1.23    0.13
  -2   3 -13    1.22    0.15
   2  -3  13    0.98    0.15
  -3   3 -13    0.01    0.05
  -3   3 -13    0.00    0.09
  -4   3 -13    1.98    0.16
  -4   3 -13    2.44    0.23
  -5   3 -13    0.00    0.09
   5   2 -13    2.76    0.26
   4   2 -13    7.00    0.36
   4   2 -13    6.35    0.39
   3   2 -13    9.48    0.49
   3   2 -13   10.07    0.47
  -3  -2  13    9.01    0.55
   2   2 -13    0.17    0.08
   2   2 -13    0.05    0.07
  -2  -2  13   -0.02    0.09
   1   2 -13    1.16    0.15
   1   2 -13    1.10    0.13
  -1  -2  13    0.78    0.16
   0   2 -13    2.15    0.18
   0   2 -13    1.87    0.17
   0  -2  13    1.86    0.22
  -1   2 -13    0.17    0.07
  -1   2 -13    0.11    0.07
  -2   2 -13    3.10    0.21
  -2   2 -13    3.60    0.24
  -2   2 -13    3.68    0.21
  -3   2 -13    1.33    0.12
  -3   2 -13    1.37    0.15
  -3   2 -13    1.40    0.13
  -4   2 -13    0.42    0.11
  -4   2 -13    0.49    0.08
  -5   2 -13    0.56    0.12
  -5   2 -13    0.45    0.10
  -6   2 -13    1.51    0.19
   6   1 -13    0.12    0.10
   6   1 -13    0.25    0.11
   5   1 -13    6.75    0.38
   5   1 -13    6.02    0.37
   4   1 -13    0.39    0.10
   4   1 -13    0.19    0.09
  -4  -1  13    0.20    0.14
   3   1 -13   15.89    0.66
   3   1 -13   13.93    0.69
   3   1 -13   14.38    0.68
   2   1 -13    0.01    0.07
   2   1 -13    0.07    0.06
   2   1 -13   -0.01    0.06
   1   1 -13    0.54    0.09
   1   1 -13    0.61    0.09
   1   1 -13    0.53    0.10
   0   1 -13    0.22    0.07
   0   1 -13    0.18    0.07
   0   1 -13    0.27    0.07
  -1   1 -13    7.87    0.38
  -1   1 -13    7.84    0.39
  -2   1 -13    7.57    0.38
  -2   1 -13    8.66    0.41
  -2   1 -13    7.68    0.37
  -3   1 -13   19.38    0.84
  -3   1 -13   19.69    0.82
  -3   1 -13   19.52    0.87
  -4   1 -13    0.16    0.08
  -4   1 -13    0.08    0.05
  -5   1 -13    2.23    0.16
  -5   1 -13    2.50    0.21
  -6   1 -13    1.11    0.15
   6   0 -13    3.60    0.26
   6   0 -13    3.28    0.26
   5   0 -13    0.55    0.12
   5   0 -13    0.80    0.13
   4   0 -13    0.25    0.09
   4   0 -13    0.15    0.08
  -4   0  13    0.28    0.15
   3   0 -13    1.76    0.13
   3   0 -13    1.69    0.17
   3   0 -13    1.74    0.16
   2   0 -13    0.05    0.06
   2   0 -13    0.04    0.06
   2   0 -13    0.16    0.05
   1   0 -13    0.30    0.07
   1   0 -13    0.30    0.06
   1   0 -13    0.32    0.08
   0   0 -13    1.71    0.15
   0   0 -13    1.66    0.14
   0   0 -13    1.54    0.13
  -1   0 -13   23.90    1.02
  -1   0 -13   24.88    1.03
  -1   0 -13   24.25    1.04
  -2   0 -13    0.18    0.07
  -2   0 -13    0.26    0.06
  -2   0 -13    0.20    0.06
  -3   0 -13   13.21    0.59
  -3   0 -13   13.35    0.58
  -3   0 -13   13.39    0.62
  -4   0 -13   13.42    0.63
  -4   0 -13   13.25    0.59
  -5   0 -13    0.03    0.07
  -5   0 -13    0.07    0.05
  -6   0 -13   11.22    0.56
  -6   0 -13   11.17    0.51
   6  -1 -13    9.37    0.49
   5  -1 -13    0.26    0.08
   5  -1 -13    0.27    0.09
  -5   1  13    0.15    0.13
   4  -1 -13    0.14    0.07
   4  -1 -13    0.10    0.08
  -4   1  13    0.08    0.11
   3  -1 -13    6.92    0.37
   3  -1 -13    6.91    0.35
   2  -1 -13   36.88    1.52
   2  -1 -13   35.74    1.47
   2  -1 -13   35.65    1.49
   1  -1 -13    0.01    0.04
   1  -1 -13    0.02    0.05
   1  -1 -13    0.01    0.04
   0  -1 -13   20.34    0.86
   0  -1 -13   20.41    0.87
   0  -1 -13   19.82    0.86
  -1  -1 -13    0.02    0.05
  -1  -1 -13    0.01    0.04
  -1  -1 -13    0.03    0.05
  -2  -1 -13    0.40    0.08
  -2  -1 -13    0.51    0.07
  -2  -1 -13    0.46    0.07
  -3  -1 -13   18.88    0.81
  -3  -1 -13   18.45    0.80
  -3  -1 -13   19.29    0.83
  -4  -1 -13   32.24    1.38
  -4  -1 -13   32.58    1.33
  -4  -1 -13   32.37    1.34
  -5  -1 -13    2.58    0.21
  -5  -1 -13    2.62    0.17
  -6  -1 -13    0.32    0.10
  -6  -1 -13    0.24    0.06
  -7  -1 -13    2.90    0.24
  -7  -1 -13    2.89    0.21
   5  -2 -13   11.30    0.54
   5  -2 -13   11.06    0.49
  -5   2  13    9.80    0.66
   4  -2 -13    2.10    0.19
   4  -2 -13    2.29    0.16
  -4   2  13    2.38    0.34
   3  -2 -13    6.94    0.36
   3  -2 -13    6.95    0.33
  -3   2  13    5.73    0.51
   2  -2 -13    2.23    0.15
   2  -2 -13    1.75    0.16
  -2   2  13    1.49    0.29
   1  -2 -13    0.21    0.05
   1  -2 -13    0.18    0.05
   1  -2 -13    0.27    0.07
   0  -2 -13    7.18    0.36
   0  -2 -13    7.16    0.34
   0  -2 -13    7.45    0.34
  -1  -2 -13   15.25    0.66
  -1  -2 -13   15.25    0.67
  -1  -2 -13   15.24    0.67
  -2  -2 -13   -0.01    0.04
  -2  -2 -13    0.05    0.04
  -2  -2 -13    0.08    0.05
  -3  -2 -13   10.33    0.47
  -3  -2 -13   10.59    0.50
  -3  -2 -13   10.44    0.47
  -4  -2 -13    4.65    0.28
  -4  -2 -13    4.55    0.24
  -4  -2 -13    4.82    0.25
  -5  -2 -13    0.10    0.05
  -5  -2 -13    0.06    0.07
  -6  -2 -13    1.21    0.15
  -6  -2 -13    1.44    0.13
  -7  -2 -13    3.10    0.20
  -7  -2 -13    3.22    0.25
   5  -3 -13    4.63    0.29
  -5   3  13    4.50    0.41
   4  -3 -13    2.32    0.15
   4  -3 -13    2.41    0.19
  -4   3  13    2.21    0.33
   3  -3 -13    0.20    0.07
   3  -3 -13    0.40    0.07
  -3   3  13    0.40    0.18
   2  -3 -13    1.77    0.15
   2  -3 -13    1.67    0.12
  -2   3  13    1.67    0.30
   1  -3 -13    5.21    0.25
   1  -3 -13    5.21    0.28
   1  -3 -13    5.50    0.26
  -1   3  13    3.69    0.43
   0  -3 -13    0.72    0.08
   0  -3 -13    0.59    0.09
   0  -3 -13    0.76    0.08
  -1  -3 -13   46.54    1.89
  -1  -3 -13   47.06    1.91
  -1  -3 -13   45.82    1.90
  -2  -3 -13    2.20    0.15
  -2  -3 -13    2.35    0.16
  -2  -3 -13    2.21    0.16
  -3  -3 -13    0.90    0.10
  -3  -3 -13    0.84    0.09
  -3  -3 -13    0.96    0.11
  -4  -3 -13    8.87    0.42
  -4  -3 -13    8.99    0.42
  -4  -3 -13    9.34    0.45
  -5  -3 -13    0.03    0.05
  -5  -3 -13    0.12    0.07
  -6  -3 -13    1.28    0.16
  -6  -3 -13    1.37    0.13
  -7  -3 -13    3.00    0.24
  -7  -3 -13    2.91    0.20
   5  -4 -13    0.00    0.07
  -5   4  13    0.12    0.14
   4  -4 -13   -0.02    0.06
  -4   4  13    0.05    0.12
   3  -4 -13    4.26    0.22
   3  -4 -13    4.37    0.26
  -3   4  13    4.34    0.44
   2  -4 -13    9.96    0.44
   2  -4 -13    9.81    0.47
  -2   4  13    9.10    0.68
   1  -4 -13    2.96    0.17
   1  -4 -13    2.82    0.19
  -1   4  13    2.58    0.39
   0  -4 -13   10.30    0.44
   0  -4 -13    9.41    0.45
   0  -4 -13   10.35    0.44
   0   4  13    7.69    0.63
  -1  -4 -13   15.91    0.70
  -1  -4 -13   15.82    0.68
  -1  -4 -13   15.94    0.69
  -2  -4 -13   19.21    0.82
  -2  -4 -13   18.23    0.80
  -2  -4 -13   18.70    0.81
  -3  -4 -13    1.56    0.14
  -3  -4 -13    1.90    0.14
  -3  -4 -13    1.84    0.16
  -4  -4 -13   35.70    1.50
  -4  -4 -13   35.22    1.50
  -4  -4 -13   37.55    1.53
  -5  -4 -13    3.65    0.22
  -5  -4 -13    3.51    0.22
  -5  -4 -13    4.10    0.26
  -6  -4 -13    2.14    0.16
  -6  -4 -13    2.04    0.20
   4  -5 -13   -0.09    0.06
   4  -5 -13    0.00    0.10
  -4   5  13   -0.01    0.13
   3  -5 -13    0.26    0.12
   3  -5 -13    0.16    0.07
   3  -5 -13    0.28    0.06
  -3   5  13    0.22    0.17
   2  -5 -13    7.58    0.36
   2  -5 -13    7.57    0.39
  -2   5  13    8.01    0.62
   1  -5 -13    6.14    0.34
   1  -5 -13    6.59    0.31
  -1   5  13    5.94    0.54
   0  -5 -13   15.58    0.65
   0  -5 -13   14.67    0.67
   0   5  13   13.61    0.89
   0   5  13   15.44    0.85
  -1  -5 -13    7.89    0.39
  -1  -5 -13    8.41    0.37
   1   5  13    8.36    0.59
   1   5  13    6.53    0.56
  -2  -5 -13    0.92    0.10
  -2  -5 -13    0.80    0.11
  -2  -5 -13    0.85    0.12
   2   5  13    0.32    0.16
  -3  -5 -13    5.06    0.28
  -3  -5 -13    4.84    0.26
  -3  -5 -13    4.97    0.28
  -4  -5 -13    2.07    0.16
  -4  -5 -13    2.06    0.15
  -5  -5 -13    3.77    0.24
  -5  -5 -13    4.10    0.23
  -6  -5 -13    0.85    0.11
   6   5  13    0.73    0.34
   3  -6 -13    0.52    0.11
   3  -6 -13    0.76    0.17
  -3   6  13    0.81    0.24
   2  -6 -13    0.09    0.07
   2  -6 -13    0.16    0.05
   2  -6 -13    0.14    0.10
  -2   6  13    0.15    0.16
   1  -6 -13    6.55    0.32
   1  -6 -13    6.67    0.40
   1  -6 -13    6.47    0.35
  -1   6  13    6.38    0.55
   0  -6 -13    0.55    0.08
   0  -6 -13    0.81    0.12
   0  -6 -13    0.57    0.13
   0   6  13    0.34    0.28
   0   6  13    0.65    0.22
  -1  -6 -13    7.71    0.36
  -1  -6 -13    6.99    0.38
  -1  -6 -13    7.56    0.41
   1   6  13    7.71    0.59
   1   6  13    6.94    0.61
  -2  -6 -13    5.30    0.30
  -2  -6 -13    5.59    0.28
  -2  -6 -13    5.55    0.32
   2   6  13    4.89    0.46
   2   6  13    5.14    0.53
  -3  -6 -13    3.10    0.18
  -3  -6 -13    2.91    0.22
  -3  -6 -13    2.81    0.20
   3   6  13    2.83    0.42
   3   6  13    1.75    0.30
  -4  -6 -13    0.62    0.11
  -4  -6 -13    0.51    0.08
   4   6  13    0.44    0.17
   4   6  13    0.69    0.32
  -5  -6 -13    1.36    0.14
  -5  -6 -13    1.29    0.14
   5   6  13    0.96    0.22
   5   6  13    0.92    0.33
   2  -7 -13    0.16    0.09
   2  -7 -13    0.07    0.11
  -2   7  13    0.18    0.15
   1  -7 -13    0.12    0.08
   1  -7 -13    0.13    0.06
   1  -7 -13    0.14    0.11
  -1   7  13    0.31    0.18
   0  -7 -13    2.14    0.15
   0  -7 -13    1.66    0.18
   0  -7 -13    1.87    0.22
   0   7  13    1.80    0.32
  -1  -7 -13    7.15    0.39
  -1  -7 -13    7.59    0.37
  -1  -7 -13    8.34    0.45
   1   7  13    6.74    0.69
   1   7  13    7.65    0.59
  -2  -7 -13    7.84    0.42
  -2  -7 -13    8.13    0.46
  -2  -7 -13    8.53    0.40
   2   7  13    8.34    0.61
   2   7  13    9.06    0.74
  -3  -7 -13    0.78    0.10
  -3  -7 -13    0.55    0.11
   3   7  13    0.60    0.20
   3   7  13    0.56    0.31
  -4  -7 -13    0.75    0.12
  -4  -7 -13    0.99    0.12
   4   7  13    0.61    0.34
   4   7  13    0.85    0.23
   0  -8 -13    2.54    0.30
   0  -8 -13    2.76    0.18
   0  -8 -13    2.57    0.22
   0   8  13    3.02    0.38
  -1  -8 -13    0.02    0.08
  -1  -8 -13    0.03    0.12
  -1  -8 -13   -0.01    0.05
   1   8  13    0.46    0.35
   1   8  13    0.11    0.15
  -2  -8 -13    4.88    0.36
  -2  -8 -13    5.33    0.28
  -2  -8 -13    5.24    0.31
   2   8  13    4.26    0.58
   2   8  13    4.50    0.45
  -3  -8 -13    0.84    0.14
  -3  -8 -13    0.79    0.11
   3   8  13    0.53    0.20
   3   8  13    0.55    0.37
   2   5 -14    3.87    0.32
   2   5 -14    4.74    0.33
  -2  -5  14    3.17    0.33
   1   5 -14    0.12    0.11
   1   5 -14   -0.03    0.10
  -1  -5  14    0.17    0.12
   0   5 -14    0.96    0.16
   0   5 -14    0.74    0.14
   0  -5  14    0.95    0.18
  -1   5 -14    0.12    0.10
  -1   5 -14    0.11    0.09
   1  -5  14    0.11    0.11
  -2   5 -14    0.10    0.09
  -2   5 -14    0.17    0.11
   3   4 -14    0.34    0.13
   3   4 -14    0.51    0.13
  -3  -4  14    0.46    0.16
   2   4 -14    0.28    0.11
   2   4 -14    0.34    0.12
  -2  -4  14   -0.05    0.10
   1   4 -14    0.06    0.09
   1   4 -14    0.09    0.10
  -1  -4  14    0.01    0.09
   0   4 -14    1.66    0.19
   0   4 -14    1.47    0.18
   0  -4  14    1.27    0.20
  -1   4 -14    0.03    0.08
  -1   4 -14    0.14    0.09
   1  -4  14    0.08    0.10
  -2   4 -14    7.34    0.40
  -2   4 -14    8.83    0.46
   2  -4  14    7.22    0.45
  -3   4 -14    0.05    0.09
  -3   4 -14    0.18    0.08
  -4   4 -14    6.94    0.43
   4   3 -14    0.09    0.10
   4   3 -14    0.07    0.09
  -4  -3  14    0.13    0.13
   3   3 -14    0.55    0.13
   3   3 -14    0.43    0.11
  -3  -3  14    0.47    0.15
   2   3 -14    0.84    0.14
   2   3 -14    0.93    0.13
  -2  -3  14    0.71    0.16
   1   3 -14    4.12    0.29
   1   3 -14    4.65    0.29
  -1  -3  14    4.31    0.34
   0   3 -14    3.62    0.25
   0   3 -14    3.90    0.26
   0  -3  14    3.65    0.30
  -1   3 -14   11.09    0.53
  -1   3 -14    9.94    0.50
   1  -3  14   10.01    0.56
  -2   3 -14    1.25    0.17
  -2   3 -14    1.26    0.14
  -3   3 -14    3.02    0.21
  -3   3 -14    3.51    0.27
  -4   3 -14    0.09    0.07
  -4   3 -14    0.18    0.11
  -5   3 -14    6.85    0.43
   5   2 -14    4.20    0.32
   5   2 -14    4.81    0.33
   4   2 -14    7.93    0.45
   3   2 -14    4.72    0.28
   3   2 -14    4.14    0.30
   2   2 -14    2.45    0.20
   2   2 -14    2.28    0.21
   1   2 -14    1.54    0.17
   1   2 -14    1.83    0.17
   0   2 -14    4.14    0.26
   0   2 -14    4.68    0.28
  -1   2 -14    5.29    0.30
  -1   2 -14    5.46    0.30
  -1   2 -14    5.75    0.32
  -2   2 -14   15.73    0.72
  -2   2 -14   16.18    0.73
  -2   2 -14   17.36    0.76
  -3   2 -14    0.32    0.10
  -3   2 -14    0.21    0.06
  -4   2 -14    8.33    0.44
  -4   2 -14    7.03    0.37
  -5   2 -14   -0.09    0.07
   5   1 -14   -0.20    0.08
   5   1 -14   -0.01    0.09
   4   1 -14    0.41    0.11
   4   1 -14    0.52    0.12
  -4  -1  14    0.14    0.13
   3   1 -14    8.07    0.44
   3   1 -14    8.64    0.41
   3   1 -14    8.39    0.45
   2   1 -14    0.80    0.13
   2   1 -14    0.92    0.11
   2   1 -14    0.52    0.11
   1   1 -14    0.18    0.07
   1   1 -14    0.35    0.09
   1   1 -14    0.25    0.08
   0   1 -14    0.04    0.06
   0   1 -14    0.08    0.06
   0   1 -14    0.04    0.07
  -1   1 -14    3.29    0.21
  -1   1 -14    3.55    0.22
  -1   1 -14    3.59    0.23
  -2   1 -14    6.83    0.34
  -2   1 -14    6.50    0.34
  -2   1 -14    7.08    0.37
  -3   1 -14    0.09    0.07
  -3   1 -14    0.06    0.06
  -3   1 -14    0.13    0.06
  -4   1 -14   12.43    0.58
  -4   1 -14   13.31    0.63
  -5   1 -14    0.15    0.09
  -5   1 -14    0.13    0.06
  -6   1 -14    0.72    0.14
   5   0 -14    0.46    0.11
   5   0 -14    0.52    0.12
   4   0 -14    0.34    0.10
   4   0 -14    0.19    0.09
  -4   0  14    0.24    0.15
   3   0 -14    1.75    0.13
   3   0 -14    1.61    0.17
   3   0 -14    1.54    0.16
   2   0 -14    6.96    0.33
   2   0 -14    6.58    0.36
   2   0 -14    6.20    0.34
   1   0 -14    1.30    0.13
   1   0 -14    1.47    0.14
   1   0 -14    1.48    0.15
   0   0 -14    2.04    0.17
   0   0 -14    2.19    0.16
   0   0 -14    2.26    0.16
  -1   0 -14    2.09    0.16
  -1   0 -14    1.91    0.15
  -1   0 -14    1.86    0.16
  -2   0 -14    4.94    0.26
  -2   0 -14    4.81    0.26
  -2   0 -14    4.82    0.28
  -3   0 -14   17.26    0.73
  -3   0 -14   16.68    0.74
  -3   0 -14   17.15    0.77
  -4   0 -14    1.95    0.15
  -4   0 -14    1.97    0.19
  -5   0 -14    5.33    0.33
  -5   0 -14    5.26    0.28
  -6   0 -14    1.19    0.16
  -6   0 -14    1.19    0.12
   5  -1 -14    1.53    0.18
   5  -1 -14    2.06    0.17
  -5   1  14    1.54    0.28
   4  -1 -14    0.16    0.09
   4  -1 -14    0.17    0.07
  -4   1  14    0.12    0.13
   3  -1 -14    0.21    0.07
   3  -1 -14    0.18    0.08
  -3   1  14   -0.13    0.12
   2  -1 -14   20.07    0.85
   2  -1 -14   19.71    0.83
   2  -1 -14   19.12    0.87
   1  -1 -14    6.53    0.34
   1  -1 -14    6.26    0.32
   1  -1 -14    6.40    0.31
   0  -1 -14    2.75    0.19
   0  -1 -14    2.55    0.17
   0  -1 -14    2.70    0.17
  -1  -1 -14   37.07    1.52
  -1  -1 -14   36.46    1.53
  -1  -1 -14   36.56    1.52
  -2  -1 -14    0.33    0.07
  -2  -1 -14    0.28    0.08
  -2  -1 -14    0.24    0.06
  -3  -1 -14    8.36    0.43
  -3  -1 -14    8.70    0.39
  -3  -1 -14    8.40    0.40
  -4  -1 -14    6.06    0.31
  -4  -1 -14    6.01    0.34
  -5  -1 -14    3.97    0.27
  -5  -1 -14    4.01    0.23
  -6  -1 -14    7.69    0.42
  -6  -1 -14    7.01    0.36
   5  -2 -14    2.04    0.20
   5  -2 -14    2.05    0.16
  -5   2  14    1.70    0.29
   4  -2 -14   11.27    0.54
   4  -2 -14   11.28    0.51
  -4   2  14   10.41    0.72
   3  -2 -14    0.25    0.08
   3  -2 -14    0.42    0.08
  -3   2  14    0.23    0.15
   2  -2 -14    0.86    0.10
   2  -2 -14    0.88    0.12
  -2   2  14    0.46    0.19
   1  -2 -14    0.74    0.09
   1  -2 -14    0.78    0.11
   1  -2 -14    0.85    0.09
   0  -2 -14   16.80    0.73
   0  -2 -14   17.14    0.73
   0  -2 -14   16.93    0.75
  -1  -2 -14    1.10    0.12
  -1  -2 -14    1.20    0.12
  -1  -2 -14    1.28    0.11
  -2  -2 -14   22.77    0.95
  -2  -2 -14   22.89    0.95
  -2  -2 -14   21.31    0.96
  -3  -2 -14    3.67    0.24
  -3  -2 -14    3.74    0.21
  -3  -2 -14    4.18    0.22
  -4  -2 -14    0.16    0.05
  -4  -2 -14    0.10    0.07
  -4  -2 -14    0.23    0.06
  -5  -2 -14   -0.05    0.06
  -5  -2 -14    0.00    0.05
  -6  -2 -14    1.29    0.17
  -6  -2 -14    1.42    0.14
   5  -3 -14    0.04    0.08
  -5   3  14    0.12    0.13
   4  -3 -14    0.92    0.10
   4  -3 -14    1.08    0.14
  -4   3  14    0.95    0.25
   3  -3 -14    3.16    0.23
   3  -3 -14    3.59    0.20
  -3   3  14    3.24    0.40
   2  -3 -14    7.86    0.38
   2  -3 -14    7.49    0.35
  -2   3  14    6.01    0.57
   1  -3 -14    1.06    0.10
   1  -3 -14    1.22    0.13
   1  -3 -14    1.12    0.10
   0  -3 -14    7.12    0.36
   0  -3 -14    7.10    0.34
   0  -3 -14    7.45    0.34
  -1  -3 -14    0.12    0.05
  -1  -3 -14    0.05    0.06
  -1  -3 -14    0.10    0.06
  -2  -3 -14   19.59    0.85
  -2  -3 -14   19.85    0.86
  -2  -3 -14   20.65    0.87
  -3  -3 -14   31.16    1.26
  -3  -3 -14   30.23    1.28
  -3  -3 -14   28.95    1.26
  -4  -3 -14    2.80    0.21
  -4  -3 -14    2.66    0.18
  -4  -3 -14    2.78    0.18
  -5  -3 -14    1.79    0.15
  -5  -3 -14    1.86    0.17
  -6  -3 -14    0.07    0.06
  -6  -3 -14   -0.02    0.07
   4  -4 -14    0.67    0.11
  -4   4  14    0.66    0.22
   3  -4 -14    2.71    0.17
   3  -4 -14    2.95    0.21
  -3   4  14    3.24    0.40
   2  -4 -14    2.92    0.21
   2  -4 -14    3.06    0.18
  -2   4  14    3.15    0.41
   1  -4 -14    4.54    0.26
   1  -4 -14    4.55    0.23
  -1   4  14    3.92    0.45
   0  -4 -14    0.00    0.05
   0  -4 -14    0.07    0.05
   0  -4 -14    0.04    0.05
   0   4  14   -0.03    0.12
  -1  -4 -14    0.21    0.06
  -1  -4 -14    0.22    0.08
  -1  -4 -14    0.17    0.06
  -2  -4 -14    2.79    0.19
  -2  -4 -14    2.81    0.19
  -2  -4 -14    3.01    0.18
  -3  -4 -14   25.98    1.11
  -3  -4 -14   24.62    1.09
  -3  -4 -14   26.56    1.09
  -4  -4 -14    0.12    0.06
  -4  -4 -14    0.09    0.06
  -4  -4 -14    0.17    0.08
  -5  -4 -14    1.39    0.13
  -5  -4 -14    1.06    0.14
  -6  -4 -14    2.07    0.20
  -6  -4 -14    2.34    0.17
   4  -5 -14    0.03    0.11
   4  -5 -14    0.11    0.08
  -4   5  14   -0.03    0.13
   3  -5 -14    7.45    0.46
   3  -5 -14    7.40    0.35
   3  -5 -14    7.43    0.40
  -3   5  14    7.79    0.62
   2  -5 -14    0.59    0.11
   2  -5 -14    0.73    0.09
  -2   5  14    0.94    0.26
   1  -5 -14   14.46    0.63
   1  -5 -14   14.68    0.66
  -1   5  14   13.88    0.91
   0  -5 -14   19.05    0.78
   0  -5 -14   18.39    0.81
   0   5  14   16.81    1.04
   0   5  14   17.80    0.97
  -1  -5 -14    7.11    0.36
  -1  -5 -14    7.80    0.34
   1   5  14    5.48    0.52
  -2  -5 -14   11.99    0.53
  -2  -5 -14   11.28    0.54
  -3  -5 -14    0.26    0.08
  -3  -5 -14    0.18    0.05
  -3  -5 -14    0.15    0.07
  -4  -5 -14    3.27    0.20
  -4  -5 -14    2.94    0.21
  -5  -5 -14    0.16    0.07
  -5  -5 -14    0.05    0.07
  -6  -5 -14    4.02    0.25
   3  -6 -14    0.15    0.13
   3  -6 -14    0.09    0.08
  -3   6  14    0.00    0.15
   2  -6 -14    0.27    0.06
   2  -6 -14    0.39    0.10
   2  -6 -14    0.33    0.12
  -2   6  14    0.39    0.19
   1  -6 -14    0.03    0.10
   1  -6 -14    0.01    0.07
   1  -6 -14   -0.06    0.05
  -1   6  14   -0.04    0.13
   0  -6 -14   13.84    0.60
   0  -6 -14   13.16    0.63
   0  -6 -14   14.91    0.68
   0   6  14   11.68    0.85
   0   6  14   12.83    0.86
  -1  -6 -14    0.28    0.12
  -1  -6 -14    0.44    0.10
  -1  -6 -14    0.50    0.08
   1   6  14    0.09    0.26
   1   6  14    0.32    0.19
  -2  -6 -14    0.32    0.07
  -2  -6 -14    0.20    0.10
  -2  -6 -14    0.30    0.09
   2   6  14    0.22    0.25
   2   6  14    0.34    0.18
  -3  -6 -14    5.99    0.29
  -3  -6 -14    6.08    0.31
   3   6  14    4.55    0.53
   3   6  14    4.02    0.44
  -4  -6 -14    0.07    0.06
  -4  -6 -14    0.11    0.07
   4   6  14   -0.09    0.25
   4   6  14    0.03    0.12
  -5  -6 -14    0.82    0.11
  -5  -6 -14    0.54    0.11
   5   6  14    0.60    0.19
   5   6  14    0.47    0.31
   2  -7 -14    0.14    0.08
   2  -7 -14    0.08    0.13
  -2   7  14   -0.02    0.14
   1  -7 -14    0.77    0.10
   1  -7 -14    0.81    0.18
   1  -7 -14    0.81    0.13
  -1   7  14    1.05    0.27
   0  -7 -14    3.06    0.28
   0  -7 -14    3.38    0.20
   0  -7 -14    2.89    0.23
   0   7  14    2.79    0.39
  -1  -7 -14    1.44    0.13
  -1  -7 -14    1.49    0.20
  -1  -7 -14    1.23    0.15
   1   7  14    1.46    0.29
   1   7  14    0.21    0.32
  -2  -7 -14    0.11    0.12
  -2  -7 -14    0.29    0.09
  -2  -7 -14    0.28    0.08
   2   7  14    0.16    0.16
   2   7  14    0.55    0.31
  -3  -7 -14    5.92    0.30
  -3  -7 -14    5.11    0.31
   3   7  14    5.07    0.48
   3   7  14    4.21    0.56
  -4  -7 -14    0.02    0.07
  -4  -7 -14    0.03    0.06
   4   7  14    0.01    0.12
   4   7  14    0.35    0.31
  -1  -8 -14    0.91    0.11
  -1  -8 -14    0.71    0.13
  -1  -8 -14    0.77    0.18
   1   8  14    1.05    0.25
   1   5 -15    0.93    0.16
   1   5 -15    0.92    0.17
  -1  -5  15    0.67    0.18
   0   5 -15   -0.06    0.09
   0   5 -15    0.23    0.12
   0  -5  15   -0.12    0.10
  -1   5 -15    0.50    0.13
  -1   5 -15    0.64    0.13
   1  -5  15    0.18    0.12
   3   4 -15    0.03    0.10
   3   4 -15    0.06    0.12
  -3  -4  15   -0.03    0.12
   2   4 -15    0.36    0.11
   2   4 -15    0.23    0.13
  -2  -4  15    0.14    0.13
   1   4 -15    0.82    0.15
   1   4 -15    0.50    0.13
  -1  -4  15    0.52    0.16
   0   4 -15    0.07    0.09
   0   4 -15    0.00    0.08
   0  -4  15    0.03    0.11
  -1   4 -15    2.75    0.24
  -1   4 -15    3.62    0.27
   1  -4  15    2.85    0.29
  -2   4 -15    0.25    0.10
  -2   4 -15    0.01    0.07
  -3   4 -15    2.06    0.20
  -3   4 -15    2.67    0.26
   4   3 -15    0.09    0.12
   3   3 -15    0.71    0.15
   3   3 -15    0.73    0.13
  -3  -3  15    0.48    0.17
   2   3 -15    4.06    0.27
  -2  -3  15    2.69    0.33
   1   3 -15    7.46    0.39
   1   3 -15    6.47    0.38
  -1  -3  15    5.87    0.44
   0   3 -15    3.54    0.25
   0   3 -15    3.62    0.26
   0  -3  15    3.40    0.31
  -1   3 -15    0.55    0.11
  -1   3 -15    0.96    0.14
  -2   3 -15    4.76    0.29
  -2   3 -15    5.38    0.33
  -2   3 -15    4.98    0.29
  -3   3 -15    0.99    0.16
  -3   3 -15    0.70    0.11
  -4   3 -15    6.83    0.40
  -4   3 -15    5.54    0.32
   4   2 -15    2.24    0.23
   4   2 -15    2.10    0.22
   3   2 -15    2.68    0.21
   3   2 -15    2.02    0.22
   2   2 -15    6.82    0.40
   2   2 -15    7.91    0.40
   1   2 -15    0.04    0.07
   1   2 -15    0.00    0.07
   0   2 -15    6.46    0.36
   0   2 -15    6.83    0.37
   0   2 -15    7.02    0.38
  -1   2 -15   11.24    0.54
  -1   2 -15   11.73    0.56
  -1   2 -15   11.05    0.54
  -2   2 -15    4.32    0.27
  -2   2 -15    4.66    0.27
  -2   2 -15    5.06    0.31
  -3   2 -15    9.87    0.51
  -3   2 -15    9.20    0.46
  -4   2 -15    0.18    0.07
  -4   2 -15    0.24    0.11
  -5   2 -15    0.02    0.09
   5   1 -15    4.83    0.32
   5   1 -15    4.29    0.31
   4   1 -15    0.82    0.14
   4   1 -15    0.93    0.15
   3   1 -15    0.32    0.08
   3   1 -15    0.30    0.11
   3   1 -15    0.34    0.10
   2   1 -15    4.95    0.27
   2   1 -15    4.29    0.28
   2   1 -15    4.70    0.30
   1   1 -15    0.72    0.11
   1   1 -15    0.56    0.11
   1   1 -15    0.72    0.11
   0   1 -15    0.37    0.09
   0   1 -15    0.41    0.09
   0   1 -15    0.56    0.10
  -1   1 -15   14.93    0.66
  -1   1 -15   13.58    0.64
  -1   1 -15   13.84    0.64
  -2   1 -15    4.63    0.29
  -2   1 -15    4.41    0.26
  -2   1 -15    4.50    0.26
  -3   1 -15    0.11    0.09
  -3   1 -15    0.09    0.09
  -3   1 -15   -0.02    0.05
  -4   1 -15    6.74    0.35
  -4   1 -15    7.36    0.41
  -5   1 -15    0.16    0.10
  -5   1 -15    0.14    0.07
   5   0 -15    0.21    0.09
   5   0 -15    0.14    0.11
   4   0 -15    0.41    0.12
   4   0 -15    0.50    0.11
  -4   0  15    0.31    0.17
   3   0 -15    1.03    0.13
   3   0 -15    0.81    0.14
   2   0 -15    3.63    0.24
   2   0 -15    3.75    0.26
   2   0 -15    4.15    0.23
   1   0 -15    8.68    0.44
   1   0 -15    9.06    0.42
   1   0 -15    8.19    0.42
   0   0 -15    8.92    0.43
   0   0 -15    8.13    0.43
   0   0 -15    9.04    0.42
  -1   0 -15    4.74    0.27
  -1   0 -15    5.10    0.28
  -1   0 -15    5.17    0.29
  -2   0 -15    1.22    0.13
  -2   0 -15    1.37    0.13
  -2   0 -15    1.45    0.16
  -3   0 -15    1.49    0.14
  -3   0 -15    1.92    0.14
  -3   0 -15    2.03    0.18
  -4   0 -15   15.60    0.71
  -4   0 -15   14.55    0.67
  -5   0 -15    0.72    0.13
  -5   0 -15    0.85    0.11
  -6   0 -15    0.25    0.11
  -6   0 -15    0.32    0.08
   5  -1 -15    0.55    0.12
   5  -1 -15    0.67    0.11
   4  -1 -15    0.01    0.06
   4  -1 -15    0.03    0.08
  -4   1  15    0.00    0.14
   3  -1 -15    1.30    0.16
   3  -1 -15    1.40    0.14
   2  -1 -15    6.98    0.33
   2  -1 -15    6.50    0.36
   2  -1 -15    6.56    0.34
   1  -1 -15    8.90    0.41
   1  -1 -15    8.76    0.44
   1  -1 -15    8.70    0.42
   0  -1 -15   31.42    1.32
   0  -1 -15   31.55    1.33
   0  -1 -15   31.40    1.32
  -1  -1 -15   10.65    0.50
  -1  -1 -15   11.03    0.51
  -1  -1 -15   10.69    0.50
  -2  -1 -15   20.17    0.87
  -2  -1 -15   20.22    0.89
  -2  -1 -15   20.29    0.87
  -3  -1 -15    0.40    0.08
  -3  -1 -15    0.30    0.07
  -3  -1 -15    0.43    0.09
  -4  -1 -15    3.42    0.21
  -4  -1 -15    3.29    0.24
  -5  -1 -15    0.03    0.08
  -5  -1 -15    0.07    0.06
  -6  -1 -15    0.69    0.10
  -6  -1 -15    0.51    0.12
   5  -2 -15    1.82    0.16
   5  -2 -15    1.54    0.18
  -5   2  15    1.53    0.29
   4  -2 -15    1.23    0.12
   4  -2 -15    0.94    0.14
  -4   2  15    0.82    0.23
   3  -2 -15    9.93    0.46
   3  -2 -15    9.62    0.49
   2  -2 -15    0.17    0.06
   2  -2 -15    0.13    0.08
   1  -2 -15   13.59    0.62
   1  -2 -15   13.25    0.60
   1  -2 -15   13.42    0.59
   0  -2 -15    2.55    0.19
   0  -2 -15    2.80    0.17
   0  -2 -15    2.55    0.17
  -1  -2 -15   39.48    1.64
  -1  -2 -15   39.79    1.63
  -1  -2 -15   39.13    1.64
  -2  -2 -15    4.37    0.24
  -2  -2 -15    4.02    0.24
  -2  -2 -15    4.27    0.25
  -3  -2 -15   16.63    0.75
  -3  -2 -15   16.42    0.72
  -3  -2 -15   16.34    0.72
  -4  -2 -15    7.71    0.36
  -4  -2 -15    7.65    0.39
  -4  -2 -15    6.42    0.37
  -5  -2 -15   -0.05    0.07
  -5  -2 -15   -0.03    0.05
  -6  -2 -15    0.15    0.06
  -6  -2 -15    0.14    0.08
   4  -3 -15    0.48    0.11
   4  -3 -15    0.29    0.07
  -4   3  15    0.37    0.18
   3  -3 -15    4.99    0.26
   3  -3 -15    5.04    0.30
  -3   3  15    4.12    0.48
   2  -3 -15    1.60    0.13
   2  -3 -15    1.37    0.15
  -2   3  15    1.53    0.32
   1  -3 -15    0.45    0.09
   1  -3 -15    0.39    0.07
   1  -3 -15    0.43    0.08
   0  -3 -15    9.78    0.44
   0  -3 -15    9.27    0.44
   0  -3 -15    9.66    0.46
  -1  -3 -15    7.83    0.38
  -1  -3 -15    7.30    0.38
  -1  -3 -15    7.89    0.37
  -2  -3 -15    3.53    0.21
  -2  -3 -15    3.23    0.20
  -2  -3 -15    3.73    0.22
  -3  -3 -15    2.29    0.19
  -3  -3 -15    2.37    0.16
  -3  -3 -15    2.28    0.17
  -4  -3 -15    2.87    0.19
  -4  -3 -15    3.24    0.20
  -4  -3 -15    3.14    0.22
  -5  -3 -15    0.11    0.06
  -5  -3 -15    0.14    0.08
  -6  -3 -15    0.24    0.10
  -6  -3 -15    0.08    0.06
   4  -4 -15    0.04    0.07
  -4   4  15   -0.02    0.12
   3  -4 -15    2.23    0.16
   3  -4 -15    2.29    0.20
  -3   4  15    2.31    0.39
   2  -4 -15    2.02    0.15
   2  -4 -15    1.75    0.18
  -2   4  15    2.04    0.38
   1  -4 -15    1.50    0.12
   1  -4 -15    1.46    0.16
  -1   4  15    1.28    0.30
   0  -4 -15   14.39    0.68
   0  -4 -15   15.31    0.65
   0  -4 -15   15.06    0.66
  -1  -4 -15    0.18    0.07
  -1  -4 -15    0.11    0.06
  -1  -4 -15    0.08    0.05
  -2  -4 -15    2.68    0.17
  -2  -4 -15    2.21    0.18
  -2  -4 -15    2.54    0.18
  -3  -4 -15    0.03    0.06
  -3  -4 -15    0.00    0.05
  -3  -4 -15    0.11    0.06
  -4  -4 -15    1.69    0.17
  -4  -4 -15    1.53    0.15
  -4  -4 -15    1.48    0.13
  -5  -4 -15    2.31    0.17
  -5  -4 -15    2.22    0.20
  -6  -4 -15    1.06    0.13
  -6  -4 -15    1.42    0.17
   3  -5 -15    0.01    0.07
   3  -5 -15    0.10    0.06
  -3   5  15    0.16    0.17
   2  -5 -15   12.17    0.54
   2  -5 -15   11.77    0.58
  -2   5  15   12.84    0.87
   1  -5 -15    5.34    0.27
   1  -5 -15    5.10    0.30
  -1   5  15    4.98    0.53
   0  -5 -15    4.99    0.29
   0  -5 -15    5.14    0.26
   0   5  15    4.35    0.49
   0   5  15    4.09    0.47
  -1  -5 -15   14.07    0.64
  -1  -5 -15   13.54    0.61
  -2  -5 -15    0.30    0.08
  -2  -5 -15    0.22    0.07
  -2  -5 -15    0.28    0.07
  -3  -5 -15    5.42    0.29
  -3  -5 -15    5.18    0.31
  -3  -5 -15    5.42    0.30
  -3  -5 -15    5.49    0.31
  -4  -5 -15    1.45    0.14
  -4  -5 -15    1.24    0.15
  -4  -5 -15    1.10    0.14
  -5  -5 -15    0.64    0.10
   2  -6 -15    0.22    0.09
   2  -6 -15    0.27    0.07
   2  -6 -15    0.36    0.13
  -2   6  15    0.36    0.21
   1  -6 -15    4.78    0.26
   1  -6 -15    4.71    0.34
   1  -6 -15    4.79    0.30
  -1   6  15    4.62    0.50
   0  -6 -15    0.52    0.09
   0  -6 -15    0.45    0.13
   0  -6 -15    0.61    0.11
   0   6  15    0.65    0.23
  -1  -6 -15    7.31    0.36
  -1  -6 -15    7.50    0.42
  -1  -6 -15    7.06    0.38
   1   6  15    6.68    0.58
   1   6  15    6.82    0.63
  -2  -6 -15   12.29    0.59
  -2  -6 -15   11.57    0.56
  -2  -6 -15   11.97    0.54
   2   6  15   10.75    0.81
  -3  -6 -15    1.29    0.15
  -3  -6 -15    1.67    0.14
   3   6  15    1.07    0.25
   3   6  15    1.05    0.33
  -4  -6 -15    0.79    0.10
  -4  -6 -15    0.77    0.12
   4   6  15    0.58    0.31
   4   6  15    0.25    0.16
   1  -7 -15    0.77    0.10
   1  -7 -15    0.72    0.13
   1  -7 -15    0.96    0.18
  -1   7  15    0.75    0.24
   0  -7 -15    2.29    0.21
   0  -7 -15    2.46    0.17
   0  -7 -15    2.27    0.25
   0   7  15    2.26    0.39
  -1  -7 -15    0.37    0.10
  -1  -7 -15    0.37    0.08
  -1  -7 -15    0.44    0.13
   1   7  15   -0.06    0.33
   1   7  15    0.22    0.17
  -2  -7 -15    4.11    0.31
  -2  -7 -15    4.82    0.26
  -2  -7 -15    4.41    0.28
   2   7  15    3.22    0.49
   2   7  15    3.95    0.44
  -3  -7 -15    0.25    0.08
  -3  -7 -15    0.27    0.09
   3   7  15    0.13    0.16
   3   7  15    0.27    0.31
   2   4 -16    0.87    0.17
   2   4 -16    1.11    0.16
  -2  -4  16    0.74    0.19
   1   4 -16    0.15    0.12
   1   4 -16    0.15    0.10
  -1  -4  16    0.19    0.14
   0   4 -16    0.23    0.11
   0   4 -16    0.22    0.11
   0  -4  16    0.20    0.13
  -1   4 -16    0.26    0.10
  -1   4 -16    0.33    0.12
   1  -4  16    0.24    0.13
  -2   4 -16    0.06    0.09
  -2   4 -16   -0.04    0.09
   3   3 -16    0.42    0.14
   3   3 -16    0.37    0.11
   2   3 -16    3.50    0.26
   2   3 -16    3.14    0.27
   1   3 -16    0.60    0.13
   1   3 -16    0.80    0.14
   0   3 -16    2.30    0.22
   0   3 -16    2.70    0.23
  -1   3 -16    9.26    0.50
  -1   3 -16    9.50    0.49
  -1   3 -16   10.79    0.53
  -2   3 -16    0.14    0.08
  -2   3 -16    0.30    0.11
  -3   3 -16    2.11    0.19
  -3   3 -16    2.65    0.25
   4   2 -16    0.22    0.11
   4   2 -16    0.03    0.10
   3   2 -16    1.26    0.18
   3   2 -16    1.46    0.16
   3   2 -16    1.68    0.20
   2   2 -16    1.22    0.15
   2   2 -16    1.14    0.15
   2   2 -16    1.02    0.16
   1   2 -16    3.41    0.27
   1   2 -16    3.27    0.25
   1   2 -16    4.24    0.27
   0   2 -16    2.21    0.21
   0   2 -16    2.60    0.21
   0   2 -16    2.74    0.22
  -1   2 -16    5.61    0.34
  -1   2 -16    5.87    0.34
  -1   2 -16    6.64    0.36
  -2   2 -16    7.06    0.37
  -2   2 -16    6.36    0.36
  -2   2 -16    7.45    0.40
  -3   2 -16    0.13    0.10
  -3   2 -16    0.17    0.08
  -4   2 -16    1.90    0.18
  -4   2 -16    2.15    0.24
   4   1 -16    3.33    0.26
   4   1 -16    3.00    0.26
   3   1 -16    0.02    0.08
   3   1 -16    0.05    0.09
   2   1 -16   23.97    1.07
   2   1 -16   25.52    1.04
   2   1 -16   22.45    1.05
   1   1 -16   -0.02    0.06
   1   1 -16    0.09    0.08
   1   1 -16    0.08    0.07
   0   1 -16    2.17    0.20
   0   1 -16    2.99    0.21
   0   1 -16    2.66    0.20
  -1   1 -16    1.92    0.18
  -1   1 -16    2.09    0.20
  -1   1 -16    2.08    0.17
  -2   1 -16    6.13    0.33
  -2   1 -16    6.42    0.34
  -2   1 -16    6.37    0.37
  -3   1 -16    3.46    0.27
  -3   1 -16    3.63    0.23
  -4   1 -16    0.60    0.13
  -4   1 -16    0.39    0.09
  -5   1 -16    0.66    0.14
  -5   1 -16    0.71    0.11
   4   0 -16    0.78    0.14
   4   0 -16    0.92    0.14
  -4   0  16    0.44    0.19
   3   0 -16    0.44    0.11
   3   0 -16    0.47    0.11
   2   0 -16    7.46    0.40
   2   0 -16    6.94    0.37
   2   0 -16    7.17    0.36
   1   0 -16    1.96    0.18
   1   0 -16    2.49    0.20
   1   0 -16    2.47    0.18
   0   0 -16    0.17    0.07
   0   0 -16    0.10    0.07
   0   0 -16    0.10    0.07
  -1   0 -16    1.46    0.16
  -1   0 -16    1.60    0.15
  -1   0 -16    1.33    0.14
  -2   0 -16    0.35    0.08
  -2   0 -16    0.44    0.08
  -2   0 -16    0.12    0.08
  -3   0 -16    2.81    0.19
  -3   0 -16    2.94    0.20
  -3   0 -16    3.02    0.23
  -4   0 -16    4.61    0.27
  -4   0 -16    4.85    0.31
  -5   0 -16    1.45    0.19
  -5   0 -16    1.21    0.13
   4  -1 -16    0.00    0.07
   4  -1 -16    0.01    0.08
  -4   1  16    0.04    0.13
   3  -1 -16    1.73    0.19
   3  -1 -16    1.98    0.17
   2  -1 -16    0.26    0.08
   2  -1 -16    0.37    0.10
   2  -1 -16    0.35    0.09
   1  -1 -16   19.12    0.81
   1  -1 -16   17.96    0.83
   1  -1 -16   18.54    0.81
   0  -1 -16    4.13    0.25
   0  -1 -16    4.37    0.25
   0  -1 -16    4.60    0.27
  -1  -1 -16   18.02    0.79
  -1  -1 -16   17.59    0.79
  -1  -1 -16   18.43    0.80
  -2  -1 -16   10.44    0.49
  -2  -1 -16   10.57    0.51
  -2  -1 -16   10.46    0.49
  -3  -1 -16    0.45    0.08
  -3  -1 -16    0.33    0.09
  -3  -1 -16    0.30    0.07
  -4  -1 -16    1.11    0.13
  -4  -1 -16    1.04    0.14
  -5  -1 -16    0.80    0.14
  -5  -1 -16    0.52    0.09
   4  -2 -16    0.34    0.08
   4  -2 -16    0.43    0.11
  -4   2  16    0.14    0.18
   3  -2 -16    0.93    0.11
   3  -2 -16    0.77    0.13
  -3   2  16    0.33    0.19
   2  -2 -16    4.54    0.26
   2  -2 -16    4.81    0.29
   1  -2 -16    2.11    0.16
   1  -2 -16    2.18    0.16
   1  -2 -16    2.01    0.19
   0  -2 -16   15.27    0.68
   0  -2 -16   15.40    0.70
   0  -2 -16   15.44    0.68
  -1  -2 -16    7.15    0.36
  -1  -2 -16    7.49    0.35
  -1  -2 -16    6.57    0.36
  -2  -2 -16    1.58    0.14
  -2  -2 -16    1.61    0.15
  -2  -2 -16    1.60    0.16
  -3  -2 -16   10.07    0.46
  -3  -2 -16    9.87    0.49
  -3  -2 -16    9.31    0.46
  -4  -2 -16    2.61    0.18
  -4  -2 -16    2.33    0.20
  -5  -2 -16   -0.03    0.05
  -5  -2 -16    0.03    0.08
  -6  -2 -16    0.38    0.09
  -6  -2 -16    0.52    0.13
   4  -3 -16    3.76    0.22
   4  -3 -16    3.63    0.26
  -4   3  16    3.42    0.44
   3  -3 -16    7.58    0.36
   3  -3 -16    7.63    0.40
  -3   3  16    5.87    0.59
   2  -3 -16   11.08    0.51
   2  -3 -16   11.31    0.55
   1  -3 -16    9.85    0.46
   1  -3 -16   10.17    0.50
   1  -3 -16    9.99    0.46
   0  -3 -16    0.28    0.07
   0  -3 -16    0.53    0.10
   0  -3 -16    0.32    0.07
  -1  -3 -16    5.99    0.32
  -1  -3 -16    6.19    0.31
  -1  -3 -16    5.93    0.32
  -2  -3 -16    0.15    0.06
  -2  -3 -16    0.04    0.05
  -2  -3 -16    0.13    0.07
  -3  -3 -16    5.65    0.31
  -3  -3 -16    5.09    0.29
  -3  -3 -16    5.43    0.29
  -4  -3 -16    0.17    0.08
  -4  -3 -16    0.23    0.07
  -4  -3 -16    0.10    0.06
  -5  -3 -16    0.16    0.09
  -5  -3 -16    0.21    0.07
   3  -4 -16    4.71    0.25
   3  -4 -16    4.65    0.30
  -3   4  16    4.56    0.52
   2  -4 -16    2.42    0.20
   2  -4 -16    2.46    0.17
  -2   4  16    1.45    0.34
   1  -4 -16    8.20    0.41
   1  -4 -16    8.09    0.37
  -1   4  16    6.00    0.59
   0  -4 -16    1.61    0.13
   0  -4 -16    1.45    0.13
   0  -4 -16    1.47    0.15
  -1  -4 -16    2.55    0.18
  -1  -4 -16    2.43    0.19
  -1  -4 -16    2.35    0.17
  -2  -4 -16    0.12    0.07
  -2  -4 -16    0.12    0.06
  -2  -4 -16    0.14    0.06
  -3  -4 -16    1.99    0.16
  -3  -4 -16    1.94    0.15
  -3  -4 -16    2.03    0.18
  -4  -4 -16    1.58    0.15
  -4  -4 -16    1.49    0.14
  -4  -4 -16    1.75    0.17
  -5  -4 -16    0.11    0.07
  -5  -4 -16    0.17    0.09
   3  -5 -16    3.19    0.24
  -3   5  16    2.80    0.44
   2  -5 -16    0.02    0.06
   2  -5 -16    0.11    0.08
  -2   5  16    0.08    0.17
   1  -5 -16    4.21    0.23
   1  -5 -16    4.14    0.27
  -1   5  16    3.40    0.46
   0  -5 -16   17.90    0.80
   0  -5 -16   17.37    0.77
  -1  -5 -16    0.60    0.10
  -1  -5 -16    0.45    0.08
   1   5  16    0.26    0.18
  -2  -5 -16    0.54    0.10
  -2  -5 -16    0.82    0.11
  -2  -5 -16    0.98    0.11
  -3  -5 -16    0.02    0.06
  -3  -5 -16   -0.02    0.06
  -3  -5 -16    0.05    0.05
  -4  -5 -16    0.32    0.09
  -4  -5 -16    0.39    0.08
  -4  -5 -16    0.37    0.09
  -5  -5 -16    2.24    0.18
  -5  -5 -16    2.50    0.22
   2  -6 -16    2.66    0.22
   2  -6 -16    2.73    0.18
   2  -6 -16    2.86    0.29
  -2   6  16    3.13    0.48
   1  -6 -16    0.87    0.11
   1  -6 -16    0.93    0.14
   1  -6 -16    1.05    0.18
  -1   6  16    0.88    0.27
   0  -6 -16   14.54    0.71
   0  -6 -16   14.05    0.66
   0  -6 -16   14.34    0.63
   0   6  16   12.59    0.90
  -1  -6 -16    1.49    0.14
  -1  -6 -16    1.21    0.15
  -1  -6 -16    1.22    0.18
   1   6  16    1.31    0.34
   1   6  16    1.26    0.30
  -2  -6 -16    0.91    0.15
  -2  -6 -16    0.87    0.13
  -2  -6 -16    1.14    0.13
   2   6  16    0.71    0.23
   2   6  16    0.77    0.31
  -3  -6 -16    4.73    0.30
  -3  -6 -16    5.09    0.28
   3   6  16    4.38    0.53
  -4  -6 -16    0.07    0.07
  -4  -6 -16    0.02    0.06
   4   6  16    0.01    0.13
   4   6  16    0.02    0.29
   0  -7 -16    0.47    0.16
   0  -7 -16    0.31    0.10
   0  -7 -16    0.37    0.08
   0   7  16    0.27    0.20
  -1  -7 -16    0.08    0.06
  -1  -7 -16    0.25    0.13
  -1  -7 -16    0.18    0.08
   1   7  16    0.06    0.15
  -2  -7 -16   -0.03    0.08
  -2  -7 -16    0.04    0.10
  -2  -7 -16    0.12    0.07
   2   7  16    0.07    0.16
   2   7  16    0.20    0.31
   2   3 -17    0.05    0.09
   2   3 -17    0.03    0.10
   1   3 -17    3.08    0.25
   1   3 -17    2.88    0.25
   0   3 -17    2.08    0.21
   0   3 -17    1.68    0.20
   0   3 -17    2.03    0.21
  -1   3 -17    0.43    0.11
  -1   3 -17    0.71    0.13
  -1   3 -17    0.37    0.12
  -2   3 -17    9.14    0.49
  -2   3 -17    8.41    0.45
   3   2 -17    0.86    0.15
   3   2 -17    0.54    0.14
   2   2 -17    1.13    0.18
   2   2 -17    1.35    0.18
   2   2 -17    1.49    0.17
   1   2 -17    2.42    0.23
   1   2 -17    2.54    0.22
   1   2 -17    2.62    0.23
   0   2 -17    2.18    0.21
   0   2 -17    2.12    0.20
   0   2 -17    1.94    0.20
  -1   2 -17    5.96    0.35
  -1   2 -17    6.35    0.35
  -1   2 -17    6.21    0.37
  -2   2 -17    1.63    0.17
  -2   2 -17    2.00    0.19
  -2   2 -17    2.31    0.22
  -3   2 -17    3.91    0.26
  -3   2 -17    4.14    0.31
  -4   2 -17    0.70    0.16
  -4   2 -17    0.48    0.10
   3   1 -17    9.37    0.47
   3   1 -17    8.25    0.48
   2   1 -17    0.20    0.10
   2   1 -17    0.17    0.09
   2   1 -17    0.41    0.10
   1   1 -17   14.65    0.69
   1   1 -17   14.69    0.67
   1   1 -17   13.88    0.67
   0   1 -17    6.66    0.39
   0   1 -17    7.22    0.39
  -1   1 -17    2.37    0.21
  -1   1 -17    2.19    0.20
  -1   1 -17    2.12    0.18
  -2   1 -17    3.73    0.24
  -2   1 -17    3.88    0.25
  -2   1 -17    3.99    0.28
  -3   1 -17    3.31    0.23
  -3   1 -17    3.78    0.28
  -4   1 -17    1.58    0.16
  -4   1 -17    1.42    0.18
   4   0 -17    0.67    0.15
   4   0 -17    0.56    0.12
   3   0 -17    0.22    0.09
   3   0 -17    0.01    0.09
   2   0 -17    1.50    0.15
   2   0 -17    1.02    0.16
   2   0 -17    1.18    0.14
   1   0 -17    0.18    0.08
   1   0 -17    0.15    0.08
   1   0 -17    0.22    0.10
   0   0 -17   10.06    0.49
   0   0 -17    9.71    0.50
   0   0 -17   10.20    0.49
  -1   0 -17    1.28    0.15
  -1   0 -17    1.23    0.14
  -1   0 -17    1.36    0.15
  -2   0 -17    0.01    0.07
  -2   0 -17   -0.01    0.07
  -2   0 -17    0.03    0.06
  -3   0 -17    0.11    0.09
  -3   0 -17    0.13    0.07
  -4   0 -17    0.04    0.09
  -4   0 -17    0.00    0.06
  -5   0 -17    0.67    0.11
  -5   0 -17    0.73    0.14
   4  -1 -17    0.73    0.14
   4  -1 -17    0.40    0.10
  -4   1  17    0.38    0.20
   3  -1 -17    0.14    0.08
   3  -1 -17    0.17    0.10
  -3   1  17    0.06    0.13
   2  -1 -17    5.96    0.36
   2  -1 -17    6.51    0.34
   1  -1 -17    0.06    0.08
   1  -1 -17    0.01    0.06
   1  -1 -17    0.03    0.06
   0  -1 -17    3.50    0.23
   0  -1 -17    3.98    0.24
   0  -1 -17    3.48    0.24
  -1  -1 -17    6.50    0.34
  -1  -1 -17    6.64    0.35
  -1  -1 -17    6.16    0.34
  -2  -1 -17    1.00    0.12
  -2  -1 -17    0.97    0.13
  -2  -1 -17    1.09    0.12
  -3  -1 -17    1.50    0.15
  -3  -1 -17    1.69    0.16
  -3  -1 -17    1.71    0.18
  -4  -1 -17    1.67    0.18
  -4  -1 -17    1.28    0.14
  -5  -1 -17    0.13    0.07
  -5  -1 -17    0.14    0.09
   4  -2 -17    1.79    0.16
   4  -2 -17    1.49    0.18
  -4   2  17    1.28    0.32
   3  -2 -17    7.90    0.39
   3  -2 -17    7.21    0.42
   2  -2 -17    3.13    0.21
   2  -2 -17    2.98    0.24
   1  -2 -17    1.51    0.17
   1  -2 -17    1.76    0.15
   1  -2 -17    1.55    0.15
   0  -2 -17    0.09    0.06
   0  -2 -17    0.14    0.08
   0  -2 -17    0.11    0.06
  -1  -2 -17   12.24    0.57
  -1  -2 -17   11.89    0.57
  -1  -2 -17   12.31    0.56
  -2  -2 -17    0.80    0.12
  -2  -2 -17    0.72    0.11
  -2  -2 -17    0.51    0.09
  -3  -2 -17    5.61    0.29
  -3  -2 -17    5.31    0.32
  -3  -2 -17    5.14    0.29
  -4  -2 -17    0.50    0.11
  -4  -2 -17    0.58    0.10
  -5  -2 -17    0.11    0.09
  -5  -2 -17    0.09    0.07
   3  -3 -17   13.01    0.56
   3  -3 -17   13.05    0.61
  -3   3  17   10.06    0.83
   2  -3 -17    9.77    0.51
   2  -3 -17   10.56    0.48
   1  -3 -17    0.04    0.08
   1  -3 -17    0.09    0.06
   0  -3 -17    8.61    0.43
   0  -3 -17    8.18    0.41
   0  -3 -17    8.80    0.41
  -1  -3 -17    0.04    0.05
  -1  -3 -17    0.09    0.06
  -1  -3 -17    0.05    0.07
  -2  -3 -17    1.28    0.14
  -2  -3 -17    1.21    0.13
  -2  -3 -17    1.34    0.13
  -3  -3 -17    0.10    0.07
  -3  -3 -17    0.15    0.07
  -3  -3 -17    0.09    0.06
  -4  -3 -17    1.56    0.18
  -4  -3 -17    1.61    0.15
  -5  -3 -17    0.22    0.07
  -5  -3 -17    0.24    0.10
   3  -4 -17    0.08    0.09
   3  -4 -17    0.07    0.06
  -3   4  17    0.20    0.19
   2  -4 -17    7.96    0.38
   2  -4 -17    8.23    0.43
  -2   4  17    6.90    0.65
   1  -4 -17    3.63    0.25
   1  -4 -17    3.88    0.22
  -1   4  17    2.38    0.41
   0  -4 -17    4.54    0.28
   0  -4 -17    4.55    0.26
   0  -4 -17    4.61    0.26
  -1  -4 -17    1.22    0.13
  -1  -4 -17    1.30    0.15
  -1  -4 -17    1.24    0.13
  -2  -4 -17    1.45    0.15
  -2  -4 -17    1.43    0.14
  -2  -4 -17    1.32    0.15
  -3  -4 -17    0.04    0.05
  -3  -4 -17    0.00    0.06
  -3  -4 -17    0.01    0.07
  -4  -4 -17    7.93    0.41
  -4  -4 -17    7.29    0.38
  -4  -4 -17    6.86    0.38
  -5  -4 -17    0.24    0.10
  -5  -4 -17    0.19    0.08
   2  -5 -17    1.32    0.17
   2  -5 -17    1.35    0.13
  -2   5  17    1.11    0.30
   1  -5 -17    1.22    0.12
   1  -5 -17    1.15    0.15
  -1   5  17    1.29    0.32
   0  -5 -17    0.60    0.12
   0  -5 -17    0.87    0.11
   0   5  17    1.04    0.29
  -1  -5 -17    3.40    0.21
  -1  -5 -17    3.10    0.23
  -2  -5 -17    0.93    0.11
  -2  -5 -17    0.95    0.12
  -2  -5 -17    1.14    0.14
  -3  -5 -17    0.12    0.08
  -3  -5 -17    0.13    0.08
  -3  -5 -17    0.12    0.06
  -4  -5 -17    1.74    0.19
  -4  -5 -17    2.32    0.18
  -4  -5 -17    2.46    0.21
   1  -6 -17    0.08    0.09
   1  -6 -17    0.18    0.14
   1  -6 -17    0.17    0.07
  -1   6  17    0.01    0.16
   0  -6 -17    0.33    0.10
   0  -6 -17    0.36    0.13
   0  -6 -17    0.21    0.07
   0   6  17    0.33    0.21
  -1  -6 -17    2.24    0.17
  -1  -6 -17    2.15    0.19
  -1  -6 -17    2.24    0.23
   1   6  17    2.06    0.38
   1   6  17    1.15    0.44
  -2  -6 -17    1.45    0.17
  -2  -6 -17    1.92    0.16
  -2  -6 -17    1.53    0.19
   2   6  17    1.44    0.31
   2   6  17    1.47    0.36
  -3  -6 -17    0.75    0.13
  -3  -6 -17    0.79    0.11
   3   6  17    0.54    0.30
   3   6  17    0.40    0.18
   2   2 -18    3.09    0.24
   2   2 -18    2.22    0.22
   2   2 -18    2.67    0.26
   1   2 -18    2.56    0.23
   1   2 -18    2.68    0.23
   1   2 -18    2.22    0.23
   0   2 -18    1.19    0.16
   0   2 -18    1.46    0.17
   0   2 -18    1.20    0.16
  -1   2 -18    4.52    0.32
  -1   2 -18    5.21    0.31
  -1   2 -18    5.62    0.35
  -2   2 -18    0.11    0.09
  -2   2 -18    0.23    0.11
  -3   2 -18   -0.02    0.09
  -3   2 -18   -0.05    0.07
   2   1 -18   10.49    0.51
   2   1 -18    9.97    0.54
   1   1 -18    3.26    0.25
   1   1 -18    3.31    0.24
   1   1 -18    3.08    0.27
   0   1 -18    1.36    0.16
   0   1 -18    1.28    0.16
   0   1 -18    1.32    0.17
  -1   1 -18    3.01    0.23
  -1   1 -18    3.39    0.25
  -1   1 -18    3.37    0.26
  -2   1 -18    0.03    0.07
  -2   1 -18    0.12    0.10
  -2   1 -18    0.08    0.09
  -3   1 -18    0.07    0.07
  -3   1 -18   -0.01    0.08
   3   0 -18    4.23    0.31
   3   0 -18    3.90    0.27
   2   0 -18    2.13    0.20
   2   0 -18    2.01    0.21
   1   0 -18    7.36    0.39
   1   0 -18    7.57    0.39
   1   0 -18    7.04    0.41
   0   0 -18    1.13    0.14
   0   0 -18    1.01    0.15
   0   0 -18    1.01    0.14
  -1   0 -18    9.33    0.48
  -1   0 -18    9.80    0.49
  -1   0 -18    9.15    0.46
  -2   0 -18    0.38    0.11
  -2   0 -18    0.37    0.10
  -2   0 -18    0.33    0.08
  -3   0 -18    0.30    0.09
  -3   0 -18    0.30    0.10
  -4   0 -18    0.59    0.11
  -4   0 -18    0.70    0.13
   3  -1 -18    0.25    0.12
   3  -1 -18    0.22    0.09
  -3   1  18    0.21    0.18
   2  -1 -18    1.17    0.16
   2  -1 -18    1.65    0.16
   1  -1 -18    0.83    0.15
   1  -1 -18    0.69    0.11
   1  -1 -18    0.81    0.11
   0  -1 -18    1.60    0.16
   0  -1 -18    1.68    0.16
   0  -1 -18    1.59    0.17
  -1  -1 -18    1.48    0.16
  -1  -1 -18    1.44    0.16
  -1  -1 -18    1.59    0.15
  -2  -1 -18   -0.01    0.07
  -2  -1 -18    0.03    0.07
  -2  -1 -18    0.09    0.07
  -3  -1 -18    0.01    0.07
  -3  -1 -18    0.06    0.06
  -4  -1 -18    0.03    0.07
  -4  -1 -18    0.06    0.08
   3  -2 -18    0.03    0.07
   3  -2 -18    0.07    0.10
  -3   2  18    0.07    0.16
   2  -2 -18    8.27    0.41
   2  -2 -18    7.79    0.44
   1  -2 -18    0.20    0.09
   1  -2 -18    0.11    0.07
   0  -2 -18    6.46    0.33
   0  -2 -18    6.01    0.33
   0  -2 -18    5.81    0.34
  -1  -2 -18    0.58    0.12
  -1  -2 -18    0.40    0.10
  -1  -2 -18    0.36    0.08
  -2  -2 -18    4.51    0.28
  -2  -2 -18    4.93    0.28
  -2  -2 -18    5.16    0.30
  -3  -2 -18    0.63    0.12
  -3  -2 -18    0.44    0.09
  -3  -2 -18    0.60    0.10
  -4  -2 -18    4.62    0.27
  -4  -2 -18    4.66    0.31
   3  -3 -18    8.23    0.41
   3  -3 -18    8.37    0.45
   2  -3 -18    5.73    0.31
   2  -3 -18    5.68    0.35
   1  -3 -18    7.82    0.39
   1  -3 -18    7.96    0.43
   0  -3 -18    0.99    0.12
   0  -3 -18    0.98    0.14
   0  -3 -18    0.83    0.11
  -1  -3 -18    0.92    0.12
  -1  -3 -18    0.74    0.12
  -1  -3 -18    0.68    0.10
  -2  -3 -18    1.61    0.16
  -2  -3 -18    1.52    0.16
  -2  -3 -18    1.70    0.15
  -3  -3 -18    2.16    0.17
  -3  -3 -18    1.75    0.17
  -3  -3 -18    1.76    0.18
  -4  -3 -18    1.84    0.19
  -4  -3 -18    1.73    0.16
   2  -4 -18    0.12    0.07
   2  -4 -18    0.15    0.09
  -2   4  18    0.03    0.18
   1  -4 -18    2.17    0.17
   1  -4 -18    2.37    0.21
  -1   4  18    1.73    0.37
   0  -4 -18   10.27    0.49
   0  -4 -18   10.59    0.52
  -1  -4 -18   -0.02    0.06
  -1  -4 -18    0.08    0.07
  -1  -4 -18   -0.01    0.06
  -2  -4 -18   -0.03    0.05
  -2  -4 -18   -0.05    0.06
  -2  -4 -18   -0.05    0.06
  -3  -4 -18    0.17    0.07
  -3  -4 -18    0.24    0.09
  -3  -4 -18    0.12    0.07
  -4  -4 -18    1.46    0.18
  -4  -4 -18    1.64    0.16
   1  -5 -18    0.08    0.09
   1  -5 -18   -0.01    0.06
  -1   5  18    0.03    0.17
   0  -5 -18    1.61    0.18
   0  -5 -18    1.77    0.15
   0   5  18    0.97    0.29
  -1  -5 -18    1.16    0.15
  -1  -5 -18    1.13    0.13
  -1  -5 -18    1.11    0.13
   1   5  18    0.40    0.20
  -2  -5 -18    0.23    0.08
  -2  -5 -18    0.30    0.08
  -2  -5 -18    0.19    0.08
  -3  -5 -18    0.10    0.08
  -3  -5 -18    0.09    0.07
  -3  -5 -18    0.11    0.08
  -1  -6 -18    0.34    0.10
  -1  -6 -18    0.25    0.07
  -1  -6 -18    0.23    0.13
   1   6  18    0.37    0.21
   1   1 -19    3.45    0.28
   1   1 -19    3.39    0.26
   1   1 -19    3.54    0.26
   0   1 -19    1.46    0.18
   0   1 -19    1.61    0.18
   0   1 -19    1.52    0.19
  -1   1 -19    0.09    0.09
  -1   1 -19    0.19    0.10
  -1   1 -19    0.04    0.08
  -2   1 -19    0.02    0.10
  -2   1 -19    0.04    0.08
   2   0 -19    7.97    0.43
   2   0 -19    8.07    0.46
   1   0 -19    0.30    0.10
   1   0 -19    0.25    0.10
   1   0 -19    0.08    0.11
   0   0 -19    4.13    0.28
   0   0 -19    3.88    0.26
   0   0 -19    3.56    0.27
  -1   0 -19    0.69    0.13
  -1   0 -19    0.73    0.11
  -1   0 -19    1.12    0.16
  -2   0 -19   -0.09    0.08
  -2   0 -19    0.01    0.07
  -2   0 -19    0.01    0.08
  -3   0 -19    0.15    0.08
  -3   0 -19    0.04    0.09
   2  -1 -19    0.00    0.10
   2  -1 -19    0.08    0.08
   1  -1 -19    0.05    0.10
   1  -1 -19    0.03    0.07
   0  -1 -19    0.13    0.10
   0  -1 -19    0.14    0.09
   0  -1 -19    0.11    0.07
  -1  -1 -19    0.20    0.08
  -1  -1 -19    0.31    0.10
  -1  -1 -19    0.22    0.09
  -2  -1 -19    0.05    0.08
  -2  -1 -19    0.14    0.07
  -2  -1 -19   -0.02    0.08
  -3  -1 -19    0.07    0.09
  -3  -1 -19    0.06    0.07
   2  -2 -19    0.38    0.09
   2  -2 -19    0.19    0.11
   1  -2 -19    0.01    0.06
   1  -2 -19    0.04    0.09
   0  -2 -19   -0.01    0.06
   0  -2 -19   -0.06    0.06
   0  -2 -19    0.05    0.08
  -1  -2 -19    1.55    0.17
  -1  -2 -19    1.42    0.14
  -1  -2 -19    1.31    0.15
  -2  -2 -19    2.41    0.19
  -2  -2 -19    2.24    0.20
  -2  -2 -19    2.59    0.21
  -3  -2 -19    3.67    0.26
  -3  -2 -19    3.39    0.23
  -4  -2 -19    0.09    0.08
  -4  -2 -19    0.34    0.10
   2  -3 -19    3.41    0.28
   2  -3 -19    3.74    0.24
   1  -3 -19    0.02    0.06
   1  -3 -19   -0.01    0.09
   0  -3 -19    2.46    0.28
   0  -3 -19    2.73    0.22
   0  -3 -19    2.74    0.20
  -1  -3 -19    0.40    0.09
  -1  -3 -19    0.53    0.11
  -1  -3 -19    0.36    0.09
  -2  -3 -19    0.05    0.06
  -2  -3 -19    0.06    0.07
  -2  -3 -19    0.01    0.07
  -3  -3 -19    3.52    0.25
  -3  -3 -19    3.60    0.24
  -3  -3 -19    4.05    0.27
   1  -4 -19    0.45    0.12
   1  -4 -19    0.53    0.09
  -1   4  19    0.40    0.22
   0  -4 -19    2.23    0.18
   0  -4 -19    2.08    0.20
  -1  -4 -19    0.11    0.07
  -1  -4 -19    0.06    0.06
  -1  -4 -19    0.05    0.08
  -2  -4 -19    0.05    0.08
  -2  -4 -19    0.08    0.06
  -2  -4 -19    0.01    0.07
  -3  -4 -19    0.26    0.10
  -3  -4 -19    0.23    0.09
  -3  -4 -19    0.08    0.07
  -1  -5 -19    0.87    0.11
  -1  -5 -19    0.86    0.13
   1   5  19    0.45    0.22
  -2  -5 -19    0.03    0.06
  -2  -5 -19   -0.01    0.08
  -2  -5 -19    0.08    0.08
   0   0 -20    1.07    0.15
   0   0 -20    0.91    0.14
   0   0 -20    0.99    0.16
  -1   0 -20    2.41    0.23
  -1   0 -20    2.65    0.21
  -1   0 -20    2.73    0.24
   1  -1 -20    0.14    0.11
   1  -1 -20   -0.04    0.07
   0  -1 -20   -0.03    0.07
   0  -1 -20    0.03    0.09
   0  -1 -20   -0.02    0.07
  -1  -1 -20    1.83    0.18
  -1  -1 -20    2.13    0.20
  -1  -1 -20    2.00    0.20
  -2  -1 -20    0.51    0.11
  -2  -1 -20    0.44    0.11
  -2  -1 -20    0.55    0.11
   1  -2 -20   -0.03    0.07
   1  -2 -20    0.21    0.11
   0  -2 -20    0.24    0.11
   0  -2 -20    0.14    0.08
   0  -2 -20    0.38    0.10
  -1  -2 -20    2.80    0.22
  -1  -2 -20    2.44    0.20
  -1  -2 -20    2.72    0.22
  -2  -2 -20    2.77    0.21
  -2  -2 -20    3.15    0.24
  -2  -2 -20    2.46    0.22
   0  -3 -20    0.38    0.09
   0  -3 -20    0.23    0.10
  -1  -3 -20    0.62    0.12
  -1  -3 -20    0.80    0.11
  -1  -3 -20    0.60    0.11
  -2  -3 -20    2.68    0.20
  -2  -3 -20    2.64    0.21
  -2  -3 -20    2.62    0.22
   0   0   0    0.00    0.00
;
_shelx_hkl_checksum     79405
_shelx_res_file
;
    scan.res created by SHELXL-2014/7
TITL scan in P-1
CELL 0.71073 6.9094 7.5828 16.4676 79.455 84.489 83.833
ZERR 2.00 0.0010 0.0012 0.0027 0.004 0.004 0.004
LATT 1
SFAC C  H  N  O  Cl Zn
UNIT 16  24  8  10  8  2
OMIT  0  0  1  'obstructed by beamstop'
DFIX 0.88 N1 H1N N2 H2N N3 H3N N4 H4N
DFIX 0.84 O1S H1SA O1S H1SB O1 H1A O3 H3A
L.S. 10
ACTA
BOND $H
FMAP 2
PLAN 20
SIZE 0.200 0.500 0.600
HTAB
HTAB O1S Cl2
EQIV $1 x+1, y, z
HTAB O1S Cl4_$1
EQIV $2 -x, -y+1, -z+1
HTAB O1 Cl4_$2
EQIV $3 -x+1, -y, -z+1
HTAB O3 O1S_$3
HTAB N1 Cl1
HTAB N2 Cl1_$1
HTAB N2 O2_$1
EQIV $4 x, y, z+1
HTAB N3 Cl3_$4
EQIV $5 x+1, y, z+1
HTAB N4 Cl3_$5
HTAB N4 O4_$1
CONF
MPLA 6 N1 N2 C1 C2 C3 C4 O1 O2
MPLA 6 N3 N4 C5 C6 C7 C8 O3 O4
TEMP -73.000
WGHT    0.029200    0.253100
FVAR       0.13559
ZN1   6    0.244265    0.352450    0.238918    11.00000    0.03082    0.03910 =
         0.02828   -0.01089   -0.00091   -0.00235
CL1   5    0.077020    0.589507    0.290035    11.00000    0.03019    0.05064 =
         0.04437   -0.02342   -0.00163    0.00270
CL2   5    0.565143    0.401089    0.221432    11.00000    0.03026    0.05443 =
         0.05786   -0.02261   -0.00097   -0.00511
CL3   5    0.148551    0.322156    0.114476    11.00000    0.03292    0.06991 =
         0.03375   -0.02190   -0.00480   -0.00249
CL4   5    0.193909    0.097682    0.332238    11.00000    0.04914    0.04455 =
         0.04206    0.00159    0.00557    0.00281
O1S   4    0.788124    0.006496    0.252715    11.00000    0.07357    0.06321 =
         0.09661   -0.02932   -0.03819    0.00203
H1SA  2    0.754917    0.113513    0.256014    11.00000    0.11295
H1SB  2    0.901623   -0.023435    0.241489    11.00000    0.11240
O1    4    0.208816    0.834133    0.576538    11.00000    0.03763    0.09843 =
         0.04835   -0.03923   -0.00191   -0.00493
H1A   2    0.095559    0.846057    0.597598    11.00000    0.08032
O2    4    0.054736    0.733441    0.483779    11.00000    0.02824    0.08124 =
         0.04617   -0.02339   -0.00353   -0.00992
O3    4    0.469995    0.108862    0.822470    11.00000    0.04443    0.06683 =
         0.04031   -0.02311   -0.00046   -0.00721
H3A   2    0.371032    0.082265    0.804665    11.00000    0.06760
O4    4    0.249105    0.178611    0.922086    11.00000    0.02758    0.08146 =
         0.04474   -0.01645   -0.00020   -0.00309
N1    3    0.418032    0.676111    0.392140    11.00000    0.02635    0.04064 =
         0.03319   -0.00894   -0.00747   -0.00244
H1N   2    0.328083    0.656256    0.365304    11.00000   -1.20000
N2    3    0.704111    0.697720    0.425720    11.00000    0.02272    0.04910 =
         0.04796   -0.00813   -0.00423   -0.00368
H2N   2    0.829730    0.693585    0.424924    11.00000   -1.20000
N3    3    0.554891    0.259542    1.009028    11.00000    0.02661    0.04531 =
         0.03400   -0.00979    0.00237   -0.00147
H3N   2    0.448362    0.279851    1.035079    11.00000   -1.20000
N4    3    0.861550    0.230776    0.976870    11.00000    0.02347    0.05155 =
         0.04782   -0.00463   -0.00137   -0.00489
H4N   2    0.985086    0.234264    0.977404    11.00000   -1.20000
C1    1    0.201448    0.766969    0.508960    11.00000    0.03160    0.04079 =
         0.02987   -0.00639   -0.00452   -0.00252
C2    1    0.395635    0.735398    0.467089    11.00000    0.02861    0.03351 =
         0.02966   -0.00599   -0.00551   -0.00161
C3    1    0.605260    0.655358    0.368205    11.00000    0.03081    0.04292 =
         0.03833   -0.00797   -0.00160   -0.00204
AFIX  43
H3    2    0.659650    0.616809    0.318465    11.00000   -1.20000
AFIX   0
C4    1    0.577965    0.748743    0.487771    11.00000    0.03232    0.04110 =
         0.03808   -0.00819   -0.00850   -0.00506
AFIX  43
H4    2    0.611337    0.786387    0.536167    11.00000   -1.20000
AFIX   0
C5    1    0.414468    0.163876    0.892395    11.00000    0.03425    0.03734 =
         0.03242   -0.00340   -0.00159   -0.00105
C6    1    0.580599    0.200795    0.933985    11.00000    0.02955    0.03514 =
         0.02980   -0.00426    0.00078   -0.00169
C7    1    0.727490    0.277279    1.033322    11.00000    0.03296    0.04836 =
         0.04105   -0.00938   -0.00447   -0.00477
AFIX  43
H7    2    0.750669    0.316637    1.082785    11.00000   -1.20000
AFIX   0
C8    1    0.775774    0.183345    0.914351    11.00000    0.03100    0.04788 =
         0.03691   -0.00619    0.00628   -0.00129
AFIX  43
H8    2    0.840203    0.145212    0.866068    11.00000   -1.20000
AFIX   0
HKLF 4 1 1 0 0 0 1 0 0 0 1
REM  scan in P-1
REM R1 =  0.0243 for    2995 Fo > 4sig(Fo)  and  0.0287 for all    3375 data
REM    227 parameters refined using      8 restraints
END
WGHT      0.0292      0.2530
REM Instructions for potential hydrogen bonds
HTAB O1S Cl2
HTAB O1S Cl4_$1
HTAB O1 Cl4_$2
HTAB O3 O1S_$3
HTAB N1 Cl1
HTAB N2 Cl1_$1
HTAB N2 O2_$1
HTAB N3 Cl3_$4
HTAB N4 Cl3_$5
HTAB N4 O4_$1
HTAB C3 Cl1_$1
HTAB C3 Cl2
EQIV $6 -x+1, -y+1, -z+1
HTAB C4 Cl4_$6
HTAB C7 Cl2_$4
HTAB C7 Cl3_$5
REM Highest difference peak  0.525,  deepest hole -0.277,  1-sigma level  0.052
Q1    1   0.2226  0.2331  0.2886  11.00000  0.05    0.52
Q2    1   0.0772  0.5036  0.3347  11.00000  0.05    0.40
Q3    1   0.5563  0.3078  0.2622  11.00000  0.05    0.37
Q4    1   0.1311  0.2197  0.1541  11.00000  0.05    0.31
Q5    1   0.2753  0.4619  0.1952  11.00000  0.05    0.29
Q6    1   0.2400  0.4432  0.1845  11.00000  0.05    0.26
Q7    1   0.1805  0.2459  0.2406  11.00000  0.05    0.23
Q8    1   0.1013  0.6800  0.3000  11.00000  0.05    0.21
Q9    1   0.1648  0.1280  0.2830  11.00000  0.05    0.21
Q10   1   0.2362  0.2828  0.9083  11.00000  0.05    0.21
Q11   1   0.1581  0.0137  0.3782  11.00000  0.05    0.20
Q12   1   0.8310  0.0066  0.2000  11.00000  0.05    0.19
Q13   1   0.1224  0.6816  0.4946  11.00000  0.05    0.19
Q14   1   0.1578  0.4049  0.3009  11.00000  0.05    0.19
Q15   1   0.2489  0.1391  0.9593  11.00000  0.05    0.17
Q16   1   0.3045  0.7312  0.4926  11.00000  0.05    0.17
Q17   1   0.5660  0.2558  0.9558  11.00000  0.05    0.17
Q18   1   0.0781  0.6987  0.2228  11.00000  0.05    0.17
Q19   1   0.1581  0.4139  0.0597  11.00000  0.05    0.17
Q20   1   0.5061  0.1754  0.9175  11.00000  0.05    0.17
;
_shelx_res_checksum     59214
data_II
_chemical_name_systematic
;
bis(4-carboxy-1<i>H</i>-imidazol-3-ium) tetrachloridozincate
bis(1<i>H</i>-imidazol-3-ium-4-carboxylato) monohydrate
;
_chemical_name_common     ?
_chemical_formula_moiety
;
2(C4 H4 N2 O2 +), Zn Cl4 2-, 2(C4 H5 N2 O2), H2 O
;
_chemical_formula_sum     'C16 H20 Cl4 N8 O9 Zn'
_chemical_formula_iupac     '(C4 H4 N2 O2)2 [Zn Cl4], 2C4 H5 N2 O2 H2 O'
_chemical_formula_weight     675.57
_chemical_melting_point     ?
_space_group_crystal_system     triclinic
_space_group_name_H-M_alt     'P -1'
_space_group_name_Hall     '-P 1'
loop_
    _space_group_symop_operation_xyz
    'x, y, z'
    '-x, -y, -z'
_cell_length_a     6.9369(19)
_cell_length_b     6.9624(15)
_cell_length_c     28.483(8)
_cell_angle_alpha     89.524(9)
_cell_angle_beta     85.622(9)
_cell_angle_gamma     71.202(8)
_cell_volume     1298.3(6)
_cell_formula_units_Z     2
_cell_measurement_reflns_used     3388
_cell_measurement_theta_min     3.1071
_cell_measurement_theta_max     23.5881
_cell_measurement_temperature     200.(2)
_exptl_crystal_description     block
_exptl_crystal_colour     'clear colourless'
_exptl_crystal_size_max     0.500
_exptl_crystal_size_mid     0.250
_exptl_crystal_size_min     0.200
_exptl_crystal_density_diffrn     1.728
_exptl_crystal_density_meas     ?
_exptl_crystal_density_method     'not measured'
_exptl_crystal_F_000     684
_exptl_absorpt_coefficient_mu     1.420
_exptl_absorpt_correction_type     multi-scan
_exptl_absorpt_process_details
;
(SADABS; Bruker, 2013)
;
_exptl_absorpt_correction_T_min     0.50
_exptl_absorpt_correction_T_max     0.76
_exptl_special_details
;
;
_diffrn_ambient_temperature     200.(2)
_diffrn_radiation_type     MoKa
_diffrn_radiation_wavelength     0.71073
_diffrn_radiation_monochromator     ?
_diffrn_measurement_device_type     'Bruker SMART X2S benchtop'
_diffrn_measurement_method     \w
_diffrn_detector_area_resol_mean     8.3330
_diffrn_reflns_number     10560
_diffrn_reflns_av_R_equivalents     0.0415
_diffrn_reflns_theta_min     2.87
_diffrn_reflns_theta_max     25.98
_diffrn_reflns_theta_full     25.98
_diffrn_measured_fraction_theta_max     0.953
_diffrn_measured_fraction_theta_full     0.953
_diffrn_reflns_limit_h_min     -8
_diffrn_reflns_limit_h_max     8
_diffrn_reflns_limit_k_min     -8
_diffrn_reflns_limit_k_max     7
_diffrn_reflns_limit_l_min     -35
_diffrn_reflns_limit_l_max     21
_refine_special_details
;
;
_reflns_number_total     4855
_reflns_number_gt     3619
_reflns_threshold_expression     'I > 2\s(I)'
_refine_ls_structure_factor_coef     Fsqd
_refine_ls_matrix_type     full
_refine_ls_R_factor_all     0.0720
_refine_ls_R_factor_gt     0.0497
_refine_ls_wR_factor_gt     0.1235
_refine_ls_wR_factor_ref     0.1345
_refine_ls_goodness_of_fit_ref     1.026
_refine_ls_restrained_S_all     1.025
_refine_ls_number_reflns     4855
_refine_ls_number_parameters     395
_refine_ls_number_restraints     16
_refine_ls_number_constraints     ?
_refine_ls_hydrogen_treatment     mixed
_refine_ls_weighting_scheme     calc
_refine_ls_weighting_details
              'w=1/[\s^2^(Fo^2^)+(0.0739P)^2^+0.0203P] where P=(Fo^2^+2Fc^2^)/3'
_atom_sites_solution_hydrogens     mixed
_atom_sites_solution_primary     direct
_atom_sites_solution_secondary     difmap
_refine_ls_shift/su_max     0.000
_refine_ls_shift/su_mean     0.000
_refine_diff_density_max     0.632
_refine_diff_density_min     -0.709
_refine_ls_extinction_method     none
_refine_ls_extinction_coef     ?
loop_
    _atom_type_symbol
    _atom_type_description
    _atom_type_scat_dispersion_real
    _atom_type_scat_dispersion_imag
    _atom_type_scat_source
    C C 0.0033 0.0016 'International Tables Vol C Tables 4.2.6.8 and 6.1.1.4'
    H H 0.0000 0.0000 'International Tables Vol C Tables 4.2.6.8 and 6.1.1.4'
    N N 0.0061 0.0033 'International Tables Vol C Tables 4.2.6.8 and 6.1.1.4'
    O O 0.0106 0.0060 'International Tables Vol C Tables 4.2.6.8 and 6.1.1.4'
    Cl Cl 0.1484 0.1585 'International Tables Vol C Tables 4.2.6.8 and 6.1.1.4'
    Zn Zn 0.2839 1.4301 'International Tables Vol C Tables 4.2.6.8 and 6.1.1.4'
_computing_data_collection
;
APEX2 (Bruker, 2013)
;
_computing_cell_refinement
;
APEX2 (Bruker, 2013)
;
_computing_data_reduction
;
SAINT (Bruker, 2013)
;
_computing_structure_solution
;
SHELXS97 (Sheldrick, 2008)
;
_computing_structure_refinement
;
SHELXL2014 (Sheldrick, 2015)
;
_computing_molecular_graphics
;
PLATON (Spek, 2009) and Mercury (Macrae <i>et al.</i>, 2006)
;
_computing_publication_material
;
publCIF (Westrip, 2010)
;
loop_
    _atom_site_type_symbol
    _atom_site_label
    _atom_site_fract_x
    _atom_site_fract_y
    _atom_site_fract_z
    _atom_site_U_iso_or_equiv
    _atom_site_adp_type
    _atom_site_calc_flag
    _atom_site_occupancy
    _atom_site_disorder_assembly
    _atom_site_disorder_group
    Zn Zn1 -0.05225(7) 0.61778(7) 0.24502(2) 0.03731(17) Uani d 1.0 . .
    Cl Cl1 -0.26017(17) 0.82285(19) 0.19411(4) 0.0531(3) Uani d 1.0 . .
    Cl Cl2 0.05785(16) 0.29226(16) 0.21504(3) 0.0436(3) Uani d 1.0 . .
    Cl Cl3 0.23787(18) 0.6937(2) 0.25097(4) 0.0560(3) Uani d 1.0 . .
    Cl Cl4 -0.22620(16) 0.63506(17) 0.31606(3) 0.0408(3) Uani d 1.0 . .
    O O1 0.3219(4) 0.2856(5) 0.02796(9) 0.0471(8) Uani d 1.0 . .
    O O2 0.1247(4) 0.3358(5) 0.09533(10) 0.0517(8) Uani d 1.0 . .
    O O3 0.3667(5) 0.1705(6) 0.39393(12) 0.0661(10) Uani d 1.0 . .
    O O4 0.4907(5) 0.2123(5) 0.46135(10) 0.0559(9) Uani d 1.0 . .
    H H4A 0.379(5) 0.223(8) 0.4788(16) 0.084 Uiso d 1.0 . .
    O O5 -0.1453(5) 0.7598(5) 0.50318(10) 0.0537(8) Uani d 1.0 . .
    O O6 -0.2533(5) 0.6845(6) 0.43625(10) 0.0615(9) Uani d 1.0 . .
    O O7 -0.2136(5) 0.8281(6) 0.07375(11) 0.0685(10) Uani d 1.0 . .
    O O8 -0.0196(5) 0.7583(5) 0.00627(10) 0.0508(8) Uani d 1.0 . .
    H H8A -0.114(6) 0.723(8) -0.0045(16) 0.076 Uiso d 1.0 . .
    O O1S 0.414(2) 0.099(2) 0.2899(6) 0.070(4) Uani d 0.60(4) A 1
    H H1A 0.334(16) 0.176(12) 0.272(3) 0.105 Uiso d 0.60(4) A 1
    H H1B 0.459(16) -0.021(6) 0.279(3) 0.105 Uiso d 0.60(4) A 1
    O O2S 0.495(5) 0.150(4) 0.2703(12) 0.093(10) Uani d 0.40(4) A 2
    H H2A 0.381(15) 0.15(3) 0.262(8) 0.14 Uiso d 0.40(4) A 2
    H H2B 0.59(2) 0.08(3) 0.251(5) 0.14 Uiso d 0.40(4) A 2
    N N1 0.7400(5) 0.3481(6) 0.12509(13) 0.0451(9) Uani d 1.0 . .
    H H1N 0.870(3) 0.342(7) 0.1225(15) 0.054 Uiso d 1.0 . .
    N N2 0.4407(5) 0.3466(6) 0.14633(11) 0.0392(8) Uani d 1.0 . .
    H H2N 0.328(4) 0.352(6) 0.1626(12) 0.047 Uiso d 1.0 . .
    N N3 0.7314(6) 0.1382(5) 0.34378(11) 0.0405(8) Uani d 1.0 . .
    H H3N 0.644(5) 0.134(6) 0.3241(12) 0.049 Uiso d 1.0 . .
    N N4 1.0110(6) 0.1551(6) 0.36673(14) 0.0460(9) Uani d 1.0 . .
    H H4N 1.133(4) 0.158(7) 0.3638(15) 0.055 Uiso d 1.0 . .
    N N5 0.1092(5) 0.6640(5) 0.38684(11) 0.0370(8) Uani d 1.0 . .
    H H5N 0.024(5) 0.646(6) 0.3686(12) 0.044 Uiso d 1.0 . .
    N N6 0.3850(5) 0.6882(6) 0.41028(12) 0.0437(9) Uani d 1.0 . .
    H H6N 0.511(4) 0.687(7) 0.4100(15) 0.052 Uiso d 1.0 . .
    N N7 0.1081(5) 0.8476(5) 0.12179(11) 0.0370(8) Uani d 1.0 . .
    H H7N 0.006(5) 0.834(6) 0.1409(12) 0.044 Uiso d 1.0 . .
    N N8 0.4083(5) 0.8406(5) 0.09664(12) 0.0392(8) Uani d 1.0 . .
    H H8N 0.533(4) 0.846(6) 0.0945(14) 0.047 Uiso d 1.0 . .
    C C1 0.4601(6) 0.3304(6) 0.09817(12) 0.0317(9) Uani d 1.0 . .
    C C2 0.6497(6) 0.3318(6) 0.08465(14) 0.0403(10) Uani d 1.0 . .
    H H2 0.7095 0.3232 0.0533 0.048 Uiso calc 1.0 . .
    C C3 0.6112(6) 0.3560(7) 0.16165(15) 0.0463(11) Uani d 1.0 . .
    H H3 0.6366 0.3667 0.1937 0.056 Uiso calc 1.0 . .
    C C4 0.2872(6) 0.3160(6) 0.07221(13) 0.0352(9) Uani d 1.0 . .
    C C5 0.7016(6) 0.1709(6) 0.39137(13) 0.0349(9) Uani d 1.0 . .
    C C6 0.8780(6) 0.1832(6) 0.40570(13) 0.0385(9) Uani d 1.0 . .
    H H6 0.9044 0.207 0.437 0.046 Uiso calc 1.0 . .
    C C7 0.9189(7) 0.1297(6) 0.32923(14) 0.0443(10) Uani d 1.0 . .
    H H7 0.9775 0.1092 0.2977 0.053 Uiso calc 1.0 . .
    C C8 0.5038(7) 0.1835(6) 0.41683(14) 0.0412(10) Uani d 1.0 . .
    C C9 0.0765(6) 0.6982(6) 0.43471(12) 0.0332(9) Uani d 1.0 . .
    C C10 0.2521(6) 0.7147(6) 0.44949(13) 0.0411(10) Uani d 1.0 . .
    H H10 0.2774 0.7396 0.4808 0.049 Uiso calc 1.0 . .
    C C11 0.2965(6) 0.6581(7) 0.37284(14) 0.0415(10) Uani d 1.0 . .
    H H11 0.357 0.6361 0.3415 0.05 Uiso calc 1.0 . .
    C C12 -0.1239(6) 0.7129(6) 0.45951(13) 0.0387(9) Uani d 1.0 . .
    C C13 0.1228(6) 0.8218(6) 0.07366(12) 0.0327(9) Uani d 1.0 . .
    C C14 0.3108(6) 0.8187(6) 0.05808(13) 0.0359(9) Uani d 1.0 . .
    H H14 0.3661 0.804 0.0262 0.043 Uiso calc 1.0 . .
    C C15 0.2828(6) 0.8583(6) 0.13502(13) 0.0395(10) Uani d 1.0 . .
    H H15 0.313 0.8756 0.1664 0.047 Uiso calc 1.0 . .
    C C16 -0.0527(6) 0.8025(6) 0.04986(13) 0.0371(9) Uani d 1.0 . .
loop_
    _atom_site_aniso_label
    _atom_site_aniso_U_11
    _atom_site_aniso_U_22
    _atom_site_aniso_U_33
    _atom_site_aniso_U_12
    _atom_site_aniso_U_13
    _atom_site_aniso_U_23
    Zn1 0.0263(3) 0.0572(3) 0.0303(2) -0.0159(2) -0.00276(18) 0.0010(2)
    Cl1 0.0298(6) 0.0833(8) 0.0449(6) -0.0162(6) -0.0066(4) 0.0210(5)
    Cl2 0.0350(6) 0.0569(7) 0.0396(5) -0.0163(5) 0.0002(4) -0.0053(4)
    Cl3 0.0384(7) 0.0955(9) 0.0465(6) -0.0383(7) -0.0061(5) 0.0008(6)
    Cl4 0.0300(6) 0.0627(7) 0.0325(5) -0.0195(5) 0.0005(4) -0.0008(4)
    O1 0.0278(17) 0.083(2) 0.0384(15) -0.0286(17) -0.0010(12) -0.0070(14)
    O2 0.0223(16) 0.092(2) 0.0451(16) -0.0247(17) 0.0012(12) -0.0051(15)
    O3 0.034(2) 0.106(3) 0.067(2) -0.032(2) -0.0113(16) -0.0099(19)
    O4 0.0332(19) 0.089(2) 0.0449(18) -0.0209(19) 0.0054(13) -0.0038(16)
    O5 0.0321(18) 0.090(2) 0.0411(16) -0.0239(18) 0.0005(13) -0.0055(15)
    O6 0.0292(18) 0.112(3) 0.0530(18) -0.035(2) -0.0055(14) -0.0124(18)
    O7 0.0241(18) 0.138(3) 0.0505(18) -0.036(2) 0.0012(14) -0.0083(19)
    O8 0.0326(18) 0.086(2) 0.0427(16) -0.0312(18) -0.0062(13) -0.0057(15)
    O1S 0.042(6) 0.110(6) 0.048(6) -0.008(5) -0.014(5) -0.020(4)
    O2S 0.060(14) 0.130(12) 0.068(13) 0.008(11) -0.035(11) -0.019(11)
    N1 0.0172(19) 0.063(2) 0.060(2) -0.0188(19) -0.0057(16) -0.0067(18)
    N2 0.0176(18) 0.060(2) 0.0417(18) -0.0154(18) -0.0014(14) -0.0019(16)
    N3 0.032(2) 0.052(2) 0.0397(18) -0.0163(18) -0.0075(15) 0.0016(16)
    N4 0.023(2) 0.050(2) 0.069(2) -0.0163(18) -0.0057(17) 0.0118(18)
    N5 0.0210(18) 0.052(2) 0.0406(18) -0.0135(17) -0.0100(14) -0.0015(15)
    N6 0.0174(18) 0.060(2) 0.058(2) -0.0166(18) -0.0085(16) 0.0067(17)
    N7 0.0236(19) 0.056(2) 0.0353(17) -0.0183(17) -0.0008(13) 0.0015(15)
    N8 0.0171(18) 0.050(2) 0.056(2) -0.0168(17) -0.0054(15) 0.0018(16)
    C1 0.020(2) 0.040(2) 0.0378(19) -0.0145(18) -0.0013(15) -0.0030(16)
    C2 0.020(2) 0.055(3) 0.044(2) -0.011(2) 0.0009(16) -0.0067(19)
    C3 0.028(2) 0.068(3) 0.047(2) -0.020(2) -0.0079(19) -0.002(2)
    C4 0.023(2) 0.045(2) 0.041(2) -0.0149(19) -0.0041(16) 0.0011(17)
    C5 0.031(2) 0.036(2) 0.040(2) -0.0118(19) -0.0084(17) 0.0009(17)
    C6 0.036(2) 0.043(2) 0.040(2) -0.015(2) -0.0093(18) -0.0013(17)
    C7 0.039(3) 0.050(3) 0.044(2) -0.015(2) 0.0016(19) 0.0033(19)
    C8 0.027(2) 0.049(3) 0.050(2) -0.015(2) -0.0047(18) -0.0028(19)
    C9 0.020(2) 0.044(2) 0.0370(19) -0.0120(19) -0.0081(15) 0.0046(17)
    C10 0.031(2) 0.056(3) 0.038(2) -0.014(2) -0.0110(17) -0.0017(18)
    C11 0.026(2) 0.058(3) 0.042(2) -0.015(2) -0.0014(17) 0.0025(19)
    C12 0.025(2) 0.052(3) 0.041(2) -0.014(2) -0.0040(17) -0.0012(18)
    C13 0.022(2) 0.044(2) 0.0352(19) -0.0141(19) -0.0042(15) 0.0015(16)
    C14 0.023(2) 0.047(2) 0.038(2) -0.013(2) -0.0007(16) -0.0019(17)
    C15 0.032(2) 0.052(3) 0.039(2) -0.017(2) -0.0118(17) 0.0020(18)
    C16 0.020(2) 0.055(3) 0.039(2) -0.015(2) -0.0053(16) 0.0019(18)
_geom_special_details
;
All esds (except the esd in the dihedral angle between two l.s. planes)
are estimated using the full covariance matrix.  The cell esds are taken
into account individually in the estimation of esds in distances, angles
and torsion angles; correlations between esds in cell parameters are only
used when they are defined by crystal symmetry.  An approximate (isotropic)
treatment of cell esds is used for estimating esds involving l.s. planes.
;
loop_
    _geom_bond_atom_site_label_1
    _geom_bond_atom_site_label_2
    _geom_bond_site_symmetry_2
    _geom_bond_distance
    _geom_bond_publ_flag
    Zn1 Cl3 . 2.2577(12) y
    Zn1 Cl4 . 2.2589(11) y
    Zn1 Cl1 . 2.2758(12) y
    Zn1 Cl2 . 2.2948(12) y
    O1 C4 . 1.271(4) y
    O2 C4 . 1.229(4) y
    O3 C8 . 1.220(5) y
    O4 C8 . 1.277(5) y
    O4 H4A . 0.87(2) ?
    O5 C12 . 1.274(5) y
    O6 C12 . 1.222(5) y
    O7 C16 . 1.224(5) y
    O8 C16 . 1.267(5) y
    O8 H8A . 0.851(19) ?
    O1S H1A . 0.85(2) ?
    O1S H1B . 0.84(2) ?
    O2S H2A . 0.85(2) ?
    O2S H2B . 0.85(2) ?
    N1 C3 . 1.309(5) ?
    N1 C2 . 1.375(5) ?
    N1 H1N . 0.884(19) ?
    N2 C3 . 1.312(5) ?
    N2 C1 . 1.370(5) ?
    N2 H2N . 0.871(19) ?
    N3 C7 . 1.318(5) ?
    N3 C5 . 1.365(5) ?
    N3 H3N . 0.866(19) ?
    N4 C7 . 1.327(6) ?
    N4 C6 . 1.361(5) ?
    N4 H4N . 0.849(19) ?
    N5 C11 . 1.317(5) ?
    N5 C9 . 1.375(5) ?
    N5 H5N . 0.858(19) ?
    N6 C11 . 1.321(5) ?
    N6 C10 . 1.367(5) ?
    N6 H6N . 0.868(19) ?
    N7 C15 . 1.321(5) ?
    N7 C13 . 1.376(4) ?
    N7 H7N . 0.889(19) ?
    N8 C15 . 1.325(5) ?
    N8 C14 . 1.367(5) ?
    N8 H8N . 0.872(19) ?
    C1 C2 . 1.345(5) ?
    C1 C4 . 1.487(5) ?
    C2 H2 . 0.95 ?
    C3 H3 . 0.95 ?
    C5 C6 . 1.347(5) ?
    C5 C8 . 1.479(5) ?
    C6 H6 . 0.95 ?
    C7 H7 . 0.95 ?
    C9 C10 . 1.357(5) ?
    C9 C12 . 1.484(5) ?
    C10 H10 . 0.95 ?
    C11 H11 . 0.95 ?
    C13 C14 . 1.339(5) ?
    C13 C16 . 1.481(5) ?
    C14 H14 . 0.95 ?
    C15 H15 . 0.95 ?
loop_
    _geom_angle_atom_site_label_1
    _geom_angle_atom_site_label_2
    _geom_angle_atom_site_label_3
    _geom_angle_site_symmetry_1
    _geom_angle_site_symmetry_3
    _geom_angle
    _geom_angle_publ_flag
    Cl3 Zn1 Cl4 . . 111.21(4) y
    Cl3 Zn1 Cl1 . . 112.42(5) y
    Cl4 Zn1 Cl1 . . 109.31(5) y
    Cl3 Zn1 Cl2 . . 104.23(5) y
    Cl4 Zn1 Cl2 . . 110.95(4) y
    Cl1 Zn1 Cl2 . . 108.62(5) y
    C8 O4 H4A . . 122.(4) ?
    C16 O8 H8A . . 113.(3) ?
    H1A O1S H1B . . 111.(5) ?
    H2A O2S H2B . . 113.(6) ?
    C3 N1 C2 . . 109.4(3) ?
    C3 N1 H1N . . 132.(3) ?
    C2 N1 H1N . . 118.(3) ?
    C3 N2 C1 . . 109.7(3) ?
    C3 N2 H2N . . 128.(3) ?
    C1 N2 H2N . . 122.(3) ?
    C7 N3 C5 . . 109.6(3) ?
    C7 N3 H3N . . 121.(3) ?
    C5 N3 H3N . . 129.(3) ?
    C7 N4 C6 . . 109.4(4) ?
    C7 N4 H4N . . 120.(3) ?
    C6 N4 H4N . . 130.(3) ?
    C11 N5 C9 . . 109.5(3) ?
    C11 N5 H5N . . 124.(3) ?
    C9 N5 H5N . . 126.(3) ?
    C11 N6 C10 . . 110.0(3) ?
    C11 N6 H6N . . 125.(3) ?
    C10 N6 H6N . . 125.(3) ?
    C15 N7 C13 . . 109.3(3) ?
    C15 N7 H7N . . 126.(3) ?
    C13 N7 H7N . . 124.(3) ?
    C15 N8 C14 . . 109.4(3) ?
    C15 N8 H8N . . 128.(3) ?
    C14 N8 H8N . . 122.(3) ?
    C2 C1 N2 . . 106.3(3) ?
    C2 C1 C4 . . 133.6(3) ?
    N2 C1 C4 . . 120.2(3) ?
    C1 C2 N1 . . 106.6(3) ?
    C1 C2 H2 . . 126.7 ?
    N1 C2 H2 . . 126.7 ?
    N1 C3 N2 . . 108.0(4) ?
    N1 C3 H3 . . 126.0 ?
    N2 C3 H3 . . 126.0 ?
    O2 C4 O1 . . 126.3(4) y
    O2 C4 C1 . . 117.2(3) ?
    O1 C4 C1 . . 116.5(3) ?
    C6 C5 N3 . . 106.6(3) ?
    C6 C5 C8 . . 132.8(4) ?
    N3 C5 C8 . . 120.6(3) ?
    C5 C6 N4 . . 106.8(3) ?
    C5 C6 H6 . . 126.6 ?
    N4 C6 H6 . . 126.6 ?
    N3 C7 N4 . . 107.5(4) ?
    N3 C7 H7 . . 126.3 ?
    N4 C7 H7 . . 126.3 ?
    O3 C8 O4 . . 125.6(4) y
    O3 C8 C5 . . 118.2(4) ?
    O4 C8 C5 . . 116.2(4) ?
    C10 C9 N5 . . 106.6(3) ?
    C10 C9 C12 . . 133.0(3) ?
    N5 C9 C12 . . 120.4(3) ?
    C9 C10 N6 . . 106.2(3) ?
    C9 C10 H10 . . 126.9 ?
    N6 C10 H10 . . 126.9 ?
    N5 C11 N6 . . 107.7(3) ?
    N5 C11 H11 . . 126.1 ?
    N6 C11 H11 . . 126.1 ?
    O6 C12 O5 . . 126.3(4) y
    O6 C12 C9 . . 117.6(3) ?
    O5 C12 C9 . . 116.1(3) ?
    C14 C13 N7 . . 106.7(3) ?
    C14 C13 C16 . . 133.2(3) ?
    N7 C13 C16 . . 120.1(3) ?
    C13 C14 N8 . . 107.0(3) ?
    C13 C14 H14 . . 126.5 ?
    N8 C14 H14 . . 126.5 ?
    N7 C15 N8 . . 107.6(3) ?
    N7 C15 H15 . . 126.2 ?
    N8 C15 H15 . . 126.2 ?
    O7 C16 O8 . . 126.3(4) y
    O7 C16 C13 . . 117.8(3) ?
    O8 C16 C13 . . 115.9(3) ?
loop_
    _geom_torsion_atom_site_label_1
    _geom_torsion_atom_site_label_2
    _geom_torsion_atom_site_label_3
    _geom_torsion_atom_site_label_4
    _geom_torsion_site_symmetry_1
    _geom_torsion_site_symmetry_2
    _geom_torsion_site_symmetry_3
    _geom_torsion_site_symmetry_4
    _geom_torsion
    _geom_torsion_publ_flag
    C3 N2 C1 C2 . . . . -0.4(5) ?
    C3 N2 C1 C4 . . . . 179.6(4) ?
    N2 C1 C2 N1 . . . . 0.2(5) ?
    C4 C1 C2 N1 . . . . -179.9(4) ?
    C3 N1 C2 C1 . . . . 0.1(5) ?
    C2 N1 C3 N2 . . . . -0.4(5) ?
    C1 N2 C3 N1 . . . . 0.5(5) ?
    C2 C1 C4 O2 . . . . -174.2(5) ?
    N2 C1 C4 O2 . . . . 5.7(6) y
    C2 C1 C4 O1 . . . . 5.4(7) ?
    N2 C1 C4 O1 . . . . -174.7(4) ?
    C7 N3 C5 C6 . . . . 0.3(5) ?
    C7 N3 C5 C8 . . . . -179.0(4) ?
    N3 C5 C6 N4 . . . . -0.8(5) ?
    C8 C5 C6 N4 . . . . 178.4(4) ?
    C7 N4 C6 C5 . . . . 1.1(5) ?
    C5 N3 C7 N4 . . . . 0.4(5) ?
    C6 N4 C7 N3 . . . . -0.9(5) ?
    C6 C5 C8 O3 . . . . 178.6(5) ?
    N3 C5 C8 O3 . . . . -2.3(6) y
    C6 C5 C8 O4 . . . . 0.2(7) ?
    N3 C5 C8 O4 . . . . 179.3(4) ?
    C11 N5 C9 C10 . . . . 0.5(5) ?
    C11 N5 C9 C12 . . . . 179.7(4) ?
    N5 C9 C10 N6 . . . . -0.5(5) ?
    C12 C9 C10 N6 . . . . -179.6(4) ?
    C11 N6 C10 C9 . . . . 0.4(5) ?
    C9 N5 C11 N6 . . . . -0.2(5) ?
    C10 N6 C11 N5 . . . . -0.1(5) ?
    C10 C9 C12 O6 . . . . -177.8(5) ?
    N5 C9 C12 O6 . . . . 3.2(6) y
    C10 C9 C12 O5 . . . . 4.0(7) ?
    N5 C9 C12 O5 . . . . -175.0(4) ?
    C15 N7 C13 C14 . . . . -0.4(5) ?
    C15 N7 C13 C16 . . . . 179.2(4) ?
    N7 C13 C14 N8 . . . . 0.5(5) ?
    C16 C13 C14 N8 . . . . -179.0(4) ?
    C15 N8 C14 C13 . . . . -0.4(5) ?
    C13 N7 C15 N8 . . . . 0.1(5) ?
    C14 N8 C15 N7 . . . . 0.2(5) ?
    C14 C13 C16 O7 . . . . -174.2(5) ?
    N7 C13 C16 O7 . . . . 6.3(6) y
    C14 C13 C16 O8 . . . . 6.5(7) ?
    N7 C13 C16 O8 . . . . -173.0(4) ?
loop_
    _geom_hbond_atom_site_label_D
    _geom_hbond_atom_site_label_H
    _geom_hbond_atom_site_label_A
    _geom_hbond_site_symmetry_A
    _geom_hbond_distance_DH
    _geom_hbond_distance_HA
    _geom_hbond_distance_DA
    _geom_hbond_angle_DHA
    _geom_hbond_publ_flag
    O4 H4A O5 2_566 0.87(2) 1.63(2) 2.476(4) 163.(5) y
    O4 H4A O6 2_566 0.87(2) 2.52(4) 3.205(4) 136.(4) y
    O8 H8A O1 2_565 0.851(19) 1.65(2) 2.484(4) 166.(5) y
    O8 H8A O2 2_565 0.851(19) 2.63(4) 3.162(4) 122.(4) y
    O1S H1A Cl2 . 0.85(2) 2.52(5) 3.330(9) 159.(10) y
    O1S H1B Cl1 1_645 0.84(2) 2.97(9) 3.546(15) 128.(10) y
    O1S H1B Cl4 1_645 0.84(2) 2.93(7) 3.499(11) 127.(8) y
    O2S H2A Cl2 . 0.85(2) 2.61(12) 3.382(17)  15.E1(2)
                                                      y
    O2S H2B Cl1 1_645 0.85(2) 2.36(10) 3.13(2) 150.(17) y
    N1 H1N O2 1_655 0.884(19) 1.86(2) 2.712(4) 160.(4) y
    N2 H2N Cl2 . 0.871(19) 2.44(2) 3.297(3) 167.(4) y
    N3 H3N O1S . 0.866(19) 2.01(2) 2.860(10) 168.(4) y
    N3 H3N O2S . 0.866(19) 1.89(2) 2.739(12) 165.(4) y
    N4 H4N O3 1_655 0.849(19) 1.92(3) 2.677(5) 148.(4) y
    N5 H5N Cl4 . 0.858(19) 2.39(2) 3.247(3) 173.(4) y
    N6 H6N O6 1_655 0.868(19) 1.85(3) 2.661(4) 156.(4) y
    N7 H7N Cl1 . 0.889(19) 2.32(2) 3.205(3) 175.(4) y
    N8 H8N O7 1_655 0.872(19) 1.78(2) 2.628(4) 164.(4) y
    C2 H2 O8 2_665 0.95 2.55 3.414(5) 151.6 ?
    C3 H3 Cl2 1_655 0.95 2.91 3.454(4) 117.6 ?
    C6 H6 O5 2_666 0.95 2.54 3.400(5) 151.0 ?
    C7 H7 Cl2 1_655 0.95 2.77 3.599(4) 146.0 ?
    C10 H10 O4 2_666 0.95 2.49 3.345(5) 150.6 ?
    C11 H11 Cl3 . 0.95 2.75 3.523(4) 138.7 ?
    C11 H11 Cl4 1_655 0.95 2.92 3.528(4) 122.7 ?
    C14 H14 O1 2_665 0.95 2.47 3.303(5) 146.5 ?
    C15 H15 Cl3 . 0.95 2.8 3.511(4) 131.9 ?
_shelx_hkl_file
;
  -1   0   0   85.98    4.61
  -1   0   0   91.81    4.58
   1   0   0   95.25    4.58
  -2   0   0    9.89    0.53
  -2   0   0    8.31    0.57
   2   0   0    9.03    0.54
   3   0   0   20.46    1.15
   4   0   0   28.82    1.62
   5   0   0    6.12    0.55
  -6   0   0   14.46    1.31
  -7   0   0    2.62    0.59
  -7   0   0    0.57    0.53
  -8   0   0    1.34    0.53
  -8   0   0    1.07    0.60
  -7   1   0    8.38    1.05
  -7   1   0   10.57    1.32
   5  -1   0   10.86    0.82
   4  -1   0    0.28    0.20
   3  -1   0    2.82    0.31
   2  -1   0   19.72    1.09
  -2   1   0   19.95    1.07
  -2   1   0   19.58    1.14
   1  -1   0    5.73    0.36
  -1   1   0    6.27    0.36
   0  -1   0   20.88    1.12
   0  -1   0   22.01    1.13
   0   1   0   19.54    1.11
   0   1   0   21.58    1.13
  -1  -1   0   45.68    2.28
  -1  -1   0   41.20    2.29
  -1  -1   0   47.33    2.31
  -1  -1   0   44.60    2.30
   1   1   0   46.40    2.30
   1   1   0   46.27    2.31
  -2  -1   0   46.66    2.23
  -2  -1   0   43.65    2.27
  -2  -1   0   40.42    2.32
   2   1   0   43.74    2.28
   2   1   0   43.39    2.24
  -3  -1   0   27.71    1.50
  -3  -1   0   26.68    1.40
   3   1   0   25.71    1.43
   3   1   0   25.39    1.49
  -4  -1   0    8.15    0.86
   4   1   0    7.63    0.56
  -5  -1   0   25.61    1.75
  -6  -1   0    1.20    0.57
  -6  -1   0    0.72    0.35
  -7  -1   0    1.38    0.59
  -7  -1   0    1.45    0.46
  -8  -1   0    0.31    0.51
  -8  -1   0   -0.26    0.35
  -7   2   0    1.99    0.63
  -7   2   0    1.33    0.63
  -6   2   0    0.34    0.39
   5  -2   0    0.82    0.32
   4  -2   0   16.58    1.08
   3  -2   0   22.38    1.31
   2  -2   0   12.78    0.77
   1  -2   0   26.53    1.46
  -1   2   0   26.92    1.46
  -1   2   0   29.15    1.44
   0  -2   0  650.79   32.60
   0  -2   0  643.99   32.61
   0   2   0  656.87   32.59
   0   2   0  656.81   32.62
  -1  -2   0    0.23    0.05
  -1  -2   0    0.29    0.09
   1   2   0    0.24    0.05
   1   2   0    0.31    0.08
  -2  -2   0  108.21    5.29
  -2  -2   0  107.05    5.25
  -2  -2   0  109.74    5.27
  -2  -2   0  104.80    5.30
   2   2   0  101.93    5.29
   2   2   0   95.38    5.32
  -3  -2   0   29.63    1.52
  -3  -2   0   27.68    1.46
  -3  -2   0   26.35    1.40
  -3  -2   0   24.22    1.47
   3   2   0   26.30    1.49
  -4  -2   0    4.25    0.51
  -4  -2   0    3.26    0.43
   4   2   0    4.01    0.44
  -5  -2   0   36.77    2.11
  -5  -2   0   30.83    1.96
  -6  -2   0    3.30    0.65
  -6  -2   0    2.34    0.47
  -7  -2   0    7.31    0.98
  -7  -2   0    8.05    0.94
  -8  -2   0    0.72    0.40
  -8  -2   0    1.22    0.56
  -6   3   0    0.37    0.39
   4  -3   0   -0.27    0.22
   3  -3   0    0.96    0.26
   2  -3   0    0.24    0.19
   1  -3   0    6.28    0.46
  -1   3   0    6.43    0.46
  -1   3   0    6.43    0.42
   0  -3   0   16.57    0.94
   0  -3   0   17.98    0.97
   0   3   0   17.18    0.92
   0   3   0   18.22    0.98
  -1  -3   0    9.82    0.56
  -1  -3   0    8.45    0.49
   1   3   0    9.04    0.54
   1   3   0    9.02    0.50
   1   3   0    9.52    0.48
  -2  -3   0    1.71    0.17
  -2  -3   0    2.24    0.22
   2   3   0    1.69    0.20
   2   3   0    2.15    0.18
  -3  -3   0    0.79    0.11
  -3  -3   0    0.87    0.18
  -3  -3   0    0.71    0.10
  -3  -3   0    0.94    0.15
   3   3   0    0.80    0.16
  -4  -3   0    2.52    0.33
  -4  -3   0    1.82    0.19
  -4  -3   0    1.99    0.26
   4   3   0    1.76    0.29
  -5  -3   0    3.05    0.41
  -5  -3   0    3.96    0.52
  -6  -3   0   34.93    2.19
  -6  -3   0   35.81    2.09
  -7  -3   0    5.18    0.75
  -7  -3   0    4.34    0.64
  -8  -3   0    0.39    0.45
  -8  -3   0    0.10    0.35
  -5   4   0    0.68    0.39
   3  -4   0   -0.16    0.22
   2  -4   0   -0.02    0.18
   1  -4   0    2.98    0.34
   0  -4   0   48.13    2.65
   0  -4   0   53.20    2.67
   0   4   0   51.21    2.69
   0   4   0   52.32    2.63
   0   4   0   50.31    2.61
  -1  -4   0    1.24    0.20
   1   4   0    0.82    0.16
   1   4   0    0.73    0.09
   1   4   0    0.82    0.11
  -2  -4   0    0.48    0.10
  -2  -4   0    0.52    0.16
   2   4   0    0.47    0.10
   2   4   0    0.53    0.15
  -3  -4   0   19.86    1.06
  -3  -4   0   19.60    1.12
   3   4   0   18.63    1.08
  -4  -4   0    3.53    0.37
  -4  -4   0    2.41    0.20
  -4  -4   0    2.85    0.21
   4   4   0    3.35    0.36
  -5  -4   0    1.89    0.24
  -5  -4   0    1.70    0.25
  -5  -4   0    1.65    0.34
   5   4   0    2.22    0.36
  -6  -4   0   37.11    2.36
  -6  -4   0   44.27    2.27
  -7  -4   0    0.10    0.30
  -7  -4   0    0.07    0.25
  -8  -4   0   -0.36    0.36
  -4   5   0    2.37    0.55
   2  -5   0    0.20    0.25
   1  -5   0    1.52    0.29
   0  -5   0    0.57    0.23
   0   5   0    0.43    0.12
  -1  -5   0    0.12    0.16
   1   5   0    0.03    0.07
   1   5   0    0.04    0.10
   1   5   0    0.09    0.07
  -2  -5   0    6.05    0.49
   2   5   0    5.73    0.37
  -3  -5   0    0.57    0.14
  -3  -5   0    0.97    0.23
   3   5   0    1.00    0.16
  -4  -5   0    0.45    0.22
   4   5   0    0.42    0.17
  -5  -5   0    8.16    0.71
   5   5   0    7.89    0.67
  -6  -5   0    8.96    0.81
  -7  -5   0    0.62    0.39
  -8  -5   0    2.08    0.58
  -3   6   0    0.52    0.38
  -2   6   0    0.73    0.33
  -1   6   0    0.26    0.25
  -1   6   0    0.50    0.18
   0   6   0   12.25    0.73
   0   6   0   12.13    0.85
  -1  -6   0    7.05    0.56
   1   6   0    5.99    0.40
   1   6   0    6.04    0.45
  -2  -6   0    5.24    0.55
   2   6   0    6.59    0.39
  -3  -6   0    0.30    0.24
   3   6   0    0.18    0.12
  -4  -6   0    0.10    0.23
   4   6   0    0.03    0.15
  -5  -6   0   13.59    1.07
   5   6   0   16.20    1.02
  -6  -6   0   10.87    0.96
  -7  -6   0    0.60    0.42
  -1  -7   0    2.09    0.51
  -2  -7   0    1.17    0.35
  -3  -7   0    2.66    0.45
  -4  -7   0    0.31    0.31
  -5  -7   0    0.24    0.34
  -6  -7   0    0.59    0.52
  -7  -6   1    4.06    0.67
   6   6  -1    0.55    0.27
  -6  -6   1    0.23    0.37
   5   6  -1    0.10    0.21
  -5  -6   1    0.41    0.26
   4   6  -1    1.02    0.22
  -4  -6   1    0.51    0.26
   3   6  -1    0.50    0.14
  -3  -6   1    0.60    0.26
   2   6  -1    3.50    0.28
  -2  -6   1    3.91    0.43
   1   6  -1    5.09    0.37
   1   6  -1    5.01    0.37
  -1  -6   1    5.99    0.51
   0   6  -1    3.36    0.41
   0   6  -1    3.03    0.31
  -1   6  -1    7.35    0.76
  -1   6  -1    8.38    0.60
  -2   6  -1    1.16    0.41
  -3   6  -1    1.64    0.47
  -8  -5   1    0.14    0.44
  -7  -5   1    0.72    0.42
   6   5  -1   46.01    2.66
  -6  -5   1   47.09    2.65
   5   5  -1   16.53    1.05
  -5  -5   1   14.90    1.04
   4   5  -1    4.20    0.39
  -4  -5   1    4.18    0.44
   3   5  -1    0.00    0.09
  -3  -5   1    0.00    0.10
  -3  -5   1    0.10    0.18
   2   5  -1    4.69    0.32
  -2  -5   1    4.58    0.42
   1   5  -1    0.14    0.07
   1   5  -1    0.10    0.21
   1   5  -1    0.11    0.10
   1   5  -1    0.06    0.07
  -1  -5   1    0.17    0.17
   0   5  -1    4.04    0.33
   0   5  -1    4.96    0.37
   0   5  -1    4.29    0.45
  -3   5  -1    1.12    0.39
  -4   5  -1    1.45    0.48
  -8  -4   1    3.47    0.68
  -7  -4   1    0.17    0.32
  -7  -4   1    0.12    0.27
  -6  -4   1   24.11    1.61
  -6  -4   1   27.45    1.54
   5   4  -1   28.87    1.77
  -5  -4   1   30.07    1.76
  -5  -4   1   29.55    1.67
  -5  -4   1   32.39    1.67
   4   4  -1   10.49    0.72
  -4  -4   1   11.33    0.61
  -4  -4   1   10.43    0.59
  -4  -4   1   11.32    0.74
   3   4  -1    1.15    0.18
  -3  -4   1    0.93    0.16
  -3  -4   1    1.32    0.22
   2   4  -1   32.52    1.67
   2   4  -1   32.33    1.69
  -2  -4   1   32.07    1.67
  -2  -4   1   30.69    1.71
   1   4  -1   17.33    0.96
   1   4  -1   16.64    0.92
   1   4  -1   17.39    0.92
   1   4  -1   17.06    0.89
  -1  -4   1   17.75    0.98
   0   4  -1    5.59    0.47
   0  -4   1    6.67    0.47
   1  -4   1    0.02    0.17
   2  -4   1    1.56    0.30
  -5   4  -1    2.99    0.63
  -8  -3   1    1.24    0.52
  -8  -3   1    2.37    0.55
  -7  -3   1    0.92    0.37
  -7  -3   1    1.56    0.49
  -6  -3   1    1.85    0.40
  -6  -3   1    2.26    0.49
   5   3  -1    4.94    0.58
  -5  -3   1    5.82    0.60
  -5  -3   1    6.22    0.60
   4   3  -1    0.22    0.16
  -4  -3   1    0.42    0.20
  -4  -3   1    0.39    0.16
  -4  -3   1    0.15    0.09
   3   3  -1   17.14    1.00
  -3  -3   1   18.36    0.95
  -3  -3   1   17.83    1.01
  -3  -3   1   17.27    0.92
  -3  -3   1   17.79    0.99
   2   3  -1    2.27    0.23
   2   3  -1    2.34    0.20
  -2  -3   1    2.27    0.19
  -2  -3   1    2.39    0.22
   1   3  -1   13.66    0.73
   1   3  -1   13.64    0.75
   1   3  -1   13.23    0.71
   1   3  -1   13.30    0.70
  -1  -3   1   14.50    0.77
   0   3  -1    8.50    0.50
   0   3  -1    9.58    0.55
   0  -3   1    7.23    0.52
   0  -3   1   10.77    0.55
  -1   3  -1   75.67    3.60
  -1   3  -1   72.73    3.63
   1  -3   1   62.52    3.63
   2  -3   1    0.02    0.18
   3  -3   1    0.69    0.24
   4  -3   1    1.03    0.33
  -5   3  -1    1.65    0.51
  -6   3  -1    3.04    0.70
  -8  -2   1    1.41    0.57
  -8  -2   1    1.75    0.52
  -7  -2   1    9.42    1.00
  -7  -2   1    9.40    1.12
  -6  -2   1   11.11    1.00
  -6  -2   1   14.46    1.20
  -5  -2   1    7.34    0.82
   4   2  -1    2.84    0.32
   4   2  -1    2.97    0.40
  -4  -2   1    3.23    0.48
   3   2  -1    0.72    0.17
   3   2  -1    0.68    0.15
  -3  -2   1    0.48    0.10
  -3  -2   1    0.35    0.19
  -3  -2   1    0.80    0.16
   2   2  -1    0.58    0.11
   2   2  -1    0.71    0.17
  -2  -2   1    0.54    0.07
  -2  -2   1    0.58    0.12
  -2  -2   1    0.66    0.11
   1   2  -1    8.56    0.49
   1   2  -1    9.46    0.50
  -1  -2   1    9.03    0.50
  -1  -2   1    9.46    0.51
   0   2  -1   47.14    2.35
   0   2  -1   47.51    2.33
   0  -2   1   41.51    2.34
   0  -2   1   46.23    2.35
  -1   2  -1   33.67    1.58
  -1   2  -1   28.42    1.55
   1  -2   1   27.19    1.58
   2  -2   1   16.03    0.95
   3  -2   1    6.61    0.55
   4  -2   1    2.88    0.43
  -6   2  -1    0.68    0.42
  -7   2  -1    1.15    0.58
  -7   2  -1    2.35    0.63
  -8  -1   1    0.24    0.49
  -8  -1   1    0.04    0.34
  -7  -1   1    0.61    0.50
  -7  -1   1    0.61    0.34
  -6  -1   1   17.02    1.46
   5   1  -1    2.82    0.37
  -5  -1   1    1.69    0.53
   4   1  -1   25.86    1.33
  -4  -1   1   19.53    1.49
   3   1  -1    6.67    0.43
   3   1  -1    6.90    0.51
  -3  -1   1    5.03    0.62
  -3  -1   1    6.56    0.40
   2   1  -1   28.63    1.57
   2   1  -1   30.35    1.54
  -2  -1   1   29.36    1.53
  -2  -1   1   30.16    1.56
   1   1  -1   18.42    0.98
   1   1  -1   18.61    0.96
  -1  -1   1   19.20    0.96
  -1  -1   1   19.25    0.98
  -1  -1   1   19.04    1.00
   0   1  -1   27.09    1.41
   0   1  -1   26.46    1.41
   0  -1   1   25.81    1.41
  -1   1  -1    3.06    0.21
   1  -1   1    2.64    0.23
  -2   1  -1   29.65    1.49
   2  -1   1   26.44    1.51
   3  -1   1    6.70    0.51
   4  -1   1    2.84    0.37
  -6   1  -1    0.56    0.37
  -6   1  -1    0.69    0.45
  -7   1  -1    0.92    0.48
  -7   1  -1    0.24    0.43
  -8   0   1    2.50    0.66
  -8   0   1    3.03    0.84
  -7   0   1    0.41    0.41
  -7   0   1    1.24    0.61
   6   0  -1    6.19    0.64
  -6   0   1    5.29    0.90
   5   0  -1    7.38    0.61
   4   0  -1    7.80    0.58
   3   0  -1   67.97    3.51
   2   0  -1   15.68    0.86
   2   0  -1   14.82    0.92
  -2   0   1   16.38    0.90
  -2   0   1   15.90    0.85
   1   0  -1    2.16    0.18
   1   0  -1    2.31    0.16
  -1   0   1    2.29    0.18
  -1   0   1    2.57    0.16
   0   0  -1   -0.02    0.01
   0   0  -1   -0.01    0.01
   0   0   1    0.01    0.01
   0   0   1   -0.02    0.02
  -1   0  -1    5.00    0.29
   1   0   1    4.34    0.28
  -2   0  -1   13.06    0.79
  -2   0  -1   13.91    0.73
   2   0   1   12.13    0.74
   3   0   1    0.06    0.14
   4   0   1    5.45    0.47
  -5   0  -1   10.59    1.14
  -6   0  -1    6.34    0.81
  -6   0  -1    5.57    0.89
  -7   0  -1    0.76    0.40
  -7   0  -1    1.34    0.58
  -8   0  -1    1.08    0.64
  -8   0  -1    1.38    0.55
  -7   1   1    1.26    0.59
  -7   1   1    0.87    0.46
   6  -1  -1    0.92    0.34
   5  -1  -1   15.23    1.03
   4  -1  -1   40.16    2.21
   3  -1  -1    6.36    0.47
   2  -1  -1   55.37    2.90
  -2   1   1   56.27    2.89
  -2   1   1   57.28    2.96
   1  -1  -1   87.57    4.09
  -1   1   1   72.10    4.08
  -1   1   1   83.06    4.12
   0  -1  -1   23.28    1.17
   0  -1  -1   21.87    1.15
   0   1   1   20.46    1.15
   0   1   1   22.80    1.17
  -1  -1  -1   28.29    1.44
  -1  -1  -1   29.18    1.43
  -1  -1  -1   29.07    1.42
   1   1   1   25.07    1.42
   1   1   1   26.19    1.44
   1   1   1   28.84    1.44
  -2  -1  -1  206.31   10.33
  -2  -1  -1  175.31   10.29
  -2  -1  -1  217.43   10.30
  -2  -1  -1  219.11   10.27
   2   1   1  203.85   10.32
  -3  -1  -1   25.48    1.61
  -3  -1  -1   27.04    1.52
  -3  -1  -1   28.58    1.46
  -4  -1  -1    0.12    0.27
  -5  -1  -1    4.24    0.65
  -5  -1  -1    3.89    0.57
  -6  -1  -1   44.30    2.70
  -6  -1  -1   47.34    2.88
  -7  -1  -1    7.70    0.95
  -7  -1  -1   11.17    1.30
  -8  -1  -1   -0.28    0.32
  -8  -1  -1    0.07    0.46
  -7   2   1    0.22    0.44
   5  -2  -1    1.07    0.34
   4  -2  -1   14.11    0.96
   3  -2  -1   97.75    5.05
   2  -2  -1    5.54    0.42
  -2   2   1    5.87    0.50
   1  -2  -1   55.68    3.08
  -1   2   1   60.95    3.11
  -1   2   1   64.45    3.08
   0  -2  -1   49.14    2.41
   0  -2  -1   47.12    2.37
   0   2   1   43.01    2.36
   0   2   1   47.74    2.41
  -1  -2  -1   16.29    0.81
  -1  -2  -1   15.72    0.82
  -1  -2  -1   16.03    0.87
   1   2   1   16.60    0.81
   1   2   1   14.93    0.82
   1   2   1   16.08    0.85
  -2  -2  -1    5.14    0.35
  -2  -2  -1    5.18    0.32
  -2  -2  -1    5.08    0.29
  -2  -2  -1    4.79    0.30
   2   2   1    4.78    0.33
   2   2   1    4.59    0.35
  -3  -2  -1   17.73    0.98
  -3  -2  -1   17.91    1.03
  -3  -2  -1   17.96    1.00
  -3  -2  -1   17.58    0.94
   3   2   1   15.62    1.02
  -4  -2  -1    1.87    0.33
  -4  -2  -1    2.09    0.31
  -5  -2  -1    7.00    0.70
  -5  -2  -1    4.87    0.58
  -6  -2  -1    0.61    0.38
  -6  -2  -1    0.32    0.26
  -7  -2  -1   11.74    1.14
  -7  -2  -1   10.93    1.02
  -8  -2  -1    3.82    0.67
  -8  -2  -1    3.44    0.77
   5  -3  -1    0.44    0.34
   4  -3  -1    0.27    0.29
   3  -3  -1    0.22    0.20
   2  -3  -1   23.86    1.35
   1  -3  -1    4.88    0.40
  -1   3   1    6.27    0.41
   0  -3  -1    6.73    0.43
   0  -3  -1    7.54    0.47
   0   3   1    7.87    0.48
   0   3   1    6.87    0.41
  -1  -3  -1    1.85    0.21
  -1  -3  -1    1.14    0.11
   1   3   1    1.20    0.11
   1   3   1    1.55    0.11
   1   3   1    1.47    0.17
  -2  -3  -1   28.01    1.47
  -2  -3  -1   26.80    1.42
   2   3   1   26.84    1.43
   2   3   1   28.23    1.46
  -3  -3  -1   20.74    1.04
  -3  -3  -1   19.44    1.12
  -3  -3  -1   19.03    1.09
  -3  -3  -1   19.85    1.04
   3   3   1   20.28    1.13
  -4  -3  -1    4.87    0.46
  -4  -3  -1    5.21    0.36
  -4  -3  -1    6.31    0.42
   4   3   1    5.29    0.47
  -5  -3  -1    2.10    0.34
  -5  -3  -1    2.63    0.42
  -6  -3  -1   40.23    2.53
  -6  -3  -1   46.22    2.47
  -7  -3  -1    0.24    0.29
  -7  -3  -1   -0.14    0.31
  -8  -3  -1    2.17    0.61
  -8  -3  -1    3.46    0.63
   4  -4  -1    4.71    0.58
   3  -4  -1    2.40    0.39
   2  -4  -1    0.08    0.21
   1  -4  -1   10.28    0.67
   0  -4  -1    4.90    0.39
   0  -4  -1    3.90    0.34
   0   4   1    4.04    0.29
  -1  -4  -1   16.56    0.95
  -1  -4  -1   16.57    0.86
   1   4   1   15.87    0.84
   1   4   1   15.41    0.85
   1   4   1   16.60    0.92
  -2  -4  -1   11.83    0.68
  -2  -4  -1   12.67    0.78
   2   4   1   12.84    0.69
   2   4   1   12.80    0.74
  -3  -4  -1    4.33    0.31
  -3  -4  -1    4.51    0.39
   3   4   1    4.26    0.34
  -4  -4  -1    3.07    0.22
  -4  -4  -1    3.50    0.38
  -4  -4  -1    2.93    0.23
   4   4   1    3.57    0.39
  -5  -4  -1    4.04    0.49
  -5  -4  -1    2.82    0.27
  -5  -4  -1    3.74    0.32
  -6  -4  -1    2.44    0.37
  -6  -4  -1    3.26    0.51
  -7  -4  -1    4.65    0.71
  -7  -4  -1    5.39    0.61
  -8  -4  -1    1.09    0.52
   3  -5  -1    1.05    0.35
   2  -5  -1    1.68    0.36
   1  -5  -1    7.80    0.60
   0  -5  -1    1.95    0.28
   0  -5  -1    2.88    0.34
   0   5   1    2.42    0.23
  -1  -5  -1    4.45    0.41
   1   5   1    3.87    0.26
  -2  -5  -1    9.76    0.69
  -3  -5  -1    2.90    0.36
  -3  -5  -1    2.74    0.24
   3   5   1    2.81    0.26
  -4  -5  -1    0.16    0.21
   4   5   1    0.31    0.16
  -5  -5  -1   20.84    1.32
  -6  -5  -1    0.79    0.35
  -7  -5  -1    3.12    0.57
  -8  -5  -1    1.07    0.50
  -3   6   1    2.51    0.55
   0   6   1    7.48    0.50
  -1  -6  -1    7.51    0.62
   1   6   1    8.17    0.48
   1   6   1    7.14    0.54
  -2  -6  -1    0.95    0.26
   2   6   1    0.07    0.09
  -3  -6  -1    1.33    0.32
   3   6   1    1.57    0.20
  -4  -6  -1    0.34    0.27
   4   6   1    0.08    0.15
  -5  -6  -1    1.00    0.35
  -6  -6  -1    1.28    0.43
  -7  -6  -1    1.06    0.46
  -1  -7  -1    3.97    0.50
  -2  -7  -1    5.20    0.58
  -3  -7  -1    0.92    0.34
  -4  -7  -1    0.99    0.37
  -5  -7  -1    3.72    0.56
  -6  -7  -1    1.05    0.43
  -7  -6   2   -0.26    0.33
   6   6  -2    1.05    0.37
  -6  -6   2    0.77    0.36
   5   6  -2    4.01    0.46
  -5  -6   2    3.19    0.49
   4   6  -2    0.29    0.18
  -4  -6   2    0.01    0.23
   3   6  -2    0.01    0.11
  -3  -6   2    0.28    0.21
   2   6  -2    1.11    0.18
  -2  -6   2    1.17    0.26
   1   6  -2    2.77    0.25
   1   6  -2    2.93    0.27
  -1  -6   2    3.45    0.37
   0   6  -2    0.18    0.15
   0   6  -2   -0.21    0.18
  -1   6  -2    2.58    0.42
  -1   6  -2    2.57    0.34
  -2   6  -2    0.44    0.31
  -3   6  -2   -0.10    0.28
  -8  -5   2    0.32    0.45
  -7  -5   2    0.68    0.40
   6   5  -2    0.25    0.26
   5   5  -2    6.56    0.57
  -5  -5   2    5.67    0.58
   4   5  -2    2.99    0.34
  -4  -5   2    2.48    0.36
   3   5  -2    0.66    0.16
  -3  -5   2    1.19    0.27
  -3  -5   2    1.23    0.24
   2   5  -2    0.42    0.12
   2   5  -2    0.42    0.16
  -2  -5   2    0.80    0.19
   1   5  -2    2.22    0.22
   1   5  -2    2.62    0.27
   1   5  -2    1.66    0.16
   1   5  -2    2.19    0.18
  -1  -5   2    2.27    0.26
   0   5  -2    0.21    0.12
   0   5  -2    0.40    0.14
   0   5  -2    0.40    0.17
  -1   5  -2    1.49    0.34
  -2   5  -2    1.02    0.33
  -3   5  -2    0.31    0.31
  -4   5  -2    0.58    0.37
  -8  -4   2    1.27    0.52
  -7  -4   2    2.52    0.54
  -7  -4   2    0.96    0.37
   6   4  -2    0.48    0.27
  -6  -4   2   -0.07    0.23
  -6  -4   2    0.25    0.29
   5   4  -2   11.96    0.89
  -5  -4   2   12.70    0.91
  -5  -4   2   14.01    0.83
   4   4  -2   10.86    0.72
  -4  -4   2   11.23    0.61
  -4  -4   2   10.59    0.59
  -4  -4   2   10.69    0.72
   3   4  -2   36.44    1.84
   3   4  -2   29.66    1.94
  -3  -4   2   34.34    1.83
  -3  -4   2   36.74    1.86
   2   4  -2    0.64    0.12
   2   4  -2    0.52    0.14
  -2  -4   2    0.92    0.18
  -2  -4   2    0.58    0.12
   1   4  -2    0.30    0.08
   1   4  -2    0.62    0.13
   1   4  -2    0.27    0.07
   1   4  -2    0.54    0.10
  -1  -4   2    0.80    0.15
   0   4  -2  242.58   12.16
   0   4  -2  248.53   12.19
   0   4  -2  236.95   12.24
   0   4  -2  241.10   12.21
  -3   4  -2    0.22    0.27
  -4   4  -2    0.04    0.29
  -5   4  -2    0.16    0.32
  -8  -3   2    1.09    0.47
  -8  -3   2    1.22    0.55
  -7  -3   2   20.45    1.47
  -7  -3   2   21.67    1.62
  -6  -3   2   22.71    1.50
  -6  -3   2   19.03    1.37
   5   3  -2   12.28    0.88
  -5  -3   2   11.24    0.87
  -5  -3   2   12.37    0.93
   4   3  -2    8.82    0.60
  -4  -3   2    7.65    0.59
  -4  -3   2    7.67    0.47
  -4  -3   2    8.21    0.62
   3   3  -2    5.06    0.39
  -3  -3   2    5.26    0.31
  -3  -3   2    4.81    0.36
  -3  -3   2    5.85    0.41
  -3  -3   2    5.55    0.38
   2   3  -2    1.06    0.17
   2   3  -2    1.20    0.15
  -2  -3   2    1.41    0.17
  -2  -3   2    1.23    0.15
   1   3  -2    7.89    0.44
   1   3  -2    8.15    0.45
   1   3  -2    9.37    0.49
   1   3  -2    8.59    0.49
  -1  -3   2    8.86    0.49
  -1  -3   2    9.27    0.51
   0   3  -2   27.65    1.45
   0   3  -2   24.93    1.47
   0   3  -2   27.49    1.42
   0   3  -2   27.60    1.44
   0  -3   2   28.73    1.44
  -1   3  -2   30.14    1.51
  -1   3  -2   30.02    1.53
   1  -3   2   24.30    1.53
   2  -3   2   21.84    1.27
  -5   3  -2    6.00    0.84
  -6   3  -2    0.88    0.45
  -8  -2   2    2.28    0.58
  -8  -2   2    3.87    0.79
  -7  -2   2   15.86    1.36
  -7  -2   2   21.05    1.60
  -6  -2   2    7.08    0.94
   5   2  -2    0.79    0.23
   5   2  -2    0.90    0.29
  -5  -2   2    0.98    0.39
   4   2  -2   12.22    0.74
   4   2  -2   11.30    0.80
  -4  -2   2   12.43    0.93
   3   2  -2   74.30    3.82
   3   2  -2   73.88    3.87
  -3  -2   2   75.85    3.94
  -3  -2   2   75.15    3.80
  -3  -2   2   75.51    3.89
   2   2  -2   25.04    1.35
   2   2  -2   25.15    1.31
  -2  -2   2   27.53    1.36
  -2  -2   2   25.10    1.34
  -2  -2   2   24.50    1.30
   1   2  -2    1.24    0.12
   1   2  -2    1.23    0.12
  -1  -2   2    1.27    0.12
  -1  -2   2    1.26    0.12
   0   2  -2  998.63   47.88
   0   2  -2  951.56   47.88
   0   2  -2  882.78   47.91
   0  -2   2 1000.00   47.88
  -1   2  -2    1.48    0.16
  -1   2  -2    1.26    0.16
   1  -2   2    1.05    0.18
   2  -2   2   33.84    1.84
   3  -2   2   16.08    1.01
  -5   2  -2   13.17    1.11
  -6   2  -2    6.44    0.87
  -6   2  -2    3.11    0.77
  -7   2  -2    0.63    0.57
  -7   2  -2    1.10    0.51
  -8  -1   2    0.26    0.52
  -8  -1   2    0.29    0.38
  -7  -1   2    5.55    0.94
  -7  -1   2    3.94    0.65
   6   1  -2    0.26    0.22
  -6  -1   2    0.34    0.43
   5   1  -2   13.13    0.80
  -5  -1   2    9.20    0.99
   4   1  -2   53.26    2.75
   4   1  -2   50.76    2.85
   3   1  -2   49.26    2.70
   3   1  -2   52.03    2.64
  -3  -1   2   51.26    2.62
   2   1  -2    5.49    0.39
   2   1  -2    5.88    0.36
  -2  -1   2    6.37    0.35
  -2  -1   2    6.12    0.39
   1   1  -2   32.88    1.66
   1   1  -2   32.75    1.68
  -1  -1   2   33.57    1.66
  -1  -1   2   29.39    1.70
  -1  -1   2   35.72    1.69
   0   1  -2   28.88    1.42
   0   1  -2   27.30    1.41
   0   1  -2   28.07    1.43
   0  -1   2   27.48    1.43
  -1   1  -2   10.53    0.60
  -2   1  -2    0.14    0.10
   2  -1   2    0.13    0.11
   3  -1   2   16.94    1.02
  -5   1  -2    1.27    0.41
  -6   1  -2    5.33    0.75
  -6   1  -2    4.76    0.84
  -7   1  -2    2.11    0.57
  -7   1  -2    1.86    0.66
  -8   0   2    1.31    0.54
  -8   0   2    0.54    0.56
  -7   0   2    3.92    0.89
   6   0  -2    3.07    0.47
   5   0  -2    1.57    0.31
   4   0  -2   28.52    1.59
   3   0  -2    4.63    0.36
   3   0  -2    5.11    0.50
   2   0  -2   10.23    0.60
   2   0  -2   10.43    0.66
  -2   0   2   11.64    0.65
  -2   0   2   10.48    0.60
   1   0  -2   13.63    0.73
   1   0  -2   13.24    0.71
  -1   0   2   13.93    0.71
  -1   0   2   13.37    0.73
   0   0  -2    0.01    0.01
   0   0  -2    0.01    0.01
   0   0  -2    0.01    0.01
   0   0   2    0.00    0.01
   0   0   2   -0.01    0.01
   0   0   2   -0.01    0.01
  -1   0  -2   82.83    4.00
   1   0   2   73.82    3.98
  -2   0  -2   19.37    1.17
  -3   0  -2    8.47    0.73
  -4   0  -2   14.57    1.14
  -5   0  -2    6.64    0.91
  -5   0  -2    6.16    0.75
  -6   0  -2   42.63    2.51
  -6   0  -2   39.14    2.63
  -7   0  -2    2.96    0.62
  -7   0  -2    2.56    0.69
  -8   0  -2    1.43    0.56
  -8   0  -2    2.50    0.75
  -7   1   2    1.61    0.63
   6  -1  -2    4.28    0.55
   5  -1  -2   11.70    0.85
   4  -1  -2    0.33    0.20
   3  -1  -2    1.07    0.20
   2  -1  -2    6.45    0.42
  -2   1   2    6.19    0.41
  -2   1   2    6.87    0.46
   1  -1  -2   48.65    2.51
  -1   1   2   47.20    2.53
  -1   1   2   54.50    2.55
  -1   1   2   47.48    2.51
   0  -1  -2   25.57    1.29
   0  -1  -2   25.77    1.32
   0   1   2   25.31    1.29
   0   1   2   25.09    1.32
  -1  -1  -2   21.55    1.07
  -1  -1  -2   21.34    1.10
  -1  -1  -2   20.74    1.09
   1   1   2   21.39    1.08
   1   1   2   20.23    1.10
  -2  -1  -2   47.80    2.50
  -2  -1  -2   51.48    2.50
  -2  -1  -2   45.57    2.48
  -2  -1  -2   47.16    2.46
  -3  -1  -2   20.62    1.35
  -3  -1  -2   24.30    1.43
  -3  -1  -2   25.70    1.30
  -3  -1  -2   24.62    1.35
  -4  -1  -2   16.38    1.13
  -4  -1  -2   14.23    1.01
  -5  -1  -2   29.19    1.84
  -5  -1  -2   31.19    1.97
  -6  -1  -2   11.15    1.12
  -6  -1  -2   11.11    0.96
  -7  -1  -2    0.45    0.35
  -7  -1  -2    0.68    0.49
  -8  -1  -2    0.67    0.39
  -8  -1  -2   -0.23    0.40
  -7   2   2    0.50    0.49
   6  -2  -2    1.08    0.37
   5  -2  -2    4.02    0.53
   4  -2  -2   25.66    1.52
   3  -2  -2   17.84    1.06
   2  -2  -2    1.66    0.21
  -2   2   2    1.41    0.26
   1  -2  -2    0.35    0.10
  -1   2   2    0.37    0.10
  -1   2   2    0.42    0.12
  -1   2   2    0.49    0.14
   0  -2  -2  378.32   18.81
   0  -2  -2  375.29   18.77
   0   2   2  361.56   18.81
   0   2   2  386.16   18.77
  -1  -2  -2    0.08    0.04
  -1  -2  -2    0.27    0.10
  -1  -2  -2    0.07    0.03
   1   2   2    0.03    0.08
   1   2   2    0.19    0.04
   1   2   2    0.08    0.04
  -2  -2  -2  116.26    5.80
  -2  -2  -2  118.36    5.78
  -2  -2  -2  113.39    5.82
   2   2   2  108.90    5.83
   2   2   2  118.26    5.83
  -3  -2  -2   12.83    0.78
  -3  -2  -2   12.74    0.74
  -3  -2  -2   12.58    0.71
  -3  -2  -2   12.11    0.75
  -4  -2  -2    0.91    0.22
  -4  -2  -2    0.86    0.26
  -5  -2  -2   18.09    1.22
  -5  -2  -2   19.99    1.32
  -6  -2  -2  135.36    7.56
  -6  -2  -2  153.90    7.73
  -7  -2  -2    8.23    0.99
  -7  -2  -2    7.25    0.85
  -8  -2  -2    2.05    0.62
  -8  -2  -2    2.26    0.55
   5  -3  -2    0.40    0.33
   4  -3  -2    8.75    0.73
   3  -3  -2    2.37    0.35
   2  -3  -2    8.30    0.58
   1  -3  -2   27.86    1.49
   0  -3  -2   11.07    0.68
   0  -3  -2   11.67    0.63
   0   3   2   11.26    0.62
   0   3   2   10.91    0.68
  -1  -3  -2    4.77    0.35
  -1  -3  -2    4.17    0.25
   1   3   2    4.32    0.25
   1   3   2    4.33    0.31
   1   3   2    3.85    0.23
  -2  -3  -2    2.05    0.22
  -2  -3  -2    1.58    0.11
  -2  -3  -2    1.18    0.13
   2   3   2    1.37    0.15
   2   3   2    1.10    0.11
   2   3   2    1.72    0.19
  -3  -3  -2   31.59    1.57
  -3  -3  -2   29.65    1.60
  -3  -3  -2   30.61    1.55
  -3  -3  -2   28.88    1.64
   3   3   2   30.03    1.65
  -4  -3  -2    2.64    0.27
  -4  -3  -2    2.72    0.35
  -4  -3  -2    2.74    0.24
  -5  -3  -2    7.07    0.66
  -5  -3  -2    8.51    0.60
  -6  -3  -2    1.06    0.37
  -6  -3  -2    0.21    0.23
  -7  -3  -2    9.55    0.98
  -7  -3  -2   11.20    0.91
  -8  -3  -2    3.48    0.61
  -8  -3  -2    3.78    0.76
   5  -4  -2    0.36    0.37
   4  -4  -2    0.96    0.36
   3  -4  -2    0.77    0.29
   2  -4  -2    0.41    0.22
   1  -4  -2    7.95    0.58
  -1   4   2    9.82    0.62
   0  -4  -2   14.02    0.90
   0  -4  -2   17.69    0.98
   0   4   2   17.84    0.90
  -1  -4  -2    4.09    0.40
  -1  -4  -2    4.60    0.29
   1   4   2    4.33    0.26
   1   4   2    4.15    0.42
   1   4   2    4.82    0.28
  -2  -4  -2   16.15    0.89
  -2  -4  -2   17.26    1.01
   2   4   2   17.33    0.90
  -3  -4  -2   10.21    0.60
  -3  -4  -2    9.82    0.54
  -3  -4  -2   10.21    0.53
  -3  -4  -2   10.37    0.68
   3   4   2   10.55    0.64
  -4  -4  -2    0.22    0.09
  -4  -4  -2    0.23    0.18
  -4  -4  -2    0.15    0.08
   4   4   2    0.24    0.17
  -5  -4  -2    8.33    0.52
  -5  -4  -2    7.64    0.67
  -6  -4  -2    3.50    0.54
  -6  -4  -2    3.71    0.42
  -7  -4  -2   -0.13    0.34
  -7  -4  -2    0.06    0.25
  -8  -4  -2    5.33    0.85
   4  -5  -2    0.44    0.37
   3  -5  -2    0.04    0.29
   2  -5  -2    0.27    0.27
   1  -5  -2    1.01    0.24
   0  -5  -2    2.18    0.32
   0  -5  -2    1.80    0.25
   0   5   2    1.43    0.18
  -1  -5  -2   10.37    0.61
  -1  -5  -2    9.89    0.71
   1   5   2   10.44    0.56
  -2  -5  -2    1.45    0.27
   2   5   2    1.46    0.14
  -3  -5  -2   11.08    0.64
  -3  -5  -2   11.47    0.79
   3   5   2   11.05    0.67
  -4  -5  -2    0.02    0.20
   4   5   2    0.08    0.16
  -5  -5  -2    2.00    0.40
  -6  -5  -2    0.58    0.33
  -7  -5  -2    0.27    0.40
  -8  -5  -2    1.26    0.53
   2  -6  -2    0.42    0.27
   1  -6  -2    0.63    0.26
   0  -6  -2    0.35    0.21
  -1  -6  -2    2.78    0.39
  -2  -6  -2    5.98    0.58
  -3  -6  -2    0.39    0.25
  -4  -6  -2   -0.02    0.24
  -5  -6  -2    0.12    0.29
  -6  -6  -2    5.82    0.73
  -7  -6  -2    0.42    0.42
  -1  -7  -2    0.32    0.30
  -2  -7  -2    1.94    0.39
  -3  -7  -2    0.68    0.32
  -4  -7  -2    2.04    0.43
  -5  -7  -2    0.95    0.37
  -6  -7  -2    0.32    0.39
  -7  -6   3    1.64    0.49
   6   6  -3    8.71    0.81
  -6  -6   3    6.97    0.79
   5   6  -3    4.95    0.51
  -5  -6   3    3.89    0.50
   4   6  -3    0.20    0.16
  -4  -6   3    0.38    0.23
   3   6  -3    1.51    0.21
  -3  -6   3    1.27    0.27
   2   6  -3    0.60    0.15
  -2  -6   3    0.65    0.22
   1   6  -3    4.78    0.35
   1   6  -3    5.58    0.38
  -1  -6   3    4.74    0.44
   0   6  -3    7.23    0.54
   0   6  -3    8.01    0.58
  -1   6  -3    3.32    0.39
  -1   6  -3    3.17    0.45
  -2   6  -3    4.01    0.59
  -3   6  -3    0.01    0.31
  -8  -5   3    0.00    0.43
  -7  -5   3   -0.04    0.36
   6   5  -3   13.40    0.97
  -6  -5   3   10.92    0.94
   5   5  -3    8.75    0.68
  -5  -5   3    8.24    0.69
   4   5  -3    0.98    0.22
  -4  -5   3    1.07    0.24
   3   5  -3    0.09    0.12
  -3  -5   3    0.15    0.17
   2   5  -3    3.80    0.30
   2   5  -3    3.93    0.33
  -2  -5   3    3.84    0.36
   1   5  -3    2.24    0.18
   1   5  -3    2.42    0.19
   1   5  -3    2.61    0.26
   1   5  -3    2.37    0.24
  -1  -5   3    2.64    0.27
   0   5  -3    3.11    0.26
   0   5  -3    2.77    0.29
   0   5  -3    3.09    0.33
  -1   5  -3    2.00    0.37
  -2   5  -3    2.46    0.43
  -3   5  -3    1.14    0.38
  -4   5  -3    2.31    0.55
  -8  -4   3    0.75    0.47
  -7  -4   3    2.19    0.47
  -7  -4   3    1.35    0.46
   6   4  -3    0.79    0.32
  -6  -4   3    1.12    0.37
  -6  -4   3    0.92    0.31
   5   4  -3    5.95    0.59
  -5  -4   3    5.73    0.49
  -5  -4   3    5.72    0.56
   4   4  -3   11.20    0.73
  -4  -4   3   10.48    0.59
  -4  -4   3   10.60    0.72
  -4  -4   3   11.26    0.63
   3   4  -3    0.46    0.15
   3   4  -3    0.71    0.23
  -3  -4   3    0.75    0.18
   2   4  -3   12.48    0.69
   2   4  -3   11.77    0.68
  -2  -4   3   11.04    0.69
  -2  -4   3   11.46    0.68
   1   4  -3   37.77    1.95
   1   4  -3   37.18    1.91
   1   4  -3   39.31    1.92
   1   4  -3   37.13    1.97
  -1  -4   3   37.15    1.97
   0   4  -3    9.22    0.55
   0   4  -3    7.19    0.49
   0   4  -3    8.59    0.52
   0   4  -3    6.31    0.55
  -1   4  -3    0.98    0.25
  -2   4  -3   -0.01    0.19
  -3   4  -3    0.53    0.30
  -4   4  -3    0.75    0.38
  -5   4  -3    2.81    0.60
  -8  -3   3    0.52    0.48
  -8  -3   3    0.34    0.40
  -7  -3   3    2.03    0.48
  -7  -3   3    3.15    0.66
   6   3  -3    1.55    0.40
  -6  -3   3    1.98    0.43
  -6  -3   3    2.32    0.53
   5   3  -3    0.18    0.20
  -5  -3   3    0.00    0.25
   4   3  -3   20.91    1.20
   4   3  -3   17.92    1.12
  -4  -3   3   19.98    1.09
  -4  -3   3   23.40    1.26
   3   3  -3   24.09    1.35
   3   3  -3   23.20    1.29
  -3  -3   3   26.26    1.37
  -3  -3   3   25.27    1.27
   2   3  -3    0.58    0.16
   2   3  -3    0.36    0.10
  -2  -3   3    0.59    0.13
  -2  -3   3    0.59    0.11
   1   3  -3    3.53    0.23
   1   3  -3    4.80    0.27
   1   3  -3    4.27    0.28
   1   3  -3    4.08    0.23
  -1  -3   3    4.64    0.29
  -1  -3   3    4.61    0.29
   0   3  -3    6.77    0.41
   0   3  -3    6.18    0.43
   0   3  -3    6.02    0.39
   0   3  -3    7.25    0.42
  -1   3  -3   31.32    1.78
  -1   3  -3   32.93    1.70
  -1   3  -3   30.93    1.68
  -2   3  -3    1.65    0.32
  -3   3  -3    2.40    0.46
  -4   3  -3   -0.03    0.26
  -5   3  -3    0.59    0.40
  -6   3  -3    0.55    0.43
  -6   3  -3    0.44    0.54
  -8  -2   3    1.54    0.49
  -8  -2   3    1.51    0.61
  -7  -2   3   -0.17    0.40
  -7  -2   3   -0.01    0.32
   6   2  -3    6.79    0.62
  -6  -2   3    8.92    1.07
   5   2  -3    1.83    0.38
   5   2  -3    3.39    0.38
  -5  -2   3    2.64    0.54
   4   2  -3    1.62    0.24
   4   2  -3    1.97    0.30
  -4  -2   3    1.35    0.40
   3   2  -3  149.69    7.79
   3   2  -3  158.79    7.74
  -3  -2   3  146.05    7.86
  -3  -2   3  158.61    7.72
   2   2  -3    2.69    0.22
   2   2  -3    2.47    0.17
  -2  -2   3    3.01    0.22
  -2  -2   3    2.67    0.17
  -2  -2   3    2.65    0.25
   1   2  -3    0.16    0.07
   1   2  -3    0.20    0.07
   1   2  -3    0.13    0.03
  -1  -2   3    0.16    0.03
  -1  -2   3    0.17    0.06
  -1  -2   3    0.14    0.06
   0   2  -3   26.42    1.38
   0   2  -3   27.92    1.36
   0   2  -3   23.69    1.37
   0   2  -3   26.95    1.37
  -1   2  -3   36.14    1.96
  -1   2  -3   36.63    1.90
  -4   2  -3    0.97    0.34
  -5   2  -3    7.13    0.88
  -6   2  -3    3.65    0.67
  -6   2  -3    2.26    0.67
  -7   2  -3    1.26    0.66
  -7   2  -3    1.63    0.54
  -8  -1   3    0.60    0.45
  -8  -1   3   -0.03    0.45
  -7  -1   3    2.48    0.68
   6   1  -3    7.77    0.65
  -6  -1   3    5.89    0.97
   5   1  -3    2.59    0.34
  -5  -1   3    2.15    0.57
   4   1  -3    3.61    0.46
   4   1  -3    4.03    0.37
   3   1  -3    0.03    0.10
   3   1  -3    0.11    0.13
  -3  -1   3    0.19    0.10
   2   1  -3    4.88    0.31
   2   1  -3    4.74    0.35
  -2  -1   3    5.46    0.31
  -2  -1   3    5.16    0.35
   1   1  -3    1.41    0.13
   1   1  -3    1.46    0.11
  -1  -1   3    1.29    0.13
  -1  -1   3    1.23    0.10
   0   1  -3   42.03    2.14
   0   1  -3   40.94    2.15
   0  -1   3   43.84    2.14
  -1   1  -3    5.51    0.38
  -1   1  -3    6.62    0.41
  -2   1  -3    6.50    0.55
  -2   1  -3    8.79    0.51
  -3   1  -3   13.67    0.94
  -4   1  -3    8.75    0.77
  -5   1  -3    0.78    0.35
  -5   1  -3    0.38    0.41
  -6   1  -3   10.38    1.05
  -6   1  -3    9.04    1.20
  -7   1  -3    0.72    0.49
  -7   1  -3    1.52    0.62
   7   0  -3    0.06    0.26
  -7   0   3    0.88    0.53
   6   0  -3    1.19    0.34
   5   0  -3    6.58    0.56
   4   0  -3   20.09    1.16
   3   0  -3  142.47    7.40
   3   0  -3  145.95    7.31
   2   0  -3    1.99    0.18
   2   0  -3    2.15    0.24
  -2   0   3    1.82    0.17
  -2   0   3    1.55    0.20
   1   0  -3   39.68    2.07
   1   0  -3   37.77    2.05
  -1   0   3   42.20    2.05
  -1   0   3   41.59    2.07
   0   0  -3   -0.24    0.03
   0   0  -3   -0.27    0.02
   0   0  -3   -0.27    0.02
   0   0   3   -0.20    0.02
   0   0   3   -0.29    0.01
  -1   0  -3    6.09    0.35
  -1   0  -3    6.33    0.37
   1   0   3    4.64    0.36
   1   0   3    6.16    0.36
  -2   0  -3    1.34    0.17
  -2   0  -3    1.14    0.25
  -2   0  -3    1.05    0.18
  -3   0  -3   18.51    1.09
  -3   0  -3   16.16    1.15
  -4   0  -3    8.53    0.86
  -4   0  -3   10.53    0.79
  -5   0  -3    0.65    0.40
  -5   0  -3    0.92    0.31
  -6   0  -3    4.43    0.80
  -6   0  -3    3.85    0.61
  -7   0  -3    2.02    0.53
  -7   0  -3    1.21    0.58
  -8   0  -3    2.00    0.65
  -8   0  -3    1.05    0.52
   7  -1  -3    0.39    0.31
   6  -1  -3    0.02    0.24
   5  -1  -3    3.16    0.44
   4  -1  -3   43.77    2.37
   3  -1  -3   17.67    1.01
   2  -1  -3    0.36    0.13
  -2   1   3    0.41    0.11
  -2   1   3    0.56    0.15
   1  -1  -3    0.21    0.10
   1  -1  -3    0.20    0.07
  -1   1   3    0.18    0.09
  -1   1   3    0.11    0.07
  -1   1   3    0.17    0.07
   0  -1  -3    6.35    0.39
   0   1   3    6.96    0.36
   0   1   3    6.30    0.34
   0   1   3    6.27    0.39
  -1  -1  -3   24.94    1.24
  -1  -1  -3   24.21    1.26
   1   1   3   22.77    1.26
   1   1   3   24.48    1.24
  -2  -1  -3  176.51    8.37
  -2  -1  -3  172.22    8.39
  -2  -1  -3  173.53    8.40
   2   1   3  142.21    8.39
  -3  -1  -3   53.10    2.69
  -3  -1  -3   52.59    2.75
  -3  -1  -3   49.31    2.73
  -3  -1  -3   51.44    2.78
  -4  -1  -3    7.23    0.60
  -4  -1  -3    7.25    0.69
  -5  -1  -3   11.49    0.91
  -5  -1  -3   12.13    1.03
  -6  -1  -3    2.53    0.48
  -6  -1  -3    3.07    0.66
  -7  -1  -3    5.90    0.79
  -7  -1  -3    7.05    1.02
  -8  -1  -3    0.23    0.47
  -8  -1  -3    0.06    0.35
   6  -2  -3    0.48    0.35
   5  -2  -3    0.56    0.25
   4  -2  -3    3.43    0.42
   3  -2  -3    4.43    0.39
   2  -2  -3   16.96    1.04
  -2   2   3   21.16    1.13
   1  -2  -3    0.68    0.13
  -1   2   3    0.74    0.14
  -1   2   3    0.99    0.13
  -1   2   3    0.87    0.16
   0  -2  -3  113.73    5.64
   0  -2  -3  109.81    5.60
   0   2   3  108.07    5.64
   0   2   3  109.15    5.60
   0   2   3  115.69    5.59
  -1  -2  -3   52.16    2.65
  -1  -2  -3   47.61    2.58
  -1  -2  -3   54.19    2.60
   1   2   3   53.26    2.59
   1   2   3   49.89    2.63
  -2  -2  -3   13.48    0.73
  -2  -2  -3   13.19    0.75
  -2  -2  -3   13.96    0.70
   2   2   3   11.79    0.71
   2   2   3   13.25    0.75
  -3  -2  -3   74.20    3.88
  -3  -2  -3   74.47    3.90
  -3  -2  -3   77.45    3.86
  -3  -2  -3   75.70    3.86
  -4  -2  -3   -0.08    0.17
  -4  -2  -3    0.27    0.14
  -5  -2  -3    3.66    0.55
  -5  -2  -3    2.68    0.40
  -6  -2  -3   29.89    1.84
  -6  -2  -3   29.18    1.94
  -7  -2  -3   10.20    1.03
  -7  -2  -3    9.23    1.00
  -8  -2  -3    1.13    0.57
  -8  -2  -3    2.24    0.55
   6  -3  -3    0.51    0.38
   5  -3  -3    0.31    0.31
   4  -3  -3    0.34    0.28
   3  -3  -3    0.43    0.22
   2  -3  -3   10.27    0.67
   1  -3  -3   23.91    1.37
  -1   3   3   27.53    1.41
   0  -3  -3   27.75    1.38
   0  -3  -3   25.84    1.44
   0   3   3   26.61    1.38
   0   3   3   25.05    1.44
   0   3   3   26.55    1.39
  -1  -3  -3   68.79    3.48
  -1  -3  -3   66.71    3.39
   1   3   3   66.25    3.45
   1   3   3   67.53    3.40
  -2  -3  -3  140.09    7.02
  -2  -3  -3  141.35    6.94
  -2  -3  -3  136.20    6.95
   2   3   3  133.66    7.00
   2   3   3  138.52    6.98
   2   3   3  140.25    6.94
  -3  -3  -3   63.14    3.34
  -3  -3  -3   67.49    3.26
  -3  -3  -3   63.16    3.29
  -3  -3  -3   62.94    3.28
  -4  -3  -3    3.09    0.27
  -4  -3  -3    2.84    0.26
  -4  -3  -3    3.32    0.39
  -5  -3  -3    0.94    0.21
  -5  -3  -3    1.38    0.32
  -6  -3  -3    1.71    0.43
  -6  -3  -3    1.70    0.34
  -7  -3  -3    0.24    0.34
  -7  -3  -3    0.30    0.26
  -8  -3  -3    5.36    0.82
  -8  -3  -3    4.87    0.69
   5  -4  -3    2.31    0.54
   4  -4  -3    3.77    0.55
   3  -4  -3    8.02    0.68
   2  -4  -3    0.31    0.21
   1  -4  -3    0.28    0.16
  -1   4   3    0.38    0.16
   0  -4  -3    0.36    0.17
   0  -4  -3    0.31    0.12
   0   4   3    0.41    0.11
   0   4   3    0.20    0.11
  -1  -4  -3    1.56    0.16
  -1  -4  -3    1.86    0.27
   1   4   3    1.83    0.15
  -2  -4  -3   76.30    4.11
  -2  -4  -3   83.16    3.98
  -2  -4  -3   76.12    3.98
   2   4   3   80.26    3.98
   2   4   3   79.72    4.00
  -3  -4  -3  109.84    5.39
  -3  -4  -3  108.40    5.43
  -3  -4  -3  107.18    5.41
  -3  -4  -3  106.97    5.52
   3   4   3  104.27    5.48
  -4  -4  -3    5.61    0.36
  -4  -4  -3    5.91    0.51
  -4  -4  -3    5.33    0.34
  -5  -4  -3    5.38    0.39
  -5  -4  -3    5.54    0.57
  -6  -4  -3    9.60    0.85
  -6  -4  -3    9.60    0.67
  -7  -4  -3    4.37    0.68
  -7  -4  -3    4.59    0.53
  -8  -4  -3    0.11    0.42
   4  -5  -3    4.27    0.64
   3  -5  -3    1.29    0.36
   2  -5  -3    0.90    0.29
   1  -5  -3    7.14    0.55
   0  -5  -3    6.38    0.55
   0  -5  -3    5.88    0.46
   0   5   3    6.67    0.41
   0   5   3    7.37    0.46
  -1  -5  -3    1.20    0.27
  -1  -5  -3    1.22    0.17
   1   5   3    1.16    0.14
  -2  -5  -3    0.13    0.20
   2   5   3    0.05    0.05
  -3  -5  -3    0.25    0.20
  -3  -5  -3    0.04    0.08
  -4  -5  -3    1.52    0.26
  -4  -5  -3    1.44    0.31
  -5  -5  -3    8.43    0.73
  -5  -5  -3    8.15    0.52
  -6  -5  -3    3.20    0.52
  -7  -5  -3    4.51    0.73
  -8  -5  -3    1.26    0.54
   3  -6  -3    0.51    0.32
   2  -6  -3    1.53    0.37
   1  -6  -3    0.04    0.24
   0  -6  -3    5.53    0.59
   0  -6  -3    6.99    0.53
  -1  -6  -3    4.14    0.38
  -1  -6  -3    4.56    0.51
  -2  -6  -3    6.53    0.62
  -3  -6  -3    3.73    0.48
  -4  -6  -3   -0.16    0.24
  -5  -6  -3   -0.39    0.24
  -6  -6  -3    2.57    0.52
  -7  -6  -3    3.13    0.64
  -1  -7  -3    1.90    0.40
  -2  -7  -3    4.27    0.55
  -3  -7  -3    1.08    0.35
  -4  -7  -3    0.44    0.33
  -5  -7  -3    1.76    0.44
  -6  -7  -3    0.68    0.43
   7   6  -4    1.49    0.43
  -7  -6   4    1.52    0.45
   6   6  -4    7.23    0.72
  -6  -6   4    6.38    0.75
   5   6  -4    0.39    0.23
  -5  -6   4    0.62    0.27
   4   6  -4    0.38    0.18
  -4  -6   4    0.15    0.21
   3   6  -4    0.63    0.16
  -3  -6   4    0.67    0.24
   2   6  -4    0.63    0.16
  -2  -6   4    0.59    0.20
   1   6  -4    0.04    0.11
   0   6  -4   24.28    1.29
   0   6  -4   20.77    1.28
  -1   6  -4   -0.06    0.20
  -1   6  -4    0.31    0.20
  -2   6  -4    0.38    0.30
  -3   6  -4    0.12    0.31
   7   5  -4    3.41    0.57
  -7  -5   4    2.55    0.56
   6   5  -4    0.57    0.30
  -6  -5   4    0.54    0.30
   5   5  -4    6.95    0.60
  -5  -5   4    5.93    0.58
   4   5  -4   12.30    0.78
  -4  -5   4   11.73    0.80
   3   5  -4    2.67    0.38
   3   5  -4    2.77    0.30
  -3  -5   4    2.88    0.32
   2   5  -4    6.03    0.43
   2   5  -4    5.93    0.41
  -2  -5   4    5.56    0.44
   1   5  -4    7.98    0.45
   1   5  -4    8.22    0.52
   1   5  -4    7.89    0.51
   1   5  -4    8.07    0.45
  -1  -5   4    8.52    0.52
   0   5  -4    0.49    0.15
   0   5  -4    0.85    0.18
   0   5  -4    0.50    0.18
   0   5  -4    0.67    0.14
  -1   5  -4    2.54    0.38
  -2   5  -4    0.06    0.20
  -3   5  -4    1.22    0.38
  -4   5  -4    3.76    0.67
  -8  -4   4   -0.05    0.40
  -7  -4   4    1.10    0.39
  -7  -4   4    0.78    0.40
   6   4  -4    0.26    0.26
  -6  -4   4    0.23    0.28
  -6  -4   4    0.83    0.34
   5   4  -4    0.12    0.18
  -5  -4   4   -0.15    0.17
  -5  -4   4   -0.06    0.20
   4   4  -4   22.75    1.27
  -4  -4   4   23.45    1.21
  -4  -4   4   21.14    1.26
  -4  -4   4   20.77    1.14
   3   4  -4   25.51    1.32
  -3  -4   4   22.31    1.30
   2   4  -4    1.24    0.19
   2   4  -4    1.60    0.19
  -2  -4   4    1.37    0.18
  -2  -4   4    1.38    0.19
   1   4  -4    0.68    0.09
   1   4  -4    0.73    0.10
   1   4  -4    1.26    0.14
   1   4  -4    0.82    0.14
  -1  -4   4    1.28    0.15
   0   4  -4   38.51    2.13
   0   4  -4   43.05    2.15
   0   4  -4   41.30    2.11
   0   4  -4   39.88    2.13
  -1   4  -4   15.75    0.98
  -1   4  -4   15.27    0.91
  -2   4  -4    4.08    0.52
  -3   4  -4    0.71    0.32
  -4   4  -4   -0.13    0.27
  -5   4  -4    1.56    0.49
  -8  -3   4    1.07    0.54
  -8  -3   4    2.00    0.53
  -7  -3   4    0.42    0.39
  -7  -3   4    0.09    0.27
   6   3  -4    6.50    0.76
  -6  -3   4    8.85    0.94
   5   3  -4   21.31    1.34
   5   3  -4   20.86    1.25
  -5  -3   4   23.79    1.46
   4   3  -4    0.19    0.14
   4   3  -4    0.38    0.17
  -4  -3   4    0.28    0.23
  -4  -3   4    0.27    0.11
   3   3  -4   12.81    0.68
   3   3  -4   12.03    0.75
  -3  -3   4   11.90    0.66
  -3  -3   4   12.81    0.76
   2   3  -4   17.96    1.01
  -2  -3   4   18.39    1.01
  -2  -3   4   18.70    0.99
   1   3  -4    6.15    0.33
   1   3  -4    6.80    0.36
   1   3  -4    6.19    0.39
   1   3  -4    5.44    0.35
  -1  -3   4    6.19    0.36
  -1  -3   4    6.14    0.39
   0   3  -4   22.82    1.19
   0   3  -4   23.06    1.19
   0   3  -4   22.64    1.21
   0   3  -4   21.39    1.20
  -1   3  -4   74.10    4.02
  -1   3  -4   82.14    3.95
  -1   3  -4   74.86    3.94
  -2   3  -4   15.41    1.02
  -3   3  -4    4.18    0.58
  -4   3  -4    3.32    0.58
  -5   3  -4    2.61    0.56
  -6   3  -4    0.00    0.38
  -6   3  -4    1.03    0.60
  -8  -2   4    1.00    0.45
  -8  -2   4    0.49    0.52
  -7  -2   4   11.74    1.31
   6   2  -4   24.28    1.41
  -6  -2   4   21.45    1.72
   5   2  -4   16.74    1.09
   5   2  -4   16.99    0.98
  -5  -2   4   12.90    1.18
   4   2  -4   46.14    2.38
   4   2  -4   44.25    2.46
   3   2  -4   69.87    3.59
   3   2  -4   73.50    3.52
  -3  -2   4   59.62    3.65
  -3  -2   4   72.28    3.51
   2   2  -4    1.68    0.19
   2   2  -4    1.61    0.13
  -2  -2   4    1.51    0.12
  -2  -2   4    1.86    0.19
  -2  -2   4    1.78    0.22
   1   2  -4   24.82    1.27
   1   2  -4   24.46    1.31
  -1  -2   4   25.18    1.27
  -1  -2   4   25.67    1.32
   0   2  -4    8.65    0.47
   0   2  -4    7.97    0.45
   0   2  -4    8.05    0.43
   0  -2   4    6.63    0.47
  -1   2  -4   -0.10    0.10
  -1   2  -4    0.32    0.13
  -2   2  -4   16.05    1.02
  -3   2  -4   25.51    1.57
  -4   2  -4    8.18    0.83
  -5   2  -4    0.47    0.34
  -6   2  -4   20.69    1.69
  -7   2  -4    2.64    0.63
  -7   2  -4    2.09    0.72
  -8  -1   4    0.22    0.51
  -8  -1   4   -0.06    0.35
   7   1  -4    1.08    0.36
  -7  -1   4    1.17    0.59
   6   1  -4    0.45    0.24
  -6  -1   4    0.27    0.46
   5   1  -4    6.54    0.53
   5   1  -4    7.45    0.75
   4   1  -4   77.13    4.20
   4   1  -4   81.81    4.11
   3   1  -4   65.11    3.52
   3   1  -4   67.22    3.46
  -3  -1   4   70.07    3.45
   2   1  -4  146.89    7.62
   2   1  -4  148.53    7.58
  -2  -1   4  153.52    7.58
  -2  -1   4  154.58    7.62
   1   1  -4  150.28    7.41
   1   1  -4  144.49    7.38
  -1  -1   4  145.63    7.38
  -1  -1   4  149.26    7.41
   0   1  -4   23.91    1.26
   0   1  -4   23.86    1.24
   0  -1   4   24.68    1.24
   0  -1   4   24.25    1.25
  -1   1  -4    4.29    0.30
   1  -1   4    3.76    0.31
  -2   1  -4    4.93    0.41
  -2   1  -4    4.28    0.34
  -3   1  -4   27.81    1.64
  -4   1  -4   28.95    1.58
  -4   1  -4   20.13    1.57
  -5   1  -4    0.52    0.30
  -5   1  -4    0.97    0.48
  -6   1  -4   -0.18    0.39
  -6   1  -4   -0.08    0.28
  -7   1  -4   11.27    1.18
  -7   1  -4   10.46    1.33
   7   0  -4    8.00    0.79
  -7   0   4    5.21    0.98
   6   0  -4   16.86    1.13
   5   0  -4    0.37    0.22
   4   0  -4   19.54    1.11
   4   0  -4   18.55    1.22
   3   0  -4    0.80    0.22
   3   0  -4    0.94    0.17
   2   0  -4    3.09    0.24
   2   0  -4    3.54    0.29
  -2   0   4    3.80    0.28
  -2   0   4    3.92    0.25
   1   0  -4  108.36    5.37
   1   0  -4  102.75    5.38
  -1   0   4  109.81    5.37
  -1   0   4  105.30    5.38
  -1   0   4  107.44    5.38
   0   0  -4    1.07    0.09
   0   0  -4    1.10    0.11
   0   0  -4    1.04    0.09
   0   0   4    1.02    0.09
   0   0   4    0.97    0.09
   0   0   4    0.97    0.10
  -1   0  -4   87.62    4.40
  -1   0  -4   92.44    4.40
   1   0   4   86.35    4.40
   1   0   4   81.19    4.41
  -2   0  -4   66.54    3.52
  -2   0  -4   68.37    3.49
  -3   0  -4    6.75    0.63
  -3   0  -4    6.20    0.52
  -4   0  -4   15.44    1.19
  -4   0  -4   16.35    1.08
  -5   0  -4    5.82    0.68
  -5   0  -4    7.30    0.90
  -6   0  -4   11.63    1.14
  -6   0  -4   10.95    0.97
  -7   0  -4    2.97    0.63
  -7   0  -4    3.09    0.77
  -8   0  -4    8.85    1.12
  -8   0  -4    9.42    1.31
   7  -1  -4    0.39    0.33
   6  -1  -4    5.32    0.64
   5  -1  -4   11.33    0.82
   4  -1  -4   15.84    0.98
   3  -1  -4    0.12    0.11
   2  -1  -4   31.55    1.79
   2  -1  -4   32.84    1.72
  -2   1   4   33.83    1.76
   1  -1  -4    6.81    0.41
   1  -1  -4    6.82    0.43
   1  -1  -4    6.75    0.43
  -1   1   4    6.90    0.43
  -1   1   4    7.24    0.41
  -1   1   4    6.89    0.40
   0  -1  -4   30.81    1.66
   0  -1  -4   34.72    1.68
   0  -1  -4   33.74    1.71
   0   1   4   32.97    1.66
   0   1   4   32.81    1.70
   0   1   4   31.94    1.67
  -1  -1  -4  275.20   13.53
  -1  -1  -4  265.69   13.56
   1   1   4  278.38   13.53
   1   1   4  262.48   13.55
  -2  -1  -4    0.86    0.12
  -2  -1  -4    0.84    0.16
   2   1   4    0.64    0.13
   2   1   4    0.75    0.16
  -3  -1  -4  176.26    8.92
  -3  -1  -4  178.57    8.99
  -3  -1  -4  181.55    8.99
  -3  -1  -4  169.48    8.95
  -4  -1  -4   75.62    3.86
  -4  -1  -4   66.43    3.76
  -5  -1  -4    0.23    0.23
  -5  -1  -4    0.15    0.30
  -6  -1  -4    2.61    0.58
  -6  -1  -4    1.32    0.39
  -7  -1  -4    1.59    0.46
  -7  -1  -4    0.87    0.49
  -8  -1  -4    3.89    0.70
  -8  -1  -4    2.69    0.75
   7  -2  -4   -0.44    0.31
   6  -2  -4   -0.07    0.30
   5  -2  -4    2.49    0.43
   4  -2  -4   46.01    2.51
   3  -2  -4    2.09    0.28
   2  -2  -4    2.51    0.26
  -2   2   4    2.22    0.29
   1  -2  -4   11.46    0.69
   1  -2  -4   12.38    0.73
  -1   2   4   13.15    0.71
  -1   2   4   12.89    0.69
  -1   2   4   12.06    0.74
   0  -2  -4    0.42    0.08
   0  -2  -4    0.96    0.15
   0   2   4    0.58    0.13
   0   2   4    0.64    0.09
   0   2   4    0.30    0.06
  -1  -2  -4    9.52    0.50
  -1  -2  -4    9.55    0.56
   1   2   4    9.24    0.50
   1   2   4    8.88    0.54
  -2  -2  -4   14.97    0.83
  -2  -2  -4   15.77    0.80
  -2  -2  -4   15.35    0.86
   2   2   4   15.09    0.85
   2   2   4   14.89    0.82
  -3  -2  -4    2.92    0.31
  -3  -2  -4    2.99    0.31
  -3  -2  -4    3.17    0.25
  -4  -2  -4    0.07    0.11
  -4  -2  -4    0.16    0.18
  -5  -2  -4    5.61    0.65
  -5  -2  -4    6.43    0.56
  -6  -2  -4   11.51    0.91
  -6  -2  -4   11.58    1.03
  -7  -2  -4    4.33    0.65
  -7  -2  -4    5.21    0.79
  -8  -2  -4    1.15    0.50
  -8  -2  -4    2.18    0.52
   6  -3  -4    0.45    0.39
   5  -3  -4    1.12    0.37
   4  -3  -4    3.21    0.45
   3  -3  -4    4.28    0.45
   2  -3  -4    3.34    0.34
   1  -3  -4    3.06    0.29
   1  -3  -4    4.20    0.36
  -1   3   4    3.82    0.31
   0  -3  -4   15.54    0.92
   0  -3  -4   15.36    0.86
   0   3   4   16.52    0.84
   0   3   4   15.67    0.94
  -1  -3  -4   24.51    1.32
  -1  -3  -4   23.84    1.22
   1   3   4   23.04    1.22
   1   3   4   23.25    1.29
  -2  -3  -4   14.67    0.81
  -2  -3  -4   15.42    0.90
  -2  -3  -4   16.09    0.81
   2   3   4   15.56    0.89
   2   3   4   15.17    0.81
  -3  -3  -4    8.39    0.51
  -3  -3  -4    8.64    0.57
  -3  -3  -4    8.76    0.47
   3   3   4    6.44    0.50
  -4  -3  -4    0.04    0.11
  -4  -3  -4    0.08    0.09
  -4  -3  -4    0.05    0.17
  -5  -3  -4    0.39    0.24
  -5  -3  -4    0.80    0.20
  -6  -3  -4   10.37    0.77
  -6  -3  -4    9.08    0.86
  -7  -3  -4    5.17    0.75
  -7  -3  -4    4.53    0.59
  -8  -3  -4   -0.19    0.29
  -8  -3  -4   -0.20    0.40
   5  -4  -4    0.75    0.40
   4  -4  -4    0.67    0.30
   3  -4  -4    1.06    0.30
   2  -4  -4    6.69    0.54
   1  -4  -4    0.04    0.13
  -1   4   4    0.47    0.15
   0  -4  -4    0.00    0.10
   0  -4  -4    0.29    0.18
   0   4   4    0.04    0.07
   0   4   4    0.08    0.09
  -1  -4  -4   -0.07    0.16
  -1  -4  -4    0.03    0.08
   1   4   4   -0.02    0.07
  -2  -4  -4    3.63    0.23
  -2  -4  -4    3.83    0.40
   2   4   4    3.59    0.22
  -3  -4  -4    1.82    0.15
  -3  -4  -4    1.72    0.27
  -3  -4  -4    1.40    0.16
   3   4   4    1.39    0.17
  -4  -4  -4    1.23    0.27
  -4  -4  -4    0.77    0.16
  -4  -4  -4    1.25    0.14
  -5  -4  -4   10.18    0.62
  -5  -4  -4   10.26    0.80
  -6  -4  -4    2.84    0.35
  -6  -4  -4    3.92    0.55
  -7  -4  -4    2.85    0.41
  -7  -4  -4    3.30    0.60
  -8  -4  -4    6.09    0.86
   4  -5  -4    0.41    0.35
   3  -5  -4    2.27    0.45
   2  -5  -4    3.25    0.45
   1  -5  -4    1.00    0.25
   0  -5  -4    0.57    0.17
   0  -5  -4    0.65    0.24
   0   5   4    0.27    0.10
   0   5   4    0.26    0.09
  -1  -5  -4    5.71    0.38
  -1  -5  -4    5.84    0.54
   1   5   4    5.89    0.37
  -2  -5  -4    7.29    0.40
  -2  -5  -4    6.27    0.58
   2   5   4    6.96    0.39
  -3  -5  -4    0.46    0.24
  -3  -5  -4    0.30    0.08
  -4  -5  -4    0.56    0.09
  -4  -5  -4    0.30    0.25
  -5  -5  -4    1.81    0.19
  -5  -5  -4    1.23    0.34
  -6  -5  -4    0.09    0.30
  -7  -5  -4    0.14    0.36
  -8  -5  -4    0.41    0.47
   3  -6  -4    0.69    0.37
   2  -6  -4    0.34    0.29
   1  -6  -4   -0.31    0.21
   0  -6  -4    1.88    0.38
   0  -6  -4    1.73    0.29
  -1  -6  -4    4.31    0.50
  -1  -6  -4    4.09    0.36
  -2  -6  -4    7.69    0.69
  -3  -6  -4    1.80    0.35
  -4  -6  -4   -0.03    0.26
  -5  -6  -4    1.87    0.40
  -6  -6  -4    0.17    0.35
  -7  -6  -4    1.36    0.49
  -1  -7  -4    0.86    0.34
  -2  -7  -4    1.20    0.36
  -3  -7  -4    0.37    0.34
  -4  -7  -4    0.46    0.33
[truncated: 262,655 more chars]
