# Supplementary material for: Structural characterization of two tetra­chlorido­zincate salts of 4-carb­oxy-1H-imidazol-3-ium: a salt hydrate and a co-crystal salt hydrate
Source: Acta Crystallogr E Crystallogr Commun. 2017 Jan 13;73(Pt 2):162–7. doi: 10.1107/S2056989017000317 (PMC5290557; doi:10.1107/S2056989017000317)
Supplement: Supplementary file 2 [file e-73-00162-Isup2.hkl]

data_I                                                                          
_shelx_title ' scan in P-1'                                                     
_shelx_refln_list_code          4                                               
_shelx_F_calc_maximum      235.82                                               
_exptl_crystal_F_000       452.00                                               
_reflns_d_resolution_high  0.8003                                               
                                                                                
loop_                                                                           
 _space_group_symop_operation_xyz                                               
 'x, y, z'                                                                      
 '-x, -y, -z'                                                                   
                                                                                
_cell_length_a     6.9094                                                       
_cell_length_b     7.5828                                                       
_cell_length_c    16.4676                                                       
_cell_angle_alpha  79.455                                                       
_cell_angle_beta   84.489                                                       
_cell_angle_gamma  83.833                                                       
                                                                                
_shelx_F_squared_multiplier     1.000                                           
                                                                                
loop_                                                                           
 _refln_index_h                                                                 
 _refln_index_k                                                                 
 _refln_index_l                                                                 
 _refln_F_squared_calc                                                          
 _refln_F_squared_meas                                                          
 _refln_F_squared_sigma                                                         
 _refln_observed_status                                                         
   1   0   0        510.02        431.31         6.30 o                         
   2   0   0       3764.59       3747.11        56.45 o                         
   3   0   0       4180.72       4354.39        65.79 o                         
   4   0   0        642.80        625.57        12.41 o                         
   5   0   0        928.66       1002.68        23.97 o                         
   6   0   0       2026.97       2024.21        48.36 o                         
   7   0   0         35.71         28.83         9.79 o                         
  -6   1   0        513.98        519.48        25.02 o                         
  -5   1   0         62.82         59.27         2.68 o                         
  -4   1   0          9.46         10.29         1.79 o                         
  -3   1   0       6647.66       7053.42       106.41 o                         
  -2   1   0        266.07        268.52         4.50 o                         
  -1   1   0       1088.11       1167.98        16.70 o                         
   0   1   0       1364.18       1348.20        17.34 o                         
   1   1   0        854.89        933.57        15.64 o                         
   2   1   0        640.69        747.17        12.67 o                         
   3   1   0       1959.23       2079.66        36.20 o                         
   4   1   0        111.24         94.32         3.29 o                         
   5   1   0        360.60        364.49         9.14 o                         
   6   1   0        848.28        886.31        23.14 o                         
   7   1   0         12.43         12.84         4.27 o                         
  -7   2   0          7.92         16.32         5.98 o                         
  -6   2   0         42.11         42.43         6.53 o                         
  -5   2   0          2.77          4.41         1.68 o                         
  -4   2   0         17.14         26.27         3.26 o                         
  -3   2   0       4800.82       4972.89        81.34 o                         
  -2   2   0          0.67          2.16         0.67 o                         
  -1   2   0        166.67        139.19         3.05 o                         
   0   2   0      11147.22      10951.56       137.67 o                         
   1   2   0       2406.28       2300.58        31.02 o                         
   2   2   0       1674.29       1686.30        28.28 o                         
   3   2   0       4190.67       4270.77       108.11 o                         
   4   2   0          5.34          5.44         5.98 o                         
   5   2   0        318.49        338.15        10.55 o                         
   6   2   0        161.98        162.58         6.70 o                         
   7   2   0        788.87        812.28        32.36 o                         
   8   2   0          3.79          7.07         5.44 o                         
  -7   3   0         46.77         61.46         9.79 o                         
  -6   3   0          2.46          0.54         3.81 o                         
  -5   3   0         18.26         19.01         2.38 o                         
  -4   3   0        105.42        117.81         3.42 o                         
  -3   3   0       1050.15        990.91        17.25 o                         
  -2   3   0        413.61        408.89         7.76 o                         
  -1   3   0       1260.03       1261.38        21.56 o                         
   0   3   0       3510.84       3394.10        49.62 o                         
   1   3   0        997.64       1002.71        16.26 o                         
   2   3   0       1335.07       1236.23        23.20 o                         
   3   3   0       1024.91        985.45        24.75 o                         
   4   3   0        685.96        666.12        17.72 o                         
   5   3   0          2.08          2.54         1.88 o                         
   6   3   0        630.93        614.42        17.62 o                         
   7   3   0         76.35         67.02         7.07 o                         
   8   3   0         52.51         47.82         7.13 o                         
  -7   4   0         27.93         33.72         8.16 o                         
  -6   4   0        202.19        192.55        15.77 o                         
  -5   4   0          3.72          2.97         1.47 o                         
  -4   4   0        793.64        772.95        19.69 o                         
  -3   4   0        101.45         97.01         5.60 o                         
  -2   4   0       2169.83       2085.16        43.29 o                         
  -1   4   0       2811.31       2680.50        44.58 o                         
   0   4   0       2042.44       1917.68        39.95 o                         
   1   4   0       2548.87       2394.71        44.19 o                         
   2   4   0         38.67         37.57         2.12 o                         
   3   4   0        298.38        291.24         9.07 o                         
   4   4   0         14.64         14.74         1.84 o                         
   5   4   0        140.54        135.59         5.77 o                         
   6   4   0        268.38        251.06         9.22 o                         
   7   4   0         27.44         14.38         4.95 o                         
   8   4   0          0.53         -5.35         5.35 o                         
  -6   5   0        268.54        236.07        19.04 o                         
  -5   5   0        245.29        233.89        17.95 o                         
  -4   5   0         17.81         18.29         2.29 o                         
  -3   5   0        253.45        234.93         9.64 o                         
  -2   5   0         17.97         18.18         2.28 o                         
  -1   5   0       1783.97       1704.74        43.42 o                         
   0   5   0         30.48         27.35         2.17 o                         
   1   5   0       1804.86       1796.63        37.87 o                         
   2   5   0        362.15        341.23        10.26 o                         
   3   5   0         57.87         59.85         7.57 o                         
   4   5   0          4.07          2.74         2.06 o                         
   5   5   0        289.76        285.04         9.97 o                         
   6   5   0        265.92        265.42        10.00 o                         
   7   5   0        182.36        186.27        12.18 o                         
  -6   6   0          1.39          1.09         6.53 o                         
  -5   6   0         89.49         61.46        10.88 o                         
  -4   6   0        267.51        236.46         9.32 o                         
  -3   6   0        130.92        122.21         5.79 o                         
  -2   6   0        913.03        857.34        28.42 o                         
  -1   6   0          1.44         -0.85         1.87 o                         
   0   6   0          1.65         -0.97         1.19 o                         
   1   6   0          6.71          5.28         1.53 o                         
   2   6   0        575.32        577.75        14.16 o                         
   3   6   0        278.42        269.97         9.46 o                         
   4   6   0          9.15          8.36         2.43 o                         
   5   6   0         29.66         24.98         4.73 o                         
   6   6   0         45.45         51.10         7.83 o                         
   7   6   0        110.41        103.34        10.36 o                         
  -3   7   0        198.88        183.91         8.75 o                         
  -2   7   0        326.80        301.64        12.28 o                         
  -1   7   0         52.91         50.33         3.79 o                         
   0   7   0         82.51         83.29         5.46 o                         
   1   7   0         65.31         64.68         4.36 o                         
   2   7   0        318.15        317.83        10.83 o                         
   3   7   0         17.07         18.09         2.81 o                         
   4   7   0        170.33        170.97         7.75 o                         
   5   7   0        110.20        120.21        11.03 o                         
   6   7   0         73.21         77.21        12.51 o                         
  -3   8   0          4.37          4.17         3.21 o                         
  -2   8   0         52.78         55.96         5.84 o                         
  -1   8   0        460.26        454.24        17.90 o                         
   0   8   0         24.45         27.68         4.32 o                         
   1   8   0        279.16        308.96        15.32 o                         
   2   8   0          6.06          0.82         3.61 o                         
   3   8   0         28.31         34.75         4.17 o                         
   4   8   0          0.44          0.61         2.44 o                         
   5   8   0        182.66        185.46        12.86 o                         
  -1   9   0         66.08         69.47         7.33 o                         
   0   9   0         22.06         17.66         4.87 o                         
   1   9   0          4.24         14.18         4.21 o                         
   2   9   0         20.39         15.90         4.35 o                         
  -2  -9   1         14.19         14.56         4.67 o                         
  -1  -9   1         89.43         88.42        11.99 o                         
   0  -9   1         15.86         16.68         4.87 o                         
   1  -9   1          0.12         -3.08         3.41 o                         
  -4  -8   1          7.87          6.28         7.89 o                         
  -3  -8   1         46.33         33.19        10.88 o                         
  -2  -8   1        189.40        170.80         9.13 o                         
  -1  -8   1         95.31         97.12        13.14 o                         
   0  -8   1        310.39        296.33        11.27 o                         
   1  -8   1        129.97        149.37        13.87 o                         
   2  -8   1        221.18        234.96        15.50 o                         
   3  -8   1        191.66        177.25        17.68 o                         
  -6  -7   1         31.23         23.78         6.55 o                         
  -5  -7   1        223.71        225.35        15.50 o                         
  -4  -7   1        306.62        342.17        16.79 o                         
  -3  -7   1        217.01        219.79        23.12 o                         
  -2  -7   1          2.23         -1.97         3.13 o                         
  -1  -7   1        289.72        316.63        14.57 o                         
   0  -7   1         20.30         18.68         3.19 o                         
   1  -7   1        917.26        927.83        24.51 o                         
   2  -7   1          0.12          5.17         2.80 o                         
   3  -7   1        171.47        165.15         8.36 o                         
  -6  -6   1        255.46        252.98        14.41 o                         
  -5  -6   1        159.26        170.81         7.70 o                         
  -4  -6   1          6.90          6.02         2.25 o                         
  -3  -6   1          3.13          1.21         1.78 o                         
  -2  -6   1        547.79        545.82        15.76 o                         
  -1  -6   1         21.75         28.56         2.75 o                         
   0  -6   1        514.60        516.09        18.69 o                         
   1  -6   1         30.47         31.41         3.17 o                         
   2  -6   1          1.51         -0.91         1.88 o                         
   3  -6   1         17.40         13.02         2.99 o                         
   4  -6   1        371.15        352.72        24.75 o                         
  -7  -5   1          0.00         -1.25         3.64 o                         
  -6  -5   1          9.56         10.24         6.53 o                         
  -5  -5   1        154.81        150.58         6.65 o                         
  -4  -5   1          1.29         -0.16         1.67 o                         
  -3  -5   1        107.26        104.08         5.02 o                         
  -2  -5   1        571.11        526.90        13.07 o                         
  -1  -5   1        447.71        419.01        11.95 o                         
   0  -5   1        217.92        202.24        11.82 o                         
   1  -5   1        246.27        243.17         7.01 o                         
   2  -5   1        299.55        284.95        10.69 o                         
   3  -5   1          2.10          2.62         1.61 o                         
   4  -5   1        800.28        729.47        32.94 o                         
   5  -5   1         13.26         13.60         5.44 o                         
  -7  -4   1          6.99          3.09         4.46 o                         
  -6  -4   1        108.46        103.56         8.97 o                         
  -5  -4   1         56.20         47.50         5.56 o                         
  -4  -4   1         87.65         83.36         4.31 o                         
  -3  -4   1         15.03         14.48         2.39 o                         
  -2  -4   1       4475.77       4312.63        87.55 o                         
  -1  -4   1          4.71          3.37         1.05 o                         
   0  -4   1       1139.62       1092.65        23.34 o                         
   1  -4   1       4708.69       4642.46        83.57 o                         
   2  -4   1          0.47         -0.19         1.20 o                         
   3  -4   1       1148.03       1104.20        27.37 o                         
   4  -4   1         20.19         25.87         2.51 o                         
   5  -4   1          3.80          4.20         2.38 o                         
   6  -4   1          3.59          1.63         4.90 o                         
   7  -4   1        213.98        192.55        16.32 o                         
  -8  -3   1          1.66          5.74         5.54 o                         
  -7  -3   1          4.09          0.23         3.09 o                         
  -6  -3   1        356.17        342.96        15.29 o                         
  -5  -3   1       1028.58       1007.22        26.16 o                         
  -4  -3   1         35.08         38.21         3.49 o                         
  -3  -3   1       3403.57       3335.62        78.67 o                         
  -2  -3   1        298.80        304.25         8.77 o                         
  -1  -3   1       1454.11       1429.91        26.79 o                         
   0  -3   1        234.64        216.96         4.03 o                         
   1  -3   1       1153.31       1090.93        16.16 o                         
   2  -3   1       3353.36       3369.77        59.11 o                         
   3  -3   1          3.94          7.17         1.60 o                         
   4  -3   1        350.77        368.31         8.48 o                         
   5  -3   1         97.34         91.93         5.33 o                         
   6  -3   1          9.28         11.13         3.81 o                         
   7  -3   1        267.47        250.76        17.95 o                         
  -8  -2   1        347.96        335.07        20.67 o                         
  -7  -2   1        303.21        303.29        23.28 o                         
  -6  -2   1        409.84        421.46        21.21 o                         
  -5  -2   1        162.38        149.98         5.82 o                         
  -4  -2   1        408.88        397.73        11.26 o                         
  -3  -2   1       2455.30       2512.09        59.42 o                         
  -2  -2   1       4333.40       4496.48        75.86 o                         
  -1  -2   1        506.09        552.13        10.82 o                         
   0  -2   1       3109.29       3025.85        40.75 o                         
   1  -2   1       2083.42       2117.71        27.10 o                         
   2  -2   1         14.43         18.62         1.04 o                         
   3  -2   1        351.72        380.31         7.56 o                         
   4  -2   1       1791.26       1856.64        54.22 o                         
   5  -2   1        148.57        135.17         6.01 o                         
   6  -2   1         57.98         67.95         4.53 o                         
  -7  -1   1        315.28        311.94        14.19 o                         
  -6  -1   1        690.38        689.21        16.19 o                         
  -5  -1   1         65.28         77.26         5.84 o                         
  -4  -1   1          6.83          8.06         1.36 o                         
  -3  -1   1          2.69          6.72         1.27 o                         
  -2  -1   1      10308.17      10855.77       182.56 o                         
  -1  -1   1       2298.49       2479.95        40.67 o                         
   0  -1   1       1583.51       1553.40        24.82 o                         
   1  -1   1       1989.16       2072.62        31.83 o                         
   2  -1   1        436.16        526.92        10.01 o                         
   3  -1   1        660.90        676.42        14.47 o                         
   4  -1   1       2036.74       2030.84        47.63 o                         
   5  -1   1        530.03        546.84        30.46 o                         
   6  -1   1          9.56         12.42         2.31 o                         
  -6   0   1        290.38        282.42         7.53 o                         
  -5   0   1         11.38         11.67         1.40 o                         
  -4   0   1        248.16        278.82         7.56 o                         
  -3   0   1       3516.64       3686.52        60.40 o                         
  -2   0   1       5372.09       5417.89        88.12 o                         
  -1   0   1       2513.96       2517.47        45.10 o                         
   1   0   1       5912.89       6160.81        99.78 o                         
   2   0   1       6475.09       6922.48       112.33 o                         
   3   0   1         59.61         41.64         1.57 o                         
   4   0   1        112.12         97.30         2.55 o                         
   5   0   1        384.36        392.21        11.78 o                         
   6   0   1        153.02        170.80         9.79 o                         
   7   0   1        965.58        936.66        47.87 o                         
  -6   1   1          6.61          5.00         1.90 o                         
  -5   1   1       1361.12       1399.38        33.39 o                         
  -4   1   1       1781.62       1904.55        39.02 o                         
  -3   1   1       4106.51       4139.83        74.39 o                         
  -2   1   1       5344.78       5710.34       102.02 o                         
  -1   1   1       4424.57       4292.72        76.72 o                         
   0   1   1        891.71        934.11        15.08 o                         
   1   1   1          2.60          2.45         0.56 o                         
   2   1   1       6364.16       6356.34       113.07 o                         
   3   1   1        639.36        682.11        11.55 o                         
   4   1   1         71.64         82.32         2.67 o                         
   5   1   1          3.78          5.85         2.08 o                         
   6   1   1        133.53        129.22         5.34 o                         
   7   1   1        332.08        336.15        25.57 o                         
  -7   2   1         93.48        103.35         9.79 o                         
  -6   2   1        253.07        261.86         9.91 o                         
  -5   2   1        277.26        279.46         8.22 o                         
  -4   2   1       2695.76       2881.47        58.53 o                         
  -3   2   1          1.01          0.85         1.48 o                         
  -2   2   1       1210.70       1220.01        22.70 o                         
  -1   2   1       6399.64       6574.93       129.37 o                         
   0   2   1       1243.34       1223.89        15.92 o                         
   1   2   1        822.20        825.52        12.96 o                         
   2   2   1        337.20        400.47         7.22 o                         
   3   2   1        140.49        164.21         4.47 o                         
   4   2   1        145.95        136.43         4.87 o                         
   5   2   1         39.73         35.41         2.74 o                         
   6   2   1        467.14        480.56        13.96 o                         
   7   2   1         45.28         50.10         4.56 o                         
   8   2   1        130.47        130.54        19.04 o                         
  -7   3   1        502.19        464.52        25.57 o                         
  -6   3   1          0.82         -3.26         3.81 o                         
  -5   3   1         16.06         16.87         4.62 o                         
  -4   3   1        160.69        161.29         5.73 o                         
  -3   3   1        375.17        376.62         7.22 o                         
  -2   3   1        324.26        294.64         5.89 o                         
  -1   3   1       6649.07       6499.42        91.82 o                         
   0   3   1       1724.44       1777.02        23.77 o                         
   1   3   1         77.29         97.90         2.36 o                         
   2   3   1        340.50        340.45         7.19 o                         
   3   3   1        186.14        179.04         6.01 o                         
   4   3   1        264.23        245.67         7.91 o                         
   5   3   1       2084.39       2083.06        50.73 o                         
   6   3   1        960.79        961.49        25.56 o                         
   7   3   1         34.79         41.79         3.83 o                         
   8   3   1          5.82          1.63        11.42 o                         
  -7   4   1        215.57        190.92        16.32 o                         
  -6   4   1         22.13         16.32         6.53 o                         
  -5   4   1        295.00        289.61        10.84 o                         
  -4   4   1        393.20        405.88        10.02 o                         
  -3   4   1       3009.61       3029.61        62.05 o                         
  -2   4   1         15.43         15.81         1.75 o                         
  -1   4   1       5393.92       5282.98        86.78 o                         
   0   4   1       1531.35       1543.74        32.56 o                         
   1   4   1        399.96        377.77         9.93 o                         
   2   4   1       2881.99       2757.53        56.59 o                         
   3   4   1       2456.93       2570.84        65.93 o                         
   4   4   1         16.86         15.19         1.98 o                         
   5   4   1        251.03        245.63         8.57 o                         
   6   4   1        580.90        610.93        17.61 o                         
   7   4   1          2.29          3.44         2.42 o                         
   8   4   1        184.85        137.07        21.21 o                         
  -6   5   1         29.37         26.65         8.16 o                         
  -5   5   1         70.90         60.38         9.79 o                         
  -4   5   1       2370.09       2326.09        61.77 o                         
  -3   5   1          0.05          0.47         1.46 o                         
  -2   5   1        586.42        574.56        13.94 o                         
  -1   5   1        325.25        321.83         7.53 o                         
   0   5   1       1498.14       1446.06        31.52 o                         
   1   5   1        943.35        911.89        20.37 o                         
   2   5   1       1058.31       1031.95        22.79 o                         
   3   5   1          5.26          0.63         1.31 o                         
   4   5   1        321.86        332.17        10.57 o                         
   5   5   1         10.58          6.92         2.53 o                         
   6   5   1        676.14        680.92        19.75 o                         
   7   5   1          4.64          8.21         2.65 o                         
  -6   6   1          1.08          3.26         7.07 o                         
  -5   6   1        161.01        148.49        15.23 o                         
  -4   6   1        306.85        309.58        14.64 o                         
  -3   6   1        629.87        581.12        21.83 o                         
  -2   6   1         81.96         77.23         4.40 o                         
  -1   6   1        712.53        677.89        16.25 o                         
   0   6   1          0.68          0.81         1.26 o                         
   1   6   1         66.21         64.28         3.28 o                         
   2   6   1        123.42        122.26         4.68 o                         
   3   6   1        289.60        290.89         8.34 o                         
   4   6   1         67.45         64.97         6.60 o                         
   5   6   1         57.82         68.43         5.04 o                         
   6   6   1        233.18        237.06         9.48 o                         
   7   6   1          2.37          1.47         2.57 o                         
  -5   7   1          1.94         -2.18         5.98 o                         
  -4   7   1         10.38         10.62         3.29 o                         
  -3   7   1        215.02        209.33        13.82 o                         
  -2   7   1          6.39          1.96         2.21 o                         
  -1   7   1        683.13        711.81        20.35 o                         
   0   7   1          0.89         -1.48         1.48 o                         
   1   7   1          1.23          3.31         1.70 o                         
   2   7   1         17.90         17.19         2.33 o                         
   3   7   1        531.17        542.04        16.62 o                         
   4   7   1          0.53          0.78         4.41 o                         
   5   7   1        491.06        510.56        16.43 o                         
   6   7   1         14.26          9.08         3.06 o                         
  -3   8   1         17.33         21.21         4.90 o                         
  -2   8   1        129.25        118.57         8.05 o                         
  -1   8   1        187.40        198.96         9.07 o                         
   0   8   1        113.42        134.69         7.52 o                         
   1   8   1         49.82         51.09         3.73 o                         
   2   8   1        198.44        199.12         8.48 o                         
   3   8   1         10.60          9.69         5.49 o                         
   4   8   1         59.50         61.56         5.16 o                         
   5   8   1         32.87         42.35         4.32 o                         
  -1   9   1         62.40         55.83         6.83 o                         
   0   9   1         73.09         72.99         7.73 o                         
   1   9   1         98.50        123.43        10.42 o                         
   2   9   1         72.83         57.30         7.46 o                         
   3   9   1         12.81          9.88         9.08 o                         
  -1  -9   2         54.73         55.23         5.97 o                         
   0  -9   2          5.98          1.80         3.84 o                         
  -4  -8   2          4.68          4.44         5.92 o                         
  -3  -8   2          6.21          6.79         5.06 o                         
  -2  -8   2          2.14         -1.43         3.15 o                         
  -1  -8   2        240.26        259.44        11.15 o                         
   0  -8   2          0.23          2.42         3.05 o                         
   1  -8   2        401.23        400.28        16.60 o                         
   2  -8   2        130.29        126.67         8.45 o                         
   3  -8   2         24.41         17.13         5.00 o                         
  -5  -7   2         33.64         30.80         5.25 o                         
  -4  -7   2        128.62        145.71         8.39 o                         
  -3  -7   2         21.40         19.57         3.89 o                         
  -2  -7   2        498.20        526.87        16.86 o                         
  -1  -7   2          6.63          8.78         3.03 o                         
   0  -7   2        246.73        251.90         9.71 o                         
   1  -7   2         14.48         17.69         3.18 o                         
   2  -7   2        390.18        410.32        15.64 o                         
   3  -7   2         30.26         32.67         4.02 o                         
   4  -7   2         54.20         46.78         7.62 o                         
  -6  -6   2         45.97         42.84         6.51 o                         
  -5  -6   2          0.64          1.18         3.81 o                         
  -4  -6   2        159.93        166.98        10.36 o                         
  -3  -6   2        360.72        378.04        29.37 o                         
  -2  -6   2        994.50        947.54        32.26 o                         
  -1  -6   2        768.50        775.50        21.58 o                         
   0  -6   2         43.65         34.77         6.53 o                         
   1  -6   2        524.78        504.00        15.33 o                         
   2  -6   2          6.08          7.85         2.25 o                         
   3  -6   2        102.63         94.28         6.01 o                         
   4  -6   2         12.44          7.62         4.35 o                         
  -7  -5   2         24.03         23.96         4.87 o                         
  -6  -5   2        131.56        122.51         7.80 o                         
  -5  -5   2         81.29         96.16        19.04 o                         
  -4  -5   2          7.71          8.88         3.55 o                         
  -3  -5   2        108.02        116.38         9.61 o                         
  -2  -5   2         92.19         90.95         6.16 o                         
  -1  -5   2        260.01        259.80        11.27 o                         
   0  -5   2        374.64        356.74        10.90 o                         
   1  -5   2        231.30        216.96         7.26 o                         
   2  -5   2         11.24         11.42         1.33 o                         
   3  -5   2        182.29        170.86         7.19 o                         
   4  -5   2        244.79        241.65        11.69 o                         
   5  -5   2        316.69        279.58        15.23 o                         
  -7  -4   2         77.72         84.10        11.75 o                         
  -6  -4   2        543.31        544.91        17.33 o                         
  -5  -4   2       1309.49       1292.79        42.21 o                         
  -4  -4   2          8.31         16.61         4.30 o                         
  -3  -4   2         25.79         22.89         3.09 o                         
  -2  -4   2        404.53        380.07        11.20 o                         
  -1  -4   2        240.58        194.65         6.89 o                         
   0  -4   2      11222.44      10951.29       252.69 o                         
   1  -4   2       2018.19       1990.40        40.78 o                         
   2  -4   2        471.22        451.28        14.77 o                         
   3  -4   2        322.12        308.06        10.53 o                         
   4  -4   2        236.66        218.06        12.19 o                         
   5  -4   2        176.37        159.67        33.18 o                         
  -8  -3   2         14.58         13.05         7.07 o                         
  -7  -3   2          0.17          1.92         3.21 o                         
  -6  -3   2         84.28         77.05         5.70 o                         
  -5  -3   2       1056.78       1069.61        35.00 o                         
  -4  -3   2       1249.11       1176.48        29.68 o                         
  -3  -3   2        676.14        639.17        16.95 o                         
  -2  -3   2       3510.45       3342.20        67.83 o                         
  -1  -3   2        159.06        153.39         8.20 o                         
   0  -3   2       4205.33       4171.39        68.43 o                         
   1  -3   2        183.77        165.56         3.78 o                         
   2  -3   2       2162.16       2157.54        73.02 o                         
   3  -3   2       4210.53       4163.84       147.91 o                         
   4  -3   2        462.79        452.41        16.44 o                         
   5  -3   2          0.71          1.88         1.89 o                         
   6  -3   2         90.56         87.80         5.93 o                         
  -8  -2   2        135.04        165.36        15.23 o                         
  -7  -2   2         47.21         44.90         5.44 o                         
  -6  -2   2        133.08        123.89         7.28 o                         
  -5  -2   2        663.03        663.57        23.08 o                         
  -4  -2   2         79.74         86.18         5.52 o                         
  -3  -2   2      10016.24       9523.83       219.93 o                         
  -2  -2   2         51.87         52.95         2.20 o                         
  -1  -2   2        770.95        750.93        13.67 o                         
   0  -2   2      55611.42      52253.93       783.35 o                         
   1  -2   2       2467.91       2476.80        37.82 o                         
   2  -2   2        448.05        470.19        13.46 o                         
   3  -2   2        197.07        180.55         5.72 o                         
   4  -2   2        101.40        108.69         5.22 o                         
   5  -2   2        250.50        258.60         9.91 o                         
   6  -2   2        333.79        317.09        18.77 o                         
  -7  -1   2          1.78          3.04         2.49 o                         
  -6  -1   2        285.80        270.72         9.80 o                         
  -5  -1   2        207.08        202.30         7.46 o                         
  -4  -1   2        101.77        114.57         4.08 o                         
  -3  -1   2         39.14         34.75         1.80 o                         
  -2  -1   2        602.63        659.20        11.67 o                         
  -1  -1   2       1978.88       1922.03        40.55 o                         
   0  -1   2       4256.03       4231.42        68.84 o                         
   1  -1   2       1937.33       1873.12        29.99 o                         
   2  -1   2         32.73         40.96         1.57 o                         
   3  -1   2       1445.06       1434.91        29.44 o                         
   4  -1   2         52.92         49.50         3.40 o                         
   5  -1   2       1530.92       1556.23        55.48 o                         
   6  -1   2       1491.97       1445.88        43.06 o                         
   7  -1   2        425.02        409.04        19.58 o                         
  -6   0   2        292.84        304.66         8.05 o                         
  -5   0   2        492.32        483.52        16.25 o                         
  -4   0   2        838.74        837.17        20.91 o                         
  -3   0   2         23.38         24.38         1.83 o                         
  -2   0   2       2486.92       2311.90        53.94 o                         
  -1   0   2          5.36          9.18         0.86 o                         
   0   0   2        724.47        770.57        20.07 o                         
   1   0   2        405.52        380.52         7.89 o                         
   2   0   2          5.32          4.50         1.27 o                         
   3   0   2       1322.38       1396.34        25.34 o                         
   4   0   2       1143.42       1170.13        21.54 o                         
   5   0   2        615.36        639.53        15.80 o                         
   6   0   2        854.99        839.17        25.17 o                         
  -7   1   2         39.76         41.34         7.07 o                         
  -6   1   2       1417.53       1484.36        43.84 o                         
  -5   1   2          1.76          3.02         1.21 o                         
  -4   1   2       3453.12       3763.98        75.88 o                         
  -3   1   2       2299.05       2209.95        45.27 o                         
  -2   1   2       1318.48       1405.34        36.35 o                         
  -1   1   2       9461.92       9589.05       160.14 o                         
   0   1   2        819.50        838.04        15.08 o                         
   1   1   2       8895.49       8538.72       138.34 o                         
   2   1   2        155.88        151.48         2.91 o                         
   3   1   2       3660.94       3744.79        61.10 o                         
   4   1   2         22.14         18.75         1.33 o                         
   5   1   2        291.45        311.02         7.14 o                         
   6   1   2        230.25        233.64        10.33 o                         
   7   1   2        382.39        349.85        14.69 o                         
   8   1   2          2.51          2.72        10.88 o                         
  -7   2   2        468.31        483.02        25.02 o                         
  -6   2   2         38.58         46.40         3.62 o                         
  -5   2   2        561.47        599.95        15.83 o                         
  -4   2   2        537.62        579.72        15.24 o                         
  -3   2   2       6029.70       6128.79       122.79 o                         
  -2   2   2       3949.51       4035.56        72.68 o                         
  -1   2   2        461.95        497.40         7.14 o                         
   0   2   2        764.63        724.26        10.86 o                         
   1   2   2        268.05        286.15         7.95 o                         
   2   2   2         19.76         21.90         0.94 o                         
   3   2   2       2280.69       2301.47        59.75 o                         
   4   2   2        208.98        216.00         5.67 o                         
   5   2   2        186.90        192.67         6.63 o                         
   6   2   2        110.60        122.66         7.12 o                         
   7   2   2        527.13        555.09        20.12 o                         
   8   2   2         38.91         28.28        12.51 o                         
  -7   3   2         50.35         69.08         9.79 o                         
  -6   3   2        437.94        421.01        22.85 o                         
  -5   3   2          4.32          3.37         1.63 o                         
  -4   3   2        448.80        477.87        13.17 o                         
  -3   3   2       1603.60       1699.04        41.01 o                         
  -2   3   2       1845.83       1908.61        34.30 o                         
  -1   3   2        540.08        560.99         8.68 o                         
   0   3   2       2089.46       2091.77        30.84 o                         
   1   3   2       1507.89       1542.30        22.41 o                         
   2   3   2        341.84        353.64         8.38 o                         
   3   3   2       1911.35       1837.17        40.82 o                         
   4   3   2        744.54        756.12        19.89 o                         
   5   3   2         94.59         92.50         6.42 o                         
   6   3   2       1932.52       1965.61        48.38 o                         
   7   3   2         10.74         14.88         3.64 o                         
   8   3   2        232.00        205.28        10.70 o                         
  -7   4   2          1.33          2.18         5.44 o                         
  -6   4   2        434.19        425.36        24.48 o                         
  -5   4   2        259.60        265.73         8.95 o                         
  -4   4   2        129.78        127.64         5.40 o                         
  -3   4   2          0.85          2.67         1.28 o                         
  -2   4   2         80.80         80.21         3.72 o                         
  -1   4   2        505.22        495.45         8.72 o                         
   0   4   2       2637.18       2573.75        43.02 o                         
   1   4   2        287.30        266.23         6.82 o                         
   2   4   2         92.35         84.96         3.93 o                         
   3   4   2        149.23        148.20         4.72 o                         
   4   4   2        753.59        787.60        21.58 o                         
   5   4   2        394.49        403.61        17.57 o                         
   6   4   2        351.72        335.60        11.14 o                         
   7   4   2        383.25        393.21        12.96 o                         
   8   4   2         50.78         52.78         6.06 o                         
  -6   5   2        599.42        567.87        31.55 o                         
  -5   5   2        556.51        542.49        16.08 o                         
  -4   5   2        177.79        179.38         7.32 o                         
  -3   5   2       1577.59       1545.37        41.22 o                         
  -2   5   2        300.80        280.47         8.64 o                         
  -1   5   2        674.41        648.60        13.42 o                         
   0   5   2        264.86        263.59         6.54 o                         
   1   5   2        441.31        408.30         9.92 o                         
   2   5   2        140.86        136.40         4.73 o                         
   3   5   2        527.31        492.24        12.00 o                         
   4   5   2         65.94         66.77         8.43 o                         
   5   5   2        181.32        182.92         7.22 o                         
   6   5   2         18.90         20.58         5.62 o                         
   7   5   2        121.11        116.95         6.40 o                         
  -6   6   2         10.02         11.97         7.62 o                         
  -5   6   2         67.52         72.89        11.97 o                         
  -4   6   2        357.66        362.86        12.16 o                         
  -3   6   2        303.27        275.57         8.44 o                         
  -2   6   2        671.17        659.19        16.22 o                         
  -1   6   2        127.02        118.03         5.06 o                         
   0   6   2         48.17         49.33         3.30 o                         
   1   6   2         29.59         27.65         3.69 o                         
   2   6   2         70.99         70.42         5.02 o                         
   3   6   2        317.21        319.28         9.02 o                         
   4   6   2         74.47         73.94         4.71 o                         
   5   6   2         13.43         12.37         3.62 o                         
   6   6   2         24.36         27.65         6.13 o                         
   7   6   2         17.93         15.12         3.31 o                         
  -5   7   2         86.61         64.73        12.51 o                         
  -4   7   2        155.98        152.45         8.94 o                         
  -3   7   2         11.60         11.85         2.61 o                         
  -2   7   2         35.38         30.73         3.45 o                         
  -1   7   2         84.16         79.02         6.11 o                         
   0   7   2         37.23         36.61         4.98 o                         
   1   7   2          6.19          2.88         1.76 o                         
   2   7   2        392.97        394.24        10.88 o                         
   3   7   2        440.61        462.14        12.40 o                         
   4   7   2        279.14        301.08        18.40 o                         
   5   7   2        166.07        177.23        12.33 o                         
   6   7   2        211.33        222.45         9.57 o                         
  -3   8   2          1.76          1.09         2.57 o                         
  -2   8   2         68.63         60.20         5.08 o                         
  -1   8   2        140.26        153.02         8.09 o                         
   0   8   2         81.93         75.46         4.51 o                         
   1   8   2        249.33        260.01         8.56 o                         
   2   8   2         32.84         31.61         3.21 o                         
   3   8   2         42.28         40.74         4.28 o                         
   4   8   2         12.58         18.13         3.33 o                         
   5   8   2        143.17        169.27        17.72 o                         
  -1   9   2         39.58         34.69         4.66 o                         
   0   9   2         27.01         23.28         4.17 o                         
   1   9   2         94.70         88.58         5.24 o                         
   2   9   2        148.35        147.52         7.56 o                         
   3   9   2         29.81         23.34         9.35 o                         
  -4  -8   3         71.94         73.13         7.01 o                         
  -3  -8   3          0.24         -3.11         3.24 o                         
  -2  -8   3         46.64         48.36         5.47 o                         
  -1  -8   3         33.93         33.75         4.60 o                         
   0  -8   3         37.65         37.07         4.98 o                         
   1  -8   3         44.76         53.50         6.24 o                         
   2  -8   3        145.13        136.17         8.85 o                         
   3  -8   3          4.69          3.26         5.98 o                         
  -5  -7   3          6.79          8.24         3.66 o                         
  -4  -7   3        136.28        135.16         8.17 o                         
  -3  -7   3        346.69        346.30        13.20 o                         
  -2  -7   3         14.62          9.70         3.15 o                         
  -1  -7   3        424.36        424.41        14.78 o                         
   0  -7   3         27.73         27.58         6.06 o                         
   1  -7   3        231.49        234.81        10.04 o                         
   2  -7   3          0.07          0.13         3.26 o                         
   3  -7   3        180.05        169.06         8.89 o                         
   4  -7   3        124.67        114.77        11.97 o                         
  -6  -6   3         77.23         74.18        12.87 o                         
  -5  -6   3        187.74        197.36         9.83 o                         
  -4  -6   3         12.37         12.43         6.01 o                         
  -3  -6   3        522.52        532.23        20.06 o                         
  -2  -6   3       1466.37       1452.01        37.44 o                         
  -1  -6   3        325.58        317.08        11.05 o                         
   0  -6   3        835.13        834.98        22.49 o                         
   1  -6   3         20.93         26.19         5.37 o                         
   2  -6   3          7.62          8.16         2.09 o                         
   3  -6   3         22.08         18.72         3.12 o                         
   4  -6   3        195.64        183.31        13.60 o                         
  -7  -5   3          4.12          4.49         4.27 o                         
  -6  -5   3        655.45        661.48        20.65 o                         
  -5  -5   3         28.40         27.27         4.50 o                         
  -4  -5   3         74.59         78.75         5.78 o                         
  -3  -5   3        169.45        162.37         8.14 o                         
  -2  -5   3        772.06        728.69        20.23 o                         
  -1  -5   3          7.59          7.51         2.15 o                         
   0  -5   3        511.73        500.67        14.20 o                         
   1  -5   3         66.73         66.98         4.21 o                         
   2  -5   3         81.39         78.69         3.88 o                         
   3  -5   3         41.77         39.87         3.62 o                         
   4  -5   3        301.59        297.62        11.15 o                         
   5  -5   3        146.99        143.60        10.33 o                         
  -7  -4   3         52.04         49.01         5.78 o                         
  -6  -4   3         83.73         73.51         6.39 o                         
  -5  -4   3        102.67        101.60         6.24 o                         
  -4  -4   3         35.12         30.67         3.56 o                         
  -3  -4   3       1830.91       1742.21        43.37 o                         
  -2  -4   3        422.16        391.20        10.01 o                         
  -1  -4   3         56.11         57.00         3.64 o                         
   0  -4   3        133.57        130.72        11.88 o                         
   1  -4   3       2830.64       2900.55        58.87 o                         
   2  -4   3        130.42        128.37         3.61 o                         
   3  -4   3        151.27        142.32         6.01 o                         
   4  -4   3         12.92         11.24         1.81 o                         
   5  -4   3        261.95        279.58        15.23 o                         
   6  -4   3         36.02         32.09         5.98 o                         
  -8  -3   3          8.25          7.07         6.53 o                         
  -7  -3   3          5.05          3.02         3.79 o                         
  -6  -3   3         14.48         12.17         3.24 o                         
  -5  -3   3        580.21        558.16        16.63 o                         
  -4  -3   3          4.49          5.40         2.10 o                         
  -3  -3   3       3013.09       2886.77        69.06 o                         
  -2  -3   3       1783.02       1703.98        35.59 o                         
  -1  -3   3        920.33        877.01        19.06 o                         
   0  -3   3        197.28        198.45         4.72 o                         
   1  -3   3       1011.67        947.23        17.65 o                         
   2  -3   3        101.67         95.80         2.48 o                         
   3  -3   3        332.45        337.96        12.61 o                         
   4  -3   3        639.86        633.69        28.28 o                         
   5  -3   3         29.16         32.09         4.35 o                         
   6  -3   3         17.46         21.21         4.35 o                         
  -8  -2   3          1.67          1.63         5.98 o                         
  -7  -2   3         67.91         60.06         5.52 o                         
  -6  -2   3        715.69        678.59        19.54 o                         
  -5  -2   3       1385.16       1349.71        34.18 o                         
  -4  -2   3        623.35        569.01        15.83 o                         
  -3  -2   3        104.26         99.61         8.48 o                         
  -2  -2   3       8297.65       7918.25       158.89 o                         
  -1  -2   3        666.15        677.08        20.06 o                         
   0  -2   3       3023.40       3017.03        49.66 o                         
   1  -2   3          0.57          6.22         1.50 o                         
   2  -2   3        464.01        494.34         8.71 o                         
   3  -2   3        183.94        187.11         9.79 o                         
   4  -2   3       1114.97       1083.52        45.69 o                         
   5  -2   3          3.54          8.16         2.72 o                         
   6  -2   3         93.52        100.08         7.62 o                         
  -7  -1   3        195.27        207.93         9.21 o                         
  -6  -1   3        648.25        657.79        18.67 o                         
  -5  -1   3        270.05        252.86         8.86 o                         
  -4  -1   3         40.52         43.45         3.99 o                         
  -3  -1   3       2162.79       2048.86        44.52 o                         
  -2  -1   3        266.85        240.72         4.97 o                         
  -1  -1   3      10139.25       9531.12       155.11 o                         
   0  -1   3       4248.50       4327.99        70.50 o                         
   1  -1   3        155.95        183.42         3.40 o                         
   2  -1   3        374.93        392.31         7.53 o                         
   3  -1   3        153.97        147.95         4.81 o                         
   4  -1   3       1916.76       1951.88        56.15 o                         
   5  -1   3        375.52        390.00        17.95 o                         
   6  -1   3       1874.79       1812.94        75.06 o                         
   7  -1   3        256.27        271.97        14.14 o                         
  -7   0   3        127.30        147.41         9.25 o                         
  -6   0   3        143.29        155.06         6.89 o                         
  -5   0   3       1357.28       1317.49        31.93 o                         
  -4   0   3       1537.99       1533.65        44.81 o                         
  -3   0   3       4755.57       5083.81        91.12 o                         
  -2   0   3        602.54        642.55        12.40 o                         
  -1   0   3        307.38        270.01         5.03 o                         
   0   0   3         28.22         31.51         1.19 o                         
   1   0   3       5404.56       5497.88        97.89 o                         
   2   0   3         42.39         51.45         1.38 o                         
   3   0   3       4702.62       5003.28        99.68 o                         
   4   0   3        814.38        815.05        19.67 o                         
   5   0   3        984.73        933.51        27.48 o                         
   6   0   3        180.16        179.47         6.66 o                         
   7   0   3        765.51        764.23        33.72 o                         
  -7   1   3         18.66         28.28         5.44 o                         
  -6   1   3          9.83         10.46         2.09 o                         
  -5   1   3       1838.91       1861.12        44.59 o                         
  -4   1   3       2830.97       2969.01        59.96 o                         
  -3   1   3       1985.99       2039.28        46.06 o                         
  -2   1   3       1282.54       1231.32        36.44 o                         
  -1   1   3        912.20        994.48        18.29 o                         
   0   1   3       8494.95       8721.48       141.45 o                         
   1   1   3       4659.95       4869.35        79.13 o                         
   2   1   3       7031.75       7089.72       115.10 o                         
   3   1   3       1867.84       1938.11        34.88 o                         
   4   1   3        235.82        202.99         4.74 o                         
   5   1   3        290.65        315.71        16.34 o                         
   6   1   3       3307.07       3200.60        91.54 o                         
   7   1   3        298.16        305.15        14.69 o                         
   8   1   3        231.64        222.47        24.48 o                         
  -7   2   3        165.39        173.52        12.51 o                         
  -6   2   3        574.11        646.32        20.10 o                         
  -5   2   3         24.66         23.23         2.37 o                         
  -4   2   3       1370.45       1366.65        33.36 o                         
  -3   2   3       3471.25       3853.15        77.91 o                         
  -2   2   3       2466.42       2658.09        53.91 o                         
  -1   2   3      17736.98      17906.55       314.29 o                         
   0   2   3        156.30        117.33         2.23 o                         
   1   2   3         55.48         71.29         2.16 o                         
   2   2   3        220.73        238.55         4.81 o                         
   3   2   3       3767.82       4113.98       121.71 o                         
   4   2   3       1426.57       1483.40        55.40 o                         
   5   2   3        518.08        535.85        13.61 o                         
   6   2   3         97.95        106.23         4.70 o                         
   7   2   3         47.55         46.50         4.53 o                         
   8   2   3          3.20          8.61         5.44 o                         
  -7   3   3        428.20        428.08        23.93 o                         
  -6   3   3        203.99        210.74        16.72 o                         
  -5   3   3        310.02        320.93         9.99 o                         
  -4   3   3        888.65        910.10        23.27 o                         
  -3   3   3        680.62        733.41        18.99 o                         
  -2   3   3          0.20          0.92         1.12 o                         
  -1   3   3       1345.84       1303.19        20.50 o                         
   0   3   3         61.58         81.42         3.68 o                         
   1   3   3       2341.96       2347.35        34.18 o                         
   2   3   3          2.22          2.49         0.82 o                         
   3   3   3        990.10       1025.26        25.66 o                         
   4   3   3       3740.51       3803.41        89.64 o                         
   5   3   3       1593.16       1670.25        41.25 o                         
   6   3   3         64.82         76.08         4.36 o                         
   7   3   3        120.64        122.80         7.39 o                         
   8   3   3        120.89        126.63         7.99 o                         
  -7   4   3        167.99        162.64        14.69 o                         
  -6   4   3         99.01         89.00         8.08 o                         
  -5   4   3          3.63          6.17         2.09 o                         
  -4   4   3        955.63        962.20        25.04 o                         
  -3   4   3         57.15         52.27         5.91 o                         
  -2   4   3        226.51        217.50         5.71 o                         
  -1   4   3        573.96        566.50         9.74 o                         
   0   4   3         13.36         11.69         1.15 o                         
   1   4   3       2092.96       2051.24        38.15 o                         
   2   4   3       1315.28       1255.67        22.38 o                         
   3   4   3        582.28        532.63        11.38 o                         
   4   4   3         83.43         90.44         4.18 o                         
   5   4   3        717.51        699.02        19.23 o                         
   6   4   3       1064.16       1128.11        29.71 o                         
   7   4   3        168.28        173.38         8.37 o                         
   8   4   3        165.53        170.34         9.82 o                         
  -6   5   3        238.32        209.42        16.86 o                         
  -5   5   3        147.31        144.45         6.66 o                         
  -4   5   3       1423.65       1424.72        39.58 o                         
  -3   5   3         82.26         84.52         4.81 o                         
  -2   5   3        457.04        461.62        11.75 o                         
  -1   5   3        505.16        507.89        10.93 o                         
   0   5   3        979.39        970.19        19.36 o                         
   1   5   3        143.38        143.50         7.93 o                         
   2   5   3       2555.52       2483.52        51.80 o                         
   3   5   3        138.40        137.98         4.97 o                         
   4   5   3        400.42        409.85        12.63 o                         
   5   5   3        517.38        502.31        15.97 o                         
   6   5   3        428.22        427.58        13.60 o                         
   7   5   3          2.80          4.36         3.72 o                         
  -6   6   3        159.77        157.74        17.95 o                         
  -5   6   3          4.31          3.60         4.02 o                         
  -4   6   3        181.51        176.93         7.78 o                         
  -3   6   3        316.88        294.62         8.81 o                         
  -2   6   3         34.97         38.29         3.22 o                         
  -1   6   3       1304.51       1263.57        24.90 o                         
   0   6   3        126.02        121.44         5.10 o                         
   1   6   3         30.48         28.16         2.15 o                         
   2   6   3         84.66         84.96         3.99 o                         
   3   6   3        299.10        316.17         8.89 o                         
   4   6   3         33.34         29.32         3.30 o                         
   5   6   3        595.42        586.90        25.51 o                         
   6   6   3         35.94         36.59         4.04 o                         
   7   6   3         14.96         15.22         3.43 o                         
  -5   7   3         15.21         18.49         5.73 o                         
  -4   7   3        150.81        147.88         7.63 o                         
  -3   7   3         16.54         15.13         3.19 o                         
  -2   7   3        109.03        101.30         5.45 o                         
  -1   7   3         92.79         86.17         4.93 o                         
   0   7   3         27.45         24.89         2.41 o                         
   1   7   3          1.05          0.39         1.61 o                         
   2   7   3         25.81         24.88         2.73 o                         
   3   7   3        357.86        362.34        10.86 o                         
   4   7   3        102.35        110.65         7.38 o                         
   5   7   3        309.93        310.50        11.39 o                         
   6   7   3         77.59         97.39         6.35 o                         
  -3   8   3          0.37         -0.17         2.60 o                         
  -2   8   3          0.85         -0.15         2.14 o                         
  -1   8   3        132.71        127.60         6.70 o                         
   0   8   3        151.36        154.16         7.00 o                         
   1   8   3         19.92         20.23         2.76 o                         
   2   8   3        223.57        228.09         7.89 o                         
   3   8   3         56.93         58.82         4.80 o                         
   4   8   3        124.09        131.85         7.07 o                         
   5   8   3          0.02          8.06         2.97 o                         
  -1   9   3          0.41          1.95         2.99 o                         
   0   9   3         92.39         88.34         5.72 o                         
   1   9   3         48.49         49.92         6.28 o                         
   2   9   3         94.82        113.41         6.91 o                         
   3   9   3         55.34         51.14         5.06 o                         
  -3  -8   4          0.47          3.37         3.64 o                         
  -2  -8   4         99.48        106.53         7.75 o                         
  -1  -8   4          0.67         -1.86         2.75 o                         
   0  -8   4         58.43         37.93         4.62 o                         
   1  -8   4         84.89         77.36         6.92 o                         
   2  -8   4          3.64          4.72         4.08 o                         
  -5  -7   4         96.55         85.06         7.58 o                         
  -4  -7   4         31.22         38.89         5.59 o                         
  -3  -7   4         15.01         13.45         5.04 o                         
  -2  -7   4        433.39        448.74        15.25 o                         
  -1  -7   4         29.40         28.37         4.85 o                         
   0  -7   4        107.14         90.37         5.82 o                         
   1  -7   4         37.51         36.47         4.04 o                         
   2  -7   4        284.38        290.59        12.54 o                         
   3  -7   4         30.24         30.33         6.26 o                         
   4  -7   4        351.31        300.25        19.04 o                         
  -6  -6   4          9.23          1.14         4.17 o                         
  -5  -6   4        281.00        284.75        12.88 o                         
  -4  -6   4        329.68        327.16        12.67 o                         
  -3  -6   4        240.24        250.76        10.45 o                         
  -2  -6   4        522.38        520.99        16.36 o                         
  -1  -6   4        218.77        222.16         8.95 o                         
   0  -6   4       1127.11       1095.53        28.40 o                         
   1  -6   4       1096.19       1075.23        37.92 o                         
   2  -6   4         51.48         60.19         6.11 o                         
   3  -6   4         12.22         11.29         3.01 o                         
   4  -6   4         82.56         69.08         8.70 o                         
   5  -6   4         48.04         44.06         7.07 o                         
  -7  -5   4         66.99         70.11         6.91 o                         
  -6  -5   4         10.13          6.07         4.03 o                         
  -5  -5   4       1143.08       1184.96        32.20 o                         
  -4  -5   4         29.10         24.22         3.68 o                         
  -3  -5   4        186.22        176.87         7.99 o                         
  -2  -5   4        126.77        129.18         6.50 o                         
  -1  -5   4        437.19        433.68        13.11 o                         
   0  -5   4       1286.38       1271.68        31.99 o                         
   1  -5   4        464.56        458.43        13.02 o                         
   2  -5   4        123.75        111.57         4.84 o                         
   3  -5   4         83.30         75.04        10.61 o                         
   4  -5   4          1.72          0.00         3.26 o                         
   5  -5   4        262.73        238.24        14.69 o                         
  -7  -4   4         40.64         28.79         5.09 o                         
  -6  -4   4         15.20         12.12         3.87 o                         
  -5  -4   4        145.84        140.27         7.53 o                         
  -4  -4   4        229.83        214.79         8.78 o                         
  -3  -4   4        626.61        586.75        16.88 o                         
  -2  -4   4        331.84        319.37         8.58 o                         
  -1  -4   4        259.53        262.13         8.66 o                         
   0  -4   4       2779.62       2763.63        65.52 o                         
   1  -4   4        172.12        163.65         5.79 o                         
   2  -4   4         31.49         31.57         2.12 o                         
   3  -4   4         36.98         40.98         3.12 o                         
   4  -4   4        481.05        474.86        22.85 o                         
   5  -4   4        992.25        978.54        43.51 o                         
   6  -4   4         66.35         76.15         8.16 o                         
  -7  -3   4         25.51          9.54         4.06 o                         
  -6  -3   4        192.75        191.39         8.85 o                         
  -5  -3   4         90.61         85.72         5.70 o                         
  -4  -3   4       1930.75       1929.71        47.49 o                         
  -3  -3   4        101.74         79.23         4.58 o                         
  -2  -3   4       3201.04       3045.42        62.33 o                         
  -1  -3   4        725.38        741.47        16.43 o                         
   0  -3   4        485.92        500.17        15.96 o                         
   1  -3   4        480.14        496.30        11.06 o                         
   2  -3   4       1455.16       1445.04        29.64 o                         
   3  -3   4       1677.45       1723.27        41.43 o                         
   4  -3   4       1223.05       1191.77        50.59 o                         
   5  -3   4        407.50        426.99        20.67 o                         
   6  -3   4          1.87          2.18         2.72 o                         
  -8  -2   4        156.40        162.09        16.86 o                         
  -7  -2   4        319.23        316.40        13.94 o                         
  -6  -2   4        141.33        132.64         7.31 o                         
  -5  -2   4        774.85        763.71        21.07 o                         
  -4  -2   4        105.10        107.06         5.42 o                         
  -3  -2   4       3679.04       3479.11        82.06 o                         
  -2  -2   4         22.33         24.00         2.58 o                         
  -1  -2   4       1413.08       1370.01        28.94 o                         
   0  -2   4        282.74        271.37         5.44 o                         
   1  -2   4        719.91        675.41        11.82 o                         
   2  -2   4        487.43        481.92         9.14 o                         
   3  -2   4        785.78        719.08        31.00 o                         
   4  -2   4         21.76         23.93         3.81 o                         
   5  -2   4       1008.89       1035.11        44.06 o                         
   6  -2   4        235.57        238.79        13.05 o                         
   7  -2   4         79.04         73.43         7.62 o                         
  -7  -1   4        628.87        644.27        21.34 o                         
  -6  -1   4       1269.42       1202.67        38.03 o                         
  -5  -1   4        906.27        864.37        22.79 o                         
  -4  -1   4       2885.09       2886.17        59.15 o                         
  -3  -1   4        906.13        956.67        19.44 o                         
  -2  -1   4       1542.71       1538.74        45.63 o                         
  -1  -1   4        873.72        930.30        15.98 o                         
   0  -1   4       3564.78       3735.92        61.81 o                         
   1  -1   4       1307.02       1399.64        23.17 o                         
   2  -1   4         55.89         54.43         1.91 o                         
   3  -1   4        349.08        350.87         7.72 o                         
   4  -1   4         21.53         19.84         1.49 o                         
   5  -1   4        304.29        293.73        14.69 o                         
   6  -1   4       1340.80       1275.53        53.85 o                         
   7  -1   4         30.76         39.71         5.44 o                         
  -7   0   4         47.58         57.30         5.33 o                         
  -6   0   4       1293.26       1280.47        38.27 o                         
  -5   0   4         13.52         18.75         1.97 o                         
  -4   0   4        322.55        306.68        14.41 o                         
  -3   0   4       1378.64       1317.61        33.38 o                         
  -2   0   4        551.10        572.13        13.61 o                         
  -1   0   4       1663.77       1680.29        27.90 o                         
   0   0   4       5136.21       5185.01       132.74 o                         
   1   0   4       1761.27       1989.15        37.09 o                         
   2   0   4       1673.03       1668.21        33.59 o                         
   3   0   4        518.99        521.79        11.08 o                         
   4   0   4       3700.87       3791.97        93.38 o                         
   5   0   4          0.59          0.54         2.45 o                         
   6   0   4       1082.01       1077.13        31.90 o                         
   7   0   4        491.03        481.38        22.85 o                         
  -7   1   4        115.27        131.63        10.33 o                         
  -6   1   4        421.59        431.60        10.36 o                         
  -5   1   4        192.09        189.09         6.24 o                         
  -4   1   4        784.78        804.97        17.23 o                         
  -3   1   4       6209.00       6416.56       148.33 o                         
  -2   1   4        356.07        436.46        12.15 o                         
  -1   1   4        167.36        170.04         5.91 o                         
   0   1   4        935.52        938.09        17.27 o                         
   1   1   4        568.03        619.99        10.44 o                         
   2   1   4        388.00        377.41         6.61 o                         
   3   1   4       6779.33       6935.70       123.43 o                         
   4   1   4         26.25         21.28         2.18 o                         
   5   1   4        130.79        132.54         6.26 o                         
   6   1   4        143.89        145.41         6.12 o                         
   7   1   4        180.06        174.60         9.25 o                         
   8   1   4        165.19        144.69        19.04 o                         
  -7   2   4        364.05        353.02        20.13 o                         
  -6   2   4         26.21         28.47         3.01 o                         
  -5   2   4         65.59         74.97         3.81 o                         
  -4   2   4         64.18         68.51         3.58 o                         
  -3   2   4       4740.62       4885.25       139.79 o                         
  -2   2   4        239.08        284.71         5.99 o                         
  -1   2   4        233.42        213.52         7.59 o                         
   0   2   4       1562.59       1546.08        36.77 o                         
   1   2   4        498.43        474.75         8.18 o                         
   2   2   4        925.39       1057.02        26.15 o                         
   3   2   4       4086.05       4075.35       106.74 o                         
   4   2   4        629.39        686.13        25.31 o                         
   5   2   4         90.83         86.58         3.24 o                         
   6   2   4        440.06        466.91        14.80 o                         
   7   2   4          0.75         -2.18         2.18 o                         
   8   2   4          1.60          2.94         5.98 o                         
  -7   3   4         82.73         88.12        10.88 o                         
  -6   3   4       2099.33       2195.40        53.44 o                         
  -5   3   4        171.58        191.44         6.94 o                         
  -4   3   4       2561.42       2609.81        62.36 o                         
  -3   3   4         33.90         40.99         4.40 o                         
  -2   3   4        103.59        104.91         3.67 o                         
  -1   3   4         44.29         45.19         1.53 o                         
   0   3   4       3576.93       3568.02        54.41 o                         
   1   3   4          0.16          1.41         0.82 o                         
   2   3   4        950.78        929.02        19.87 o                         
   3   3   4       1210.91       1220.50        30.20 o                         
   4   3   4        429.30        407.87        11.60 o                         
   5   3   4         63.81         63.20         3.48 o                         
   6   3   4       1362.87       1400.13        35.48 o                         
   7   3   4         70.28         69.83         7.89 o                         
   8   3   4         37.80         33.21         4.58 o                         
  -7   4   4         90.39         83.77        11.42 o                         
  -6   4   4        372.50        397.66        22.57 o                         
  -5   4   4        404.44        403.64        12.46 o                         
  -4   4   4         74.16         72.19         4.35 o                         
  -3   4   4        203.17        198.54         7.00 o                         
  -2   4   4          5.55          3.10         0.91 o                         
  -1   4   4         29.11         32.77         1.47 o                         
   0   4   4       2592.39       2556.41        47.11 o                         
   1   4   4         17.40         14.84         2.00 o                         
   2   4   4       1564.90       1539.24        29.25 o                         
   3   4   4        510.44        492.83        14.28 o                         
   4   4   4        745.20        729.29        20.61 o                         
   5   4   4        188.39        196.41         7.23 o                         
   6   4   4        528.03        535.22        15.77 o                         
   7   4   4        274.92        288.93        13.47 o                         
   8   4   4         14.46         14.15        12.24 o                         
  -6   5   4          2.41          1.90         3.46 o                         
  -5   5   4        168.41        172.27         7.32 o                         
  -4   5   4         83.81         84.18         5.26 o                         
  -3   5   4        688.47        717.29        20.81 o                         
  -2   5   4         12.89         10.79         1.95 o                         
  -1   5   4        513.92        498.98        10.89 o                         
   0   5   4        441.74        394.54         9.06 o                         
   1   5   4       1867.57       1853.42        35.10 o                         
   2   5   4        465.90        480.75        10.73 o                         
   3   5   4       4240.56       4257.23        87.24 o                         
   4   5   4        399.02        400.65        10.47 o                         
   5   5   4        113.68        118.27         5.65 o                         
   6   5   4        134.09        142.32         6.54 o                         
   7   5   4          6.22          1.39         2.43 o                         
  -5   6   4          2.09          2.73         2.95 o                         
  -4   6   4        612.00        625.32        18.31 o                         
  -3   6   4        499.73        462.97        22.27 o                         
  -2   6   4        910.27        887.14        18.07 o                         
  -1   6   4         17.73         17.12         1.92 o                         
   0   6   4        138.58        126.75         4.89 o                         
   1   6   4          2.69          5.28         1.38 o                         
   2   6   4       1037.15       1017.07        23.40 o                         
   3   6   4        449.02        471.05        12.29 o                         
   4   6   4        458.34        463.06        12.08 o                         
   5   6   4         12.18         11.29         2.72 o                         
   6   6   4         41.07         48.64         5.57 o                         
   7   6   4         13.80         13.94         7.48 o                         
  -5   7   4        364.52        349.25        31.82 o                         
  -4   7   4         13.66         16.59         3.19 o                         
  -3   7   4          0.34         -1.15         2.35 o                         
  -2   7   4         68.04         66.38         4.55 o                         
  -1   7   4         47.51         43.76         2.98 o                         
   0   7   4         13.52         12.48         1.99 o                         
   1   7   4        237.38        224.02         9.36 o                         
   2   7   4        100.63        102.20         6.36 o                         
   3   7   4          9.41          8.07         1.95 o                         
   4   7   4         58.45         67.66         4.90 o                         
   5   7   4        123.07        133.20         6.90 o                         
   6   7   4         18.49         22.58         3.54 o                         
  -3   8   4         46.71         39.50         4.68 o                         
  -2   8   4         14.53         12.48         3.12 o                         
  -1   8   4        163.19        155.78         8.24 o                         
   0   8   4        606.15        592.94        14.53 o                         
   1   8   4        212.46        212.21         7.59 o                         
   2   8   4         21.43         23.97         2.95 o                         
   3   8   4        178.11        173.03         7.80 o                         
   4   8   4          2.00          3.23         2.58 o                         
   5   8   4        444.39        495.77        16.43 o                         
  -1   9   4        165.40        164.85         8.99 o                         
   0   9   4         10.30          6.90         2.44 o                         
   1   9   4         53.43         57.81         4.18 o                         
   2   9   4        328.45        362.20        12.19 o                         
   3   9   4         24.83         23.06         3.73 o                         
  -3  -8   5        123.46        144.56         9.27 o                         
  -2  -8   5          6.96         12.00         4.07 o                         
  -1  -8   5         21.04         15.15         3.75 o                         
   0  -8   5          0.46          3.99         3.31 o                         
   1  -8   5          4.88          1.17         3.29 o                         
   2  -8   5         88.52         92.87         7.83 o                         
  -5  -7   5         36.44         36.54         5.76 o                         
  -4  -7   5         44.55         42.97         5.75 o                         
  -3  -7   5         93.23         87.34         6.64 o                         
  -2  -7   5          6.06          5.95         3.37 o                         
  -1  -7   5        168.05        158.72         8.14 o                         
   0  -7   5          0.39         -0.77         2.53 o                         
   1  -7   5        190.16        201.36         8.34 o                         
   2  -7   5        136.49        125.56         7.83 o                         
   3  -7   5        241.75        267.62        17.95 o                         
   4  -7   5         30.22         31.00         7.07 o                         
  -6  -6   5         68.56         76.12         9.22 o                         
  -5  -6   5        184.67        193.30        13.89 o                         
  -4  -6   5         10.39         11.83         3.77 o                         
  -3  -6   5         19.46         15.79         3.47 o                         
  -2  -6   5        579.15        589.98        17.88 o                         
  -1  -6   5        220.44        226.01         9.12 o                         
   0  -6   5        415.37        431.64        13.41 o                         
   1  -6   5          6.16          6.54         2.95 o                         
   2  -6   5         67.13         69.81         4.34 o                         
   3  -6   5         55.75         65.67         5.22 o                         
   4  -6   5        160.18        164.81        13.60 o                         
   5  -6   5          3.73          8.16         4.90 o                         
  -6  -5   5        289.94        303.95        12.94 o                         
  -5  -5   5          7.21         11.26         4.01 o                         
  -4  -5   5        274.01        280.49        11.05 o                         
  -3  -5   5        521.07        544.92        16.67 o                         
  -2  -5   5        225.37        216.10         8.68 o                         
  -1  -5   5        285.17        279.64         9.79 o                         
   0  -5   5        747.54        749.81        21.09 o                         
   1  -5   5        122.00        121.49         5.54 o                         
   2  -5   5         32.32         33.72         2.91 o                         
   3  -5   5         12.82         12.45         2.61 o                         
   4  -5   5        104.33        112.05         9.79 o                         
   5  -5   5          0.63          0.54         3.81 o                         
  -7  -4   5         63.21         57.36         6.03 o                         
  -6  -4   5         14.03          6.24         3.66 o                         
  -5  -4   5       1001.19        983.18        27.00 o                         
  -4  -4   5         11.92         10.35         3.98 o                         
  -3  -4   5       1059.70        988.69        26.19 o                         
  -2  -4   5        148.52        143.45         7.30 o                         
  -1  -4   5          3.47          5.73         2.12 o                         
   0  -4   5          2.56          2.42         1.74 o                         
   1  -4   5        576.34        584.10        15.57 o                         
   2  -4   5        784.69        787.18        19.86 o                         
   3  -4   5        613.48        627.28        19.96 o                         
   4  -4   5        105.80         93.01         8.16 o                         
   5  -4   5        111.16        110.96         9.79 o                         
   6  -4   5         52.75         59.83         7.07 o                         
  -7  -3   5          2.85          2.18         3.70 o                         
  -6  -3   5         70.37         71.82         7.18 o                         
  -5  -3   5        574.36        564.00        16.97 o                         
  -4  -3   5         28.01         23.63         3.32 o                         
  -3  -3   5        693.82        695.32        24.96 o                         
  -2  -3   5        101.35         91.68         6.40 o                         
  -1  -3   5        351.29        364.83        10.53 o                         
   0  -3   5       1626.70       1657.05        44.31 o                         
   1  -3   5       3736.24       3709.31        86.46 o                         
   2  -3   5          1.53          3.10         0.87 o                         
   3  -3   5       2350.24       2363.64        47.79 o                         
   4  -3   5        768.13        759.34        34.27 o                         
   5  -3   5          9.81          9.25         3.26 o                         
   6  -3   5       1467.05       1467.54        62.55 o                         
  -8  -2   5         96.37         77.78        14.69 o                         
  -7  -2   5          1.87          0.30         3.40 o                         
  -6  -2   5        761.00        742.79        21.21 o                         
  -5  -2   5         17.49         16.98         3.28 o                         
  -4  -2   5          5.38          4.01         2.48 o                         
  -3  -2   5        342.94        354.92        12.50 o                         
  -2  -2   5       3981.99       3737.46        87.61 o                         
  -1  -2   5        298.17        302.83         8.78 o                         
   0  -2   5       2248.89       2180.74        39.65 o                         
   1  -2   5         11.64         11.50         1.01 o                         
   2  -2   5        615.77        602.22        11.47 o                         
   3  -2   5        505.43        518.56        12.96 o                         
   4  -2   5       3592.88       3601.41       146.32 o                         
   5  -2   5        195.30        186.57        10.88 o                         
   6  -2   5        230.18        246.95        13.60 o                         
   7  -2   5         48.65         46.78         5.98 o                         
  -7  -1   5          8.16          7.91         2.87 o                         
  -6  -1   5       1410.60       1406.08        60.38 o                         
  -5  -1   5       1372.33       1236.68        31.39 o                         
  -4  -1   5        186.12        185.41         5.83 o                         
  -3  -1   5       2990.19       2814.95        72.44 o                         
  -2  -1   5        863.58        833.34        18.27 o                         
  -1  -1   5        662.91        610.59        10.95 o                         
   0  -1   5          9.43         21.90         1.30 o                         
   1  -1   5       1577.11       1541.79        25.54 o                         
   2  -1   5        966.46        978.24        23.23 o                         
   3  -1   5       2567.43       2665.32        53.78 o                         
   4  -1   5       2180.96       2383.52        56.21 o                         
   5  -1   5         85.97         85.75         4.02 o                         
   6  -1   5        426.13        394.90        19.58 o                         
   7  -1   5        499.61        499.88        23.93 o                         
  -7   0   5         57.97         62.55         7.07 o                         
  -6   0   5          7.21          8.08         1.97 o                         
  -5   0   5        418.28        432.70        11.93 o                         
  -4   0   5       1521.57       1434.07        46.23 o                         
  -3   0   5         20.59         27.51         3.01 o                         
  -2   0   5         35.15         43.68         2.68 o                         
  -1   0   5       5491.84       5816.52       158.85 o                         
   0   0   5        426.97        511.20         8.88 o                         
   1   0   5       3984.20       4249.46        85.25 o                         
   2   0   5        424.94        465.19         8.80 o                         
   3   0   5         32.23         22.78         1.55 o                         
   4   0   5          1.55          2.09         0.84 o                         
   5   0   5        419.69        385.76        12.46 o                         
   6   0   5        148.78        148.30         6.01 o                         
   7   0   5       1058.28       1053.06        45.69 o                         
   8   0   5         46.34         42.43         5.98 o                         
  -7   1   5          3.82         -0.30         2.09 o                         
  -6   1   5        436.12        421.91        11.88 o                         
  -5   1   5        367.80        375.49        10.62 o                         
  -4   1   5         68.16         68.80         3.38 o                         
  -3   1   5        429.05        417.56         9.78 o                         
  -2   1   5        369.50        377.60         8.73 o                         
  -1   1   5         14.83         15.06         1.00 o                         
   0   1   5        701.04        635.44        10.73 o                         
   1   1   5      18307.60      18937.01       306.52 o                         
   2   1   5       4087.65       4184.88        68.28 o                         
   3   1   5        584.65        560.14        11.68 o                         
   4   1   5       7441.36       7261.30       205.00 o                         
   5   1   5        668.75        669.93        20.55 o                         
   6   1   5        710.43        680.34        20.94 o                         
   7   1   5         99.07         90.23         5.10 o                         
  -7   2   5        210.68        233.89        15.23 o                         
  -6   2   5       1560.70       1533.66        37.98 o                         
  -5   2   5        103.69         93.00         5.00 o                         
  -4   2   5        150.51        157.56         7.04 o                         
  -3   2   5         50.00         40.08         2.04 o                         
  -2   2   5       3645.97       3850.06        77.69 o                         
  -1   2   5       3174.37       3433.96        68.93 o                         
   0   2   5       4326.81       4552.35        74.02 o                         
   1   2   5        407.78        404.80         7.11 o                         
   2   2   5        237.26        239.89         5.50 o                         
   3   2   5       1023.24        948.58        19.64 o                         
   4   2   5       1453.21       1510.95        47.78 o                         
   5   2   5       2377.19       2445.59        60.00 o                         
   6   2   5         22.10         23.39         3.26 o                         
   7   2   5        106.17        101.17         7.07 o                         
   8   2   5          2.56          9.79        11.97 o                         
  -7   3   5        631.41        671.66        24.58 o                         
  -6   3   5          3.27          4.01         2.30 o                         
  -5   3   5        862.36        932.34        24.43 o                         
  -4   3   5        792.01        800.39        21.05 o                         
  -3   3   5        171.38        168.63         6.09 o                         
  -2   3   5         18.63         24.51         1.31 o                         
  -1   3   5        423.73        422.73         8.08 o                         
   0   3   5         35.25         29.80         1.31 o                         
   1   3   5       1264.32       1214.95        58.77 o                         
   2   3   5       1263.39       1304.42        30.98 o                         
   3   3   5       1326.63       1278.26        37.31 o                         
   4   3   5          0.81          3.54         1.15 o                         
   5   3   5        276.62        277.83         8.92 o                         
   6   3   5        248.55        253.52         8.64 o                         
   7   3   5        157.96        152.47         8.40 o                         
   8   3   5         26.44         32.13         4.61 o                         
  -7   4   5         76.62         75.43         7.88 o                         
  -6   4   5        270.06        277.45        10.14 o                         
  -5   4   5        171.01        167.89         7.00 o                         
  -4   4   5       1006.31       1044.69        27.23 o                         
  -3   4   5         10.86         13.71         2.30 o                         
  -2   4   5        188.29        190.39         4.62 o                         
  -1   4   5          2.91          3.59         0.74 o                         
   0   4   5        457.11        490.14        10.47 o                         
   1   4   5       2478.16       2448.88        45.29 o                         
   2   4   5       1064.47       1013.47        19.91 o                         
   3   4   5        630.41        590.92        24.52 o                         
   4   4   5        365.92        351.53        19.27 o                         
   5   4   5          5.06          8.22         2.29 o                         
   6   4   5        663.46        689.68        19.39 o                         
   7   4   5         34.07         26.16        11.69 o                         
   8   4   5        135.63        143.94         9.38 o                         
  -6   5   5          2.71          1.55         3.64 o                         
  -5   5   5         18.31         17.36         2.88 o                         
  -4   5   5        141.28        135.06         6.44 o                         
  -3   5   5         37.87         37.06         3.50 o                         
  -2   5   5          2.55          3.47         1.26 o                         
  -1   5   5         96.73         98.32         4.83 o                         
   0   5   5        923.18        886.15        17.96 o                         
   1   5   5        195.76        203.00         5.55 o                         
   2   5   5       2056.86       2006.73        38.00 o                         
   3   5   5        323.30        329.50         9.14 o                         
   4   5   5          3.64          1.58         1.49 o                         
   5   5   5        870.61        886.92        24.08 o                         
   6   5   5        126.63        130.80         6.21 o                         
   7   5   5          2.97          5.83         3.81 o                         
  -5   6   5         36.94         32.62         3.96 o                         
  -4   6   5        277.88        298.77        10.78 o                         
  -3   6   5         70.80         76.58         5.25 o                         
  -2   6   5        107.29        103.31         3.92 o                         
  -1   6   5       1185.86       1188.34        23.72 o                         
   0   6   5        125.69        114.43         7.62 o                         
   1   6   5        142.20        146.45         4.84 o                         
   2   6   5        145.43        145.75         6.59 o                         
   3   6   5        905.42        933.86        21.71 o                         
   4   6   5         63.18         64.14         5.43 o                         
   5   6   5        333.53        340.15        11.79 o                         
   6   6   5         55.66         53.96         4.43 o                         
   7   6   5          7.24          8.66         3.73 o                         
  -4   7   5         12.03         12.42         3.22 o                         
  -3   7   5         25.91         26.23         4.65 o                         
  -2   7   5          0.83         -2.02         2.02 o                         
  -1   7   5        947.11        921.22        19.37 o                         
   0   7   5        110.88        110.60         4.50 o                         
   1   7   5         54.55         57.62         3.59 o                         
   2   7   5        180.94        176.25         6.45 o                         
   3   7   5        185.48        203.11         7.14 o                         
   4   7   5          7.32          9.80         2.56 o                         
   5   7   5         35.65         40.50         4.42 o                         
   6   7   5         75.26         82.47         7.64 o                         
  -3   8   5          1.94          1.26         2.98 o                         
  -2   8   5         25.31         24.01         3.83 o                         
  -1   8   5         41.77         41.11         4.19 o                         
   0   8   5        120.99        120.14         5.49 o                         
   1   8   5          0.15         -0.32         1.81 o                         
   2   8   5        420.22        440.59        12.60 o                         
   3   8   5          0.05          4.20         3.55 o                         
   4   8   5          4.41          0.65         3.23 o                         
   5   8   5          3.12          7.35         2.96 o                         
  -1   9   5          3.69          5.89         3.14 o                         
   0   9   5        122.57        125.44         6.06 o                         
   1   9   5         71.58         73.13         4.71 o                         
   2   9   5        262.44        286.71        15.55 o                         
   3   9   5        141.19        143.18         9.13 o                         
  -2  -8   6        142.41        149.71        17.98 o                         
  -1  -8   6         28.46         28.08         4.65 o                         
   0  -8   6        166.27        135.79        13.54 o                         
   1  -8   6          8.23          4.03         3.62 o                         
  -4  -7   6         69.08         63.65         6.35 o                         
  -3  -7   6          0.55          5.15         3.15 o                         
  -2  -7   6        124.81        108.73         7.00 o                         
  -1  -7   6          0.26         -1.00         2.83 o                         
   0  -7   6         17.62         19.14         3.49 o                         
   1  -7   6          0.56          1.38         2.49 o                         
   2  -7   6         91.81        115.11        15.23 o                         
   3  -7   6         25.48         19.58         6.53 o                         
   4  -7   6        198.57        182.76        15.77 o                         
  -5  -6   6         59.33         63.09         6.31 o                         
  -4  -6   6         88.72         95.68         7.22 o                         
  -3  -6   6          0.92         -2.01         2.99 o                         
  -2  -6   6        283.04        293.24        11.21 o                         
  -1  -6   6        281.50        284.35        13.88 o                         
   0  -6   6        781.21        770.04        21.18 o                         
   1  -6   6        281.27        296.66        10.17 o                         
   2  -6   6        221.04        238.03         8.47 o                         
   3  -6   6        148.25        158.54         8.10 o                         
   4  -6   6         16.14         19.04         5.98 o                         
   5  -6   6        499.46        460.17        25.57 o                         
  -6  -5   6         22.10         19.84         4.80 o                         
  -5  -5   6        675.83        689.28        20.99 o                         
  -4  -5   6        326.69        323.91        12.28 o                         
  -3  -5   6        352.98        342.28        12.15 o                         
  -2  -5   6        276.50        266.00         9.85 o                         
  -1  -5   6        138.95        150.74         6.84 o                         
   0  -5   6        259.67        261.56        11.30 o                         
   1  -5   6        215.03        219.32         7.88 o                         
   2  -5   6        150.70        143.40         5.86 o                         
   3  -5   6          8.42          8.46         2.62 o                         
   4  -5   6        117.64        119.67        10.88 o                         
   5  -5   6         58.69         51.67         7.62 o                         
   6  -5   6         22.96         27.20         6.53 o                         
  -7  -4   6          0.34         -0.88         3.86 o                         
  -6  -4   6        464.28        464.79        16.10 o                         
  -5  -4   6         57.41         50.17         5.12 o                         
  -4  -4   6        542.24        547.40        16.73 o                         
  -3  -4   6        370.19        334.55        11.40 o                         
  -2  -4   6        385.90        400.70        12.39 o                         
  -1  -4   6         14.03         16.38         2.35 o                         
   0  -4   6        144.33        146.21         5.97 o                         
   1  -4   6        262.70        260.10         8.20 o                         
   2  -4   6        631.71        658.30        17.03 o                         
   3  -4   6          5.58          5.30         1.39 o                         
   4  -4   6        462.91        470.51        23.93 o                         
   5  -4   6         11.54          9.79         4.35 o                         
   6  -4   6         40.89         36.99         6.53 o                         
  -7  -3   6        207.29        202.36        11.52 o                         
  -6  -3   6          1.18          3.39         3.19 o                         
  -5  -3   6        115.33         98.77         7.23 o                         
  -4  -3   6          1.32         -1.63         2.18 o                         
  -3  -3   6        844.90        858.30        22.79 o                         
  -2  -3   6        216.47        218.02         7.69 o                         
  -1  -3   6        174.49        180.92         6.53 o                         
   0  -3   6        146.78        135.66         5.19 o                         
   1  -3   6        668.99        715.77        18.31 o                         
   2  -3   6       2087.99       2073.62        42.29 o                         
   3  -3   6        911.20        886.26        16.72 o                         
   4  -3   6       1212.63       1210.26        52.22 o                         
   5  -3   6        274.03        279.04        15.77 o                         
   6  -3   6         39.62         50.59         6.53 o                         
   7  -3   6        108.76        105.52         9.79 o                         
  -7  -2   6         81.36         79.92         7.58 o                         
  -6  -2   6         71.01         69.54         5.58 o                         
  -5  -2   6        191.09        172.34        15.11 o                         
  -4  -2   6         42.50         38.48         3.70 o                         
  -3  -2   6        862.11        837.57        21.87 o                         
  -2  -2   6       1990.42       1850.09        44.59 o                         
  -1  -2   6       3211.43       3193.44        75.05 o                         
   0  -2   6        681.50        697.06        17.59 o                         
   1  -2   6       3160.71       3115.24        65.09 o                         
   2  -2   6         29.83         25.73         1.94 o                         
   3  -2   6       1322.28       1315.69        31.39 o                         
   4  -2   6        510.62        515.16        16.10 o                         
   5  -2   6        662.32        689.17        31.55 o                         
   6  -2   6        553.13        568.96        27.20 o                         
   7  -2   6          7.51          8.16         3.81 o                         
  -7  -1   6        160.96        147.44         8.26 o                         
  -6  -1   6       1012.31       1006.83        45.15 o                         
  -5  -1   6        244.21        234.41         8.95 o                         
  -4  -1   6       1938.43       1867.75        39.29 o                         
  -3  -1   6         84.74         85.05         3.61 o                         
  -2  -1   6         91.59         93.30         3.84 o                         
  -1  -1   6        852.95        829.63        18.25 o                         
   0  -1   6       3289.34       3309.20        59.96 o                         
   1  -1   6       3435.13       3443.82        62.10 o                         
   2  -1   6        899.95        905.77        18.89 o                         
   3  -1   6          3.08          2.03         0.86 o                         
   4  -1   6        270.48        259.92         7.17 o                         
   5  -1   6        215.80        215.87         7.71 o                         
   6  -1   6        339.25        332.89        17.41 o                         
   7  -1   6          5.31          9.25         3.81 o                         
   8  -1   6         45.43         35.36         5.98 o                         
  -7   0   6         97.78        104.44         8.70 o                         
  -6   0   6        959.37        916.56        24.19 o                         
  -5   0   6          4.02          2.75         1.76 o                         
  -4   0   6        980.77       1022.07        25.63 o                         
  -3   0   6       2389.90       2322.95        68.25 o                         
  -2   0   6       1729.41       1718.50        40.82 o                         
  -1   0   6        104.02        118.10         4.32 o                         
   0   0   6       2517.00       2575.35        53.45 o                         
   1   0   6        317.73        390.88         7.03 o                         
   2   0   6       6671.51       7184.58       186.81 o                         
   3   0   6       2025.54       1914.74        55.00 o                         
   4   0   6        662.17        662.79        16.42 o                         
   5   0   6         24.90         24.28         2.99 o                         
   6   0   6        405.40        401.03        13.23 o                         
   7   0   6          4.69          5.44         3.26 o                         
   8   0   6         82.95         83.22         8.70 o                         
  -7   1   6        329.85        352.52        14.41 o                         
  -6   1   6        310.84        316.78         9.67 o                         
  -5   1   6          5.48          3.93         1.90 o                         
  -4   1   6        541.78        542.06        14.56 o                         
  -3   1   6        775.83        762.20        19.46 o                         
  -2   1   6        454.07        473.22        13.19 o                         
  -1   1   6        418.82        454.30        16.31 o                         
   0   1   6        463.63        465.53         8.83 o                         
   1   1   6        716.23        713.24        12.10 o                         
   2   1   6        113.19        107.43         2.83 o                         
   3   1   6      10474.70      11131.66       221.11 o                         
   4   1   6        100.29        112.45         4.70 o                         
   5   1   6        289.16        306.86        10.53 o                         
   6   1   6        294.62        304.52        10.53 o                         
   7   1   6         10.44          9.75         2.21 o                         
  -7   2   6        114.91        106.61        10.33 o                         
  -6   2   6        169.86        179.60         7.19 o                         
  -5   2   6          5.63          5.67         2.21 o                         
  -4   2   6        295.58        332.02        16.49 o                         
  -3   2   6       2358.33       2425.49        52.05 o                         
  -2   2   6          6.92          2.84         1.41 o                         
  -1   2   6       3383.55       3495.46       106.42 o                         
   0   2   6       2267.13       2342.15        38.53 o                         
   1   2   6       4208.58       4405.01        78.77 o                         
   2   2   6       3521.07       3713.95        74.32 o                         
   3   2   6       3141.89       3249.03        65.14 o                         
   4   2   6       1811.84       1798.00        42.40 o                         
   5   2   6        120.27        121.34         3.57 o                         
   6   2   6       1108.18       1101.89        33.25 o                         
   7   2   6         24.61         24.48         3.81 o                         
   8   2   6          0.46         -1.09        10.33 o                         
  -7   3   6         41.69         38.72         5.95 o                         
  -6   3   6        352.81        390.07        12.29 o                         
  -5   3   6        253.65        245.26         8.54 o                         
  -4   3   6        184.13        180.64         6.84 o                         
  -3   3   6         44.86         46.60         2.09 o                         
  -2   3   6        407.39        448.90        19.12 o                         
   0   3   6       4703.63       4421.06        89.17 o                         
   1   3   6       1241.20       1275.92        30.25 o                         
   2   3   6        487.97        469.36        12.04 o                         
   3   3   6       1339.41       1393.14        33.18 o                         
   4   3   6         48.87         54.86         2.71 o                         
   5   3   6        142.95        144.82         5.95 o                         
   6   3   6        192.28        204.80         7.41 o                         
   7   3   6        107.15        110.72        13.60 o                         
   8   3   6         46.76         51.65         7.07 o                         
  -6   4   6        402.88        414.06        13.34 o                         
  -5   4   6         98.05        100.65         5.65 o                         
  -4   4   6         96.14         93.36         5.07 o                         
  -3   4   6        526.73        542.79        15.51 o                         
  -2   4   6        217.58        245.38         5.70 o                         
  -1   4   6        310.87        332.54         6.80 o                         
   0   4   6       3454.33       3486.61        63.84 o                         
   1   4   6        442.16        441.92         9.66 o                         
   2   4   6         15.14         15.36         1.86 o                         
   3   4   6       1953.31       2001.07        41.91 o                         
   4   4   6          0.77          2.46         1.73 o                         
   5   4   6        308.36        289.57         9.46 o                         
   6   4   6        327.27        321.15        10.53 o                         
   7   4   6          2.32          3.57         3.14 o                         
   8   4   6          0.85          4.32         4.90 o                         
  -6   5   6         16.25         14.84         4.80 o                         
  -5   5   6        152.94        150.62         7.24 o                         
  -4   5   6          9.24          9.05         2.63 o                         
  -3   5   6        469.56        480.38        14.45 o                         
  -2   5   6         24.32         24.31         1.97 o                         
  -1   5   6        803.16        811.61        16.64 o                         
   0   5   6       1410.99       1442.08        27.95 o                         
   1   5   6        261.97        244.65         6.39 o                         
   2   5   6        283.56        282.72         7.24 o                         
   3   5   6       2463.77       2374.05        45.01 o                         
   4   5   6         97.77         95.21         4.32 o                         
   5   5   6         72.13         74.49         4.40 o                         
   6   5   6         41.41         37.70         3.65 o                         
   7   5   6        161.62        159.17        12.51 o                         
  -5   6   6         15.14         14.55         3.36 o                         
  -4   6   6         60.61         62.40         5.08 o                         
  -3   6   6       1597.60       1647.25        42.07 o                         
  -2   6   6        133.49        132.62         6.01 o                         
  -1   6   6         20.91         19.27         1.99 o                         
   0   6   6       2753.22       2791.55        52.37 o                         
   1   6   6          5.85          6.42         2.68 o                         
   2   6   6       1646.94       1699.24        33.03 o                         
   3   6   6         34.32         31.40         2.87 o                         
   4   6   6        548.85        563.96        14.47 o                         
   5   6   6        668.05        690.07        20.04 o                         
   6   6   6        169.52        169.38         7.69 o                         
   7   6   6          0.34          0.84         8.16 o                         
  -4   7   6         18.69         17.57         3.43 o                         
  -3   7   6          0.26         -1.94         2.18 o                         
  -2   7   6         31.64         26.26         3.36 o                         
  -1   7   6        449.35        456.05        11.07 o                         
   0   7   6        748.78        713.20        15.81 o                         
   1   7   6        303.83        295.93         8.19 o                         
   2   7   6         20.41         22.73         2.76 o                         
   3   7   6          5.20          3.58         1.99 o                         
   4   7   6          0.74         -1.59         2.68 o                         
   5   7   6        164.84        168.56         7.82 o                         
   6   7   6        370.11        349.87        12.82 o                         
  -3   8   6        123.58        114.12         7.46 o                         
  -2   8   6          5.75          6.18         3.19 o                         
  -1   8   6         77.35         69.33         5.35 o                         
   0   8   6         76.09         92.57         7.06 o                         
   1   8   6        137.75        154.58         8.39 o                         
   2   8   6        270.28        266.15         8.95 o                         
   3   8   6        144.99        151.51         7.54 o                         
   4   8   6         17.08         16.45         3.19 o                         
   5   8   6          7.68         11.15         3.14 o                         
  -1   9   6         17.90         16.34         3.82 o                         
   0   9   6          0.57          1.71         2.14 o                         
   1   9   6         71.26         79.47         4.90 o                         
   2   9   6        107.71        119.81         6.21 o                         
   3   9   6         52.09         53.60         4.96 o                         
  -2  -8   7          1.41         -0.62         3.47 o                         
  -1  -8   7         36.19         29.23         4.82 o                         
   0  -8   7          0.15          1.91         3.10 o                         
   1  -8   7          7.67          9.93         4.90 o                         
  -4  -7   7          0.09         -1.93         3.92 o                         
  -3  -7   7          7.64         12.84         7.00 o                         
  -2  -7   7          3.32          4.42         3.31 o                         
  -1  -7   7          1.94          3.77         3.07 o                         
   0  -7   7         79.94         70.74         5.51 o                         
   1  -7   7        105.90        115.80         8.96 o                         
   2  -7   7         64.54         64.18         6.13 o                         
   3  -7   7        130.71        133.26        13.60 o                         
  -5  -6   7          0.25          2.24         3.72 o                         
  -4  -6   7          5.37          7.94         3.75 o                         
  -3  -6   7          0.22          1.23         2.99 o                         
  -2  -6   7         41.52         41.84         4.63 o                         
  -1  -6   7        336.82        365.51        13.85 o                         
   0  -6   7        212.44        218.82         8.69 o                         
   1  -6   7         86.19         89.13         5.48 o                         
   2  -6   7        279.37        284.23         9.67 o                         
   3  -6   7          9.70         10.33         5.44 o                         
   4  -6   7        386.50        394.35        22.85 o                         
   5  -6   7         14.83         11.42         5.44 o                         
  -6  -5   7        178.74        189.07        19.28 o                         
  -5  -5   7         85.15         84.74         7.06 o                         
  -4  -5   7        161.34        168.90         8.72 o                         
  -3  -5   7        280.11        285.19        10.88 o                         
  -2  -5   7        506.98        489.17        15.10 o                         
  -1  -5   7        118.79        114.10         6.23 o                         
   0  -5   7         75.51         80.68         4.95 o                         
   1  -5   7        811.94        813.27        21.54 o                         
   2  -5   7        248.44        253.85         8.47 o                         
   3  -5   7        652.78        638.04        29.23 o                         
   4  -5   7        102.83        103.89        10.33 o                         
   5  -5   7          5.01         -3.81         3.81 o                         
   6  -5   7         96.30         70.71         9.79 o                         
  -6  -4   7          0.49         -0.24         3.61 o                         
  -5  -4   7        316.58        314.20        12.11 o                         
  -4  -4   7         83.88         83.73         5.86 o                         
  -3  -4   7        226.16        213.57         8.79 o                         
  -2  -4   7        106.01         90.03         5.36 o                         
  -1  -4   7          2.20          4.60         2.15 o                         
   0  -4   7         10.82          8.85         3.17 o                         
   1  -4   7        957.12        973.39        24.69 o                         
   2  -4   7         86.81         81.35         7.12 o                         
   3  -4   7        149.06        151.99         5.42 o                         
   4  -4   7        241.00        231.72        14.69 o                         
   5  -4   7         26.02         20.67         5.44 o                         
   6  -4   7          8.87          8.16         4.35 o                         
  -7  -3   7         64.43         47.01         6.54 o                         
  -6  -3   7        706.45        693.17        20.80 o                         
  -5  -3   7          9.17          7.11         3.34 o                         
  -4  -3   7         17.35         13.05         3.06 o                         
  -3  -3   7          1.36          1.80         2.21 o                         
  -2  -3   7        277.59        294.63         9.83 o                         
  -1  -3   7         21.62         29.43         6.30 o                         
   0  -3   7         29.06         21.53         2.39 o                         
   1  -3   7       1211.80       1202.87        29.62 o                         
   2  -3   7        150.40        147.44         5.29 o                         
   3  -3   7        136.22        133.03         3.92 o                         
   4  -3   7       1690.63       1695.45        71.80 o                         
   5  -3   7         93.01         91.38         8.70 o                         
   6  -3   7          1.22          2.18         3.26 o                         
   7  -3   7         12.56         17.41         5.44 o                         
  -7  -2   7          0.03         -1.09         4.90 o                         
  -6  -2   7        727.85        662.25        19.65 o                         
  -5  -2   7         95.96         84.17         5.64 o                         
  -4  -2   7         64.60         50.41         4.13 o                         
  -3  -2   7        520.31        531.14        15.07 o                         
  -2  -2   7       1497.97       1410.46        34.75 o                         
  -1  -2   7       2419.88       2313.36        55.06 o                         
   0  -2   7       3921.26       3896.51        91.07 o                         
   1  -2   7          2.63          7.15         2.46 o                         
   2  -2   7       2075.60       2068.53        42.15 o                         
   3  -2   7         15.41         18.14         2.21 o                         
   4  -2   7       2037.02       1987.03        57.48 o                         
   5  -2   7        303.61        316.57        16.86 o                         
   6  -2   7        122.25        128.91         9.79 o                         
   7  -2   7        369.55        350.84        19.04 o                         
  -7  -1   7         68.03         65.14         5.77 o                         
  -6  -1   7        138.40        149.04        11.97 o                         
  -5  -1   7        622.03        598.57        16.80 o                         
  -4  -1   7         96.19         93.16         4.44 o                         
  -3  -1   7        834.69        780.49        26.87 o                         
  -2  -1   7       1104.56        994.87        21.87 o                         
  -1  -1   7        420.54        405.15         9.92 o                         
   0  -1   7       1488.21       1473.92        35.28 o                         
   1  -1   7      11124.12      10798.04       214.99 o                         
   2  -1   7        346.21        332.30         8.96 o                         
   3  -1   7       2439.15       2374.84        68.26 o                         
   4  -1   7        361.57        356.35        11.85 o                         
   5  -1   7          2.24          0.48         1.40 o                         
   6  -1   7         90.87         84.85         7.62 o                         
   7  -1   7        358.27        351.38        19.04 o                         
   8  -1   7          7.09         11.42         4.90 o                         
  -7   0   7         40.10         42.43         6.53 o                         
  -6   0   7        590.22        522.04        21.21 o                         
  -5   0   7       1474.17       1408.66        34.85 o                         
  -4   0   7        327.23        319.19         9.87 o                         
  -3   0   7       1108.29       1079.95        35.46 o                         
  -2   0   7        368.72        361.59         9.96 o                         
  -1   0   7        139.58        167.42         6.75 o                         
   0   0   7       1215.57       1289.81        26.31 o                         
   1   0   7       3405.52       3513.25       126.71 o                         
   2   0   7        247.31        253.39         7.01 o                         
   3   0   7        716.01        772.00        23.25 o                         
   4   0   7        563.26        591.11        17.02 o                         
   5   0   7        218.44        212.15         7.82 o                         
   6   0   7         12.52         13.64         3.26 o                         
   7   0   7        197.16        190.38        12.51 o                         
   8   0   7          4.00          3.81         3.81 o                         
  -7   1   7        210.62        227.71        10.14 o                         
  -6   1   7         65.33         78.74         4.52 o                         
  -5   1   7          7.12          8.48         1.88 o                         
  -4   1   7          2.74          4.15         1.39 o                         
  -3   1   7        729.42        751.66        19.54 o                         
  -2   1   7         19.30         19.56         1.97 o                         
  -1   1   7        270.43        289.79         6.52 o                         
   0   1   7       1938.85       1943.05        35.13 o                         
   1   1   7       1695.93       1699.26        30.94 o                         
   2   1   7        537.85        492.22        10.53 o                         
   3   1   7          0.35          3.76         0.66 o                         
   4   1   7        807.27        752.68        22.86 o                         
   5   1   7        199.72        180.42         7.05 o                         
   6   1   7        100.84        109.01         7.89 o                         
   7   1   7         42.07         43.82         3.52 o                         
   8   1   7         25.99         22.85         5.44 o                         
  -7   2   7        305.06        303.32        12.68 o                         
  -6   2   7         27.16         34.14         3.52 o                         
  -5   2   7         15.93         16.81         3.45 o                         
  -4   2   7          1.81          2.50         1.23 o                         
  -3   2   7         95.62         97.35         5.12 o                         
  -2   2   7       4160.72       4124.91        96.87 o                         
  -1   2   7        178.56        151.15         5.63 o                         
   0   2   7       2410.62       2317.51        46.71 o                         
   1   2   7       1641.11       1655.26        38.84 o                         
   2   2   7        779.02        875.10        18.29 o                         
   3   2   7       2204.16       2245.05        64.76 o                         
   4   2   7        254.54        244.99         6.12 o                         
   5   2   7        475.44        511.05        13.05 o                         
   6   2   7         56.49         47.24         3.40 o                         
   7   2   7         11.53         17.04         2.72 o                         
  -7   3   7        173.81        159.68        10.14 o                         
  -6   3   7        209.08        197.88         8.06 o                         
  -5   3   7        460.91        444.81        13.46 o                         
  -4   3   7          0.99          4.84         2.51 o                         
  -3   3   7        804.81        889.30        22.68 o                         
  -2   3   7       1346.38       1353.11        33.39 o                         
  -1   3   7       5944.51       6041.20       140.95 o                         
   0   3   7          0.60         -0.35         0.99 o                         
   1   3   7       2701.69       2633.78        61.45 o                         
   2   3   7       2050.41       1939.43        45.64 o                         
   3   3   7        544.83        515.31        11.21 o                         
   4   3   7        518.86        550.39        14.11 o                         
   5   3   7         39.22         43.15         2.99 o                         
   6   3   7         61.44         55.67         3.85 o                         
   7   3   7        120.83        129.62        19.85 o                         
   8   3   7          0.35          0.12         3.54 o                         
  -6   4   7         38.37         37.90         6.24 o                         
  -5   4   7         76.28         84.95         5.40 o                         
  -4   4   7       1363.68       1424.59        36.23 o                         
  -3   4   7        421.83        448.41        11.07 o                         
  -2   4   7         15.32         12.43         1.73 o                         
  -1   4   7         43.93         45.76         2.01 o                         
   0   4   7        997.30        999.82        19.89 o                         
   1   4   7       1509.36       1454.83        27.95 o                         
   2   4   7       3151.98       3106.31        63.64 o                         
   3   4   7          2.27          5.65         1.42 o                         
   4   4   7         20.75         23.27         2.40 o                         
   5   4   7          3.77          2.39         1.52 o                         
   6   4   7         38.28         41.98         3.52 o                         
   7   4   7        269.78        291.58        16.86 o                         
  -6   5   7          1.05          0.17         3.64 o                         
  -5   5   7          5.65          8.05         3.23 o                         
  -4   5   7        599.10        601.69        17.70 o                         
  -3   5   7         52.86         55.76         4.55 o                         
  -2   5   7        678.64        696.13        17.66 o                         
  -1   5   7       1180.85       1206.21        23.86 o                         
   0   5   7        649.11        652.28        13.96 o                         
   1   5   7          4.76          7.07         1.42 o                         
   2   5   7       1098.26       1126.72        22.51 o                         
   3   5   7        353.28        343.52         8.47 o                         
   4   5   7        320.40        334.48        10.53 o                         
   5   5   7        155.71        141.88        11.07 o                         
   6   5   7         51.29         50.17         6.00 o                         
   7   5   7         45.88         52.01         7.07 o                         
  -5   6   7         43.12         47.60         4.87 o                         
  -4   6   7          7.23          6.67         2.62 o                         
  -3   6   7         32.50         36.25         4.95 o                         
  -2   6   7        838.34        840.89        17.42 o                         
  -1   6   7       1350.30       1345.89        26.72 o                         
   0   6   7         91.08         92.34         5.64 o                         
   1   6   7        418.70        429.11        10.38 o                         
   2   6   7         35.65         34.39         2.52 o                         
   3   6   7        428.17        414.91        10.16 o                         
   4   6   7        137.83        135.51         5.52 o                         
   5   6   7        224.48        225.07        14.33 o                         
   6   6   7          0.81          1.31         2.28 o                         
   7   6   7          1.49          0.92         6.26 o                         
  -4   7   7         83.81         90.16         6.51 o                         
  -3   7   7        139.56        142.66         7.65 o                         
  -2   7   7        150.29        148.64         7.65 o                         
  -1   7   7        916.55        931.21        19.79 o                         
   0   7   7        359.68        369.98         9.74 o                         
   1   7   7          6.39         11.12         4.16 o                         
   2   7   7        961.93        986.68        20.96 o                         
   3   7   7          1.94         -0.05         2.29 o                         
   4   7   7         17.75         23.95         3.06 o                         
   5   7   7         59.58         56.98         5.22 o                         
   6   7   7         12.40         13.76         3.07 o                         
  -3   8   7          1.51         -1.92         2.92 o                         
  -2   8   7         40.84         34.60         4.40 o                         
  -1   8   7         11.28          7.91         2.94 o                         
   0   8   7        146.69        153.88         6.96 o                         
   1   8   7         51.01         49.67         4.17 o                         
   2   8   7        221.99        217.22         9.21 o                         
   3   8   7          0.67          1.80         2.28 o                         
   4   8   7          0.77          2.33         3.50 o                         
   5   8   7         33.30         35.02         9.15 o                         
  -1   9   7         91.35         86.93         6.82 o                         
   0   9   7         29.25         36.06         3.63 o                         
   1   9   7         33.11         36.95         3.69 o                         
   2   9   7        210.59        214.61         8.40 o                         
   3   9   7          0.82          6.23         2.84 o                         
  -3  -7   8         40.72         36.93         5.23 o                         
  -2  -7   8         44.06         55.13         5.71 o                         
  -1  -7   8          0.94          2.41         3.17 o                         
   0  -7   8          2.62         -1.26         2.77 o                         
   1  -7   8          2.92         -2.43         2.43 o                         
   2  -7   8         51.29         65.25         6.27 o                         
   3  -7   8         14.55         23.39         7.07 o                         
  -5  -6   8         73.18         70.72         6.88 o                         
  -4  -6   8          0.23         -2.36         3.31 o                         
  -3  -6   8          1.24          1.71         2.99 o                         
  -2  -6   8        111.79        120.70        10.50 o                         
  -1  -6   8         79.64         97.39         6.29 o                         
   0  -6   8         79.98         83.25         5.51 o                         
   1  -6   8        318.64        333.01        14.00 o                         
   2  -6   8         38.68         41.15         3.82 o                         
   3  -6   8         79.10         71.80         9.79 o                         
   4  -6   8          3.88          1.09         4.90 o                         
  -6  -5   8          0.90         -1.79         3.91 o                         
  -5  -5   8        146.67        148.47         9.12 o                         
  -4  -5   8          0.45         -3.64         3.64 o                         
  -3  -5   8         25.31         21.80         3.88 o                         
  -2  -5   8          3.12          3.17         2.79 o                         
  -1  -5   8        851.94        882.09        23.84 o                         
   0  -5   8        100.34        109.92         5.97 o                         
   1  -5   8       1586.90       1632.85        41.78 o                         
   2  -5   8        521.15        529.83        14.92 o                         
   3  -5   8          6.02          6.12         2.34 o                         
   4  -5   8        394.35        392.72        22.30 o                         
   5  -5   8         28.05         24.48         6.53 o                         
  -6  -4   8        109.99        109.84         7.84 o                         
  -5  -4   8         92.53         78.46         6.38 o                         
  -4  -4   8        375.04        374.56        13.14 o                         
  -3  -4   8         77.30         70.38         8.90 o                         
  -2  -4   8       1489.94       1479.79        37.36 o                         
  -1  -4   8         44.86         45.77         3.87 o                         
   0  -4   8        180.50        168.42         6.97 o                         
   1  -4   8          0.03         -0.16         1.58 o                         
   2  -4   8        644.71        644.64        17.14 o                         
   3  -4   8        133.88        132.99         9.68 o                         
   4  -4   8         56.03         43.51         7.07 o                         
   5  -4   8         21.18         25.57         5.98 o                         
   6  -4   8          0.54         -2.72         3.81 o                         
  -7  -3   8        130.40        133.62        10.30 o                         
  -6  -3   8         26.14         26.23         4.45 o                         
  -5  -3   8         60.72         58.86         5.36 o                         
  -4  -3   8         59.10         62.79         5.44 o                         
  -3  -3   8         87.60         86.68         8.29 o                         
  -2  -3   8       1216.39       1160.01        29.62 o                         
  -1  -3   8        264.22        279.02         9.10 o                         
   0  -3   8         24.12         29.78         2.71 o                         
   1  -3   8        677.86        678.53        17.69 o                         
   2  -3   8        326.09        321.79         9.39 o                         
   3  -3   8        608.61        619.89        15.97 o                         
   4  -3   8        384.19        374.46        12.93 o                         
   5  -3   8        200.85        192.55        13.05 o                         
   6  -3   8          2.67          3.81         3.81 o                         
   7  -3   8         21.61         21.76         5.98 o                         
  -7  -2   8         37.47         33.72         7.62 o                         
  -6  -2   8        242.04        234.81        12.78 o                         
  -5  -2   8        154.56        148.81         7.50 o                         
  -4  -2   8         93.85         96.83         6.67 o                         
  -3  -2   8         41.40         37.18         4.02 o                         
  -2  -2   8        147.26        133.27         6.15 o                         
  -1  -2   8       1823.84       1787.64        43.13 o                         
   0  -2   8        219.99        216.51         7.11 o                         
   1  -2   8       3157.64       3067.68        72.02 o                         
   2  -2   8        818.59        835.19        19.48 o                         
   3  -2   8        634.56        641.99        20.17 o                         
   4  -2   8         77.12         73.80         7.07 o                         
   5  -2   8        432.12        428.19        16.86 o                         
   6  -2   8        384.71        416.11        21.76 o                         
   7  -2   8         96.51        100.08         9.79 o                         
  -7  -1   8          9.17          9.07         3.40 o                         
  -6  -1   8          2.03          4.93         3.01 o                         
  -5  -1   8        274.33        291.05         9.52 o                         
  -4  -1   8          5.69          7.64         2.07 o                         
  -3  -1   8        339.74        319.72        10.54 o                         
  -2  -1   8        374.01        367.14        11.42 o                         
  -1  -1   8       1073.39       1037.46        25.63 o                         
   0  -1   8       3924.09       3675.24        85.94 o                         
   1  -1   8        659.48        631.56        13.80 o                         
   2  -1   8       1403.84       1356.29        27.87 o                         
   3  -1   8       1931.32       1965.89        57.11 o                         
   4  -1   8        620.55        614.23        19.18 o                         
   5  -1   8         19.38         13.89         2.21 o                         
   6  -1   8         73.36         74.52         7.62 o                         
   7  -1   8        134.53        145.23        10.88 o                         
  -7   0   8         64.33         64.73         8.16 o                         
  -6   0   8        353.79        321.96        18.49 o                         
  -5   0   8        124.68        112.85         5.40 o                         
  -4   0   8        121.18        101.38         4.90 o                         
  -3   0   8       1463.39       1363.41        58.26 o                         
  -2   0   8       1089.54        964.31        20.65 o                         
  -1   0   8       1044.78       1113.14        41.21 o                         
   0   0   8       1934.40       1954.32        45.95 o                         
   1   0   8       1302.44       1350.52        38.45 o                         
   2   0   8          7.29          6.86         0.92 o                         
   3   0   8       3924.08       3957.11       112.69 o                         
   4   0   8          4.98          4.15         1.49 o                         
   5   0   8         88.85         91.58         4.43 o                         
   6   0   8          6.43          9.07         1.81 o                         
   7   0   8         65.46         78.33         8.16 o                         
   8   0   8         88.53         96.28         9.79 o                         
  -7   1   8        330.25        328.54        17.95 o                         
  -6   1   8          9.77          8.68         2.29 o                         
  -5   1   8        219.45        203.11        11.59 o                         
  -4   1   8        116.18        128.38         5.33 o                         
  -3   1   8       1532.55       1468.36        36.42 o                         
  -2   1   8        244.50        227.64        10.61 o                         
  -1   1   8       1537.36       1583.41        32.36 o                         
   0   1   8         58.87         97.80         2.99 o                         
   1   1   8         22.07         30.80         2.93 o                         
   2   1   8         13.39         13.08         1.14 o                         
   3   1   8       1099.20       1110.99        25.36 o                         
   4   1   8        208.37        194.96         7.43 o                         
   5   1   8         59.24         62.21         3.92 o                         
   6   1   8         14.52         11.47         2.99 o                         
   7   1   8        439.84        449.93        15.33 o                         
   8   1   8        199.17        223.56        14.69 o                         
  -7   2   8          6.66         10.76         3.40 o                         
  -6   2   8        430.52        411.21        17.41 o                         
  -5   2   8          1.61          2.25         1.55 o                         
  -4   2   8        105.99        113.52         4.88 o                         
  -3   2   8       1461.63       1469.20        36.47 o                         
  -2   2   8        613.03        671.06        17.85 o                         
  -1   2   8       1251.46       1111.71        31.95 o                         
   0   2   8       7191.19       7416.21       147.95 o                         
   1   2   8        734.81        701.99        17.17 o                         
   2   2   8        370.27        365.05         9.52 o                         
   3   2   8        209.30        192.39         7.41 o                         
   4   2   8        216.22        227.83         5.68 o                         
   5   2   8          2.63          1.56         1.40 o                         
   6   2   8        855.78        858.13        26.51 o                         
   7   2   8        222.94        221.32         9.14 o                         
  -7   3   8          2.98         -0.54         3.62 o                         
  -6   3   8        474.65        466.40        14.52 o                         
  -5   3   8        482.46        472.82        14.41 o                         
  -4   3   8        696.18        759.85        20.00 o                         
  -3   3   8        146.02        158.95         5.76 o                         
  -2   3   8        482.61        475.88        13.35 o                         
  -1   3   8        177.97        199.67         6.71 o                         
   0   3   8      15128.93      14887.20       408.28 o                         
   1   3   8         57.73         46.15         7.16 o                         
   2   3   8        515.07        477.06        15.19 o                         
   3   3   8       1758.69       1741.78        35.69 o                         
   4   3   8        217.78        225.16         6.79 o                         
   5   3   8        108.20        102.56         4.56 o                         
   6   3   8       1604.47       1571.75        46.72 o                         
   7   3   8         25.97         29.37         4.35 o                         
   8   3   8         39.35         58.43        13.05 o                         
  -6   4   8        180.60        191.99         8.59 o                         
  -5   4   8          1.18          1.22         2.30 o                         
  -4   4   8         83.35         83.17         5.37 o                         
  -3   4   8       3610.84       3760.02        77.24 o                         
  -2   4   8        165.86        179.48         5.48 o                         
  -1   4   8        662.17        651.31        12.24 o                         
   0   4   8        166.19        183.12         5.21 o                         
   1   4   8        325.45        317.11         9.52 o                         
   2   4   8       1208.70       1233.60        31.11 o                         
   3   4   8        793.56        768.18        19.05 o                         
   4   4   8        205.68        205.70         7.69 o                         
   5   4   8        402.49        368.28        11.47 o                         
   6   4   8        184.82        198.43         7.65 o                         
   7   4   8         27.24         32.24         4.63 o                         
  -6   5   8          8.51          3.36         3.61 o                         
  -5   5   8          1.46          0.11         2.30 o                         
  -4   5   8         28.15         37.81         4.07 o                         
  -3   5   8        786.49        809.59        19.08 o                         
  -2   5   8          4.14          3.54         1.29 o                         
  -1   5   8        108.90        109.67         4.02 o                         
   0   5   8        260.91        268.07         7.01 o                         
   1   5   8         67.40         71.95         3.25 o                         
   2   5   8          3.75          3.68         1.42 o                         
   3   5   8       1350.38       1307.70        31.81 o                         
   4   5   8          8.07          7.11         1.89 o                         
   5   5   8          3.17          6.09         1.89 o                         
   6   5   8        361.73        352.31        11.95 o                         
   7   5   8        213.89        224.54        11.77 o                         
  -5   6   8          4.25          8.68         3.07 o                         
  -4   6   8          1.33          2.56         2.43 o                         
  -3   6   8        169.18        173.96         7.95 o                         
  -2   6   8        533.89        556.67        18.92 o                         
  -1   6   8         25.93         22.30         4.13 o                         
   0   6   8       1094.79       1119.13        22.89 o                         
   1   6   8         16.60         14.43         2.26 o                         
   2   6   8          3.85          8.33         1.76 o                         
   3   6   8         18.42         22.16         2.36 o                         
   4   6   8         47.88         49.03         5.91 o                         
   5   6   8          8.37          2.74         4.23 o                         
   6   6   8        342.66        358.29        13.68 o                         
  -4   7   8        325.01        323.67        12.50 o                         
  -3   7   8          4.74          7.06         2.88 o                         
  -2   7   8        298.16        296.94        11.42 o                         
  -1   7   8        206.59        205.99         6.59 o                         
   0   7   8        607.00        649.39        14.86 o                         
   1   7   8        515.98        514.30        12.41 o                         
   2   7   8          6.00         11.41         2.50 o                         
   3   7   8         51.11         54.42         3.52 o                         
   4   7   8          0.47         -0.11         2.12 o                         
   5   7   8         55.49         60.91         7.44 o                         
   6   7   8         89.37         93.99         8.69 o                         
  -3   8   8        141.85        157.50         9.67 o                         
  -2   8   8        184.45        179.71         9.07 o                         
  -1   8   8        107.33        111.62         7.24 o                         
   0   8   8          1.57         -0.63         2.18 o                         
   1   8   8         54.06         50.22         3.58 o                         
   2   8   8         22.43         29.61         2.96 o                         
   3   8   8         14.46         13.35         2.69 o                         
   4   8   8          1.23         -0.96         2.19 o                         
   5   8   8         49.47         54.84         5.18 o                         
   0   9   8          0.53         -0.88         2.26 o                         
   1   9   8          1.22          2.74         2.23 o                         
   2   9   8        106.20        109.94        11.70 o                         
  -3  -7   9          1.12          5.39         4.14 o                         
  -2  -7   9         56.54         60.05        12.36 o                         
  -1  -7   9        156.15        170.09        13.76 o                         
   0  -7   9          0.61          5.34         3.10 o                         
   1  -7   9          0.52          1.88         2.95 o                         
   2  -7   9          0.39          5.44         5.98 o                         
  -4  -6   9         32.31         27.48         4.85 o                         
  -3  -6   9         10.46          9.79         3.50 o                         
  -2  -6   9         16.64         20.05         4.34 o                         
  -1  -6   9        232.87        245.66        10.17 o                         
   0  -6   9         94.47        102.37         6.42 o                         
   1  -6   9          1.04         -1.53         2.39 o                         
   2  -6   9        160.70        149.46         6.94 o                         
   3  -6   9         20.87         18.49         6.53 o                         
   4  -6   9         35.47         39.16         8.16 o                         
  -5  -5   9          0.20         -2.51         3.66 o                         
  -4  -5   9        170.65        167.37        11.76 o                         
  -3  -5   9          4.34         10.91         3.34 o                         
  -2  -5   9        250.12        259.62        10.20 o                         
  -1  -5   9         28.73         31.36         3.84 o                         
   0  -5   9        584.86        631.64        18.09 o                         
   1  -5   9        466.85        493.37        18.21 o                         
   2  -5   9        597.59        597.08        16.72 o                         
   3  -5   9        178.44        177.32        14.14 o                         
   4  -5   9          9.60          4.35         4.90 o                         
   5  -5   9         31.37         28.28         7.07 o                         
  -6  -4   9         56.13         45.91         5.79 o                         
  -5  -4   9        521.78        525.23        17.25 o                         
  -4  -4   9        223.37        212.70         9.55 o                         
  -3  -4   9       1094.11       1125.60        31.58 o                         
  -2  -4   9          4.42         10.47         2.86 o                         
  -1  -4   9       1036.78       1045.49        37.06 o                         
   0  -4   9        302.92        298.11         9.93 o                         
   1  -4   9        960.10        966.91        25.01 o                         
   2  -4   9         97.26         91.17         4.84 o                         
   3  -4   9        450.60        442.43        12.51 o                         
   4  -4   9        310.72        326.91        19.04 o                         
   5  -4   9         10.30          5.44         4.35 o                         
   6  -4   9          5.05          8.16         5.44 o                         
  -6  -3   9        155.14        134.12         9.91 o                         
  -5  -3   9         19.19         17.98         3.87 o                         
  -4  -3   9         16.37         16.54         3.43 o                         
  -3  -3   9        218.73        223.34         8.78 o                         
  -2  -3   9        444.43        451.53        13.50 o                         
  -1  -3   9        190.67        180.41         7.11 o                         
   0  -3   9        997.87        968.88        24.81 o                         
   1  -3   9         54.63         53.32         3.55 o                         
   2  -3   9          8.02         20.38         9.29 o                         
   3  -3   9          0.48          1.84         1.39 o                         
   4  -3   9         40.94         46.07         3.62 o                         
   5  -3   9        126.60        118.58        10.33 o                         
   6  -3   9          1.27         -0.54         3.81 o                         
  -7  -2   9         15.17          8.16         5.98 o                         
  -6  -2   9          8.02          6.99         4.08 o                         
  -5  -2   9        217.66        192.18         8.45 o                         
  -4  -2   9          1.77          0.37         1.96 o                         
  -3  -2   9          4.74          2.36         2.20 o                         
  -2  -2   9        820.28        820.57        21.56 o                         
  -1  -2   9        497.24        480.20        13.39 o                         
   0  -2   9        824.29        785.91        20.20 o                         
   1  -2   9        392.46        386.61        10.98 o                         
   2  -2   9        447.48        425.90        11.61 o                         
   3  -2   9        143.00        143.84         4.84 o                         
   4  -2   9        418.01        411.45        13.94 o                         
   5  -2   9         83.48         81.51         4.61 o                         
   6  -2   9        144.33        144.14        11.42 o                         
   7  -2   9         48.03         56.57         8.16 o                         
  -7  -1   9         16.09         21.32         4.18 o                         
  -6  -1   9        253.02        239.65        13.05 o                         
  -5  -1   9         40.26         34.81         6.53 o                         
  -4  -1   9        446.42        452.43        22.06 o                         
  -3  -1   9       1019.65       1030.44        26.33 o                         
  -2  -1   9       2550.45       2513.15        59.97 o                         
  -1  -1   9       1316.63       1298.42        31.91 o                         
   0  -1   9        573.99        568.99        15.05 o                         
   1  -1   9       4510.44       4391.74       125.19 o                         
   2  -1   9          1.69          4.44         2.22 o                         
   3  -1   9       1112.60       1164.59        34.79 o                         
   4  -1   9        100.29        107.34         5.22 o                         
   5  -1   9          1.74          3.96         2.45 o                         
   6  -1   9          8.52         12.51         3.81 o                         
   7  -1   9        308.12        322.01        18.49 o                         
  -7   0   9         15.01         12.51         4.90 o                         
  -6   0   9          3.08          2.45         2.69 o                         
  -5   0   9        561.10        564.02        15.97 o                         
  -4   0   9         16.45         14.44         2.54 o                         
  -3   0   9       2958.40       2878.02        83.08 o                         
  -2   0   9       1056.32       1025.21        22.00 o                         
  -1   0   9        896.27        909.61        27.30 o                         
   0   0   9       1749.73       1653.17        39.26 o                         
   1   0   9       1360.14       1344.22        32.14 o                         
   2   0   9       1710.36       1852.61        82.98 o                         
   3   0   9          4.74          6.19         1.04 o                         
   4   0   9         65.81         66.01         3.92 o                         
   5   0   9         17.62         23.20         2.61 o                         
   6   0   9         34.07         32.83         3.12 o                         
   7   0   9        386.62        379.67        20.67 o                         
  -7   1   9         85.84         64.73         8.16 o                         
  -6   1   9        468.67        446.68        13.51 o                         
  -5   1   9          0.21          3.75         1.97 o                         
  -4   1   9        690.35        660.32        32.18 o                         
  -3   1   9        278.15        258.07         8.49 o                         
  -2   1   9       3819.04       3692.83       105.58 o                         
  -1   1   9       2508.18       2512.23        62.59 o                         
   0   1   9       2121.95       2105.23        49.41 o                         
   1   1   9          0.53          2.18         1.02 o                         
   2   1   9         32.15         41.26         2.12 o                         
   3   1   9          7.83         13.48         1.49 o                         
   4   1   9       2263.03       2299.70        66.54 o                         
   5   1   9        161.19        165.94         9.79 o                         
   6   1   9        147.95        156.80         9.79 o                         
   7   1   9         87.30         78.99         5.22 o                         
   8   1   9        174.73        174.06        13.05 o                         
  -7   2   9         46.58         58.65         5.88 o                         
  -6   2   9        121.76        137.70         8.10 o                         
  -5   2   9          4.81          7.89         2.37 o                         
  -4   2   9         87.36         88.21         4.47 o                         
  -3   2   9        241.73        248.79        12.13 o                         
  -2   2   9       3288.59       3306.73        78.89 o                         
  -1   2   9       1144.04       1162.68        23.93 o                         
   0   2   9        652.52        655.13        14.13 o                         
   1   2   9       3259.18       3271.76        76.10 o                         
   2   2   9        456.21        465.25        11.93 o                         
   3   2   9        298.02        310.02         8.45 o                         
   4   2   9       1668.31       1722.24        35.35 o                         
   5   2   9        187.35        176.40         7.43 o                         
   6   2   9        176.17        189.65         7.97 o                         
   7   2   9        268.04        269.56        10.69 o                         
   8   2   9          9.92         13.05         5.44 o                         
  -6   3   9        209.39        230.91         9.32 o                         
  -5   3   9        115.84        134.90         8.70 o                         
  -4   3   9        236.38        234.37         7.80 o                         
  -3   3   9       1304.27       1354.95        34.05 o                         
  -2   3   9         15.34         20.75         4.34 o                         
  -1   3   9        451.02        444.70        12.75 o                         
   0   3   9         36.33         32.82         2.08 o                         
   1   3   9       1199.20       1186.95        28.47 o                         
   2   3   9       2067.71       2027.35        47.84 o                         
   3   3   9        188.95        217.17         6.47 o                         
   4   3   9          7.75          6.47         1.39 o                         
   5   3   9        140.76        140.06         5.16 o                         
   6   3   9          0.74          2.30         2.31 o                         
   7   3   9        546.29        553.73        25.57 o                         
  -6   4   9          1.36          1.49         2.77 o                         
  -5   4   9        703.50        741.00        21.19 o                         
  -4   4   9        549.88        595.05        14.69 o                         
  -3   4   9        729.90        753.54        17.64 o                         
  -2   4   9       2265.49       2396.23        64.28 o                         
  -1   4   9         83.42         83.73         3.10 o                         
   0   4   9       1348.46       1342.37        29.61 o                         
   1   4   9          2.85          5.84         1.49 o                         
   2   4   9        875.05        882.74        21.77 o                         
   3   4   9          2.23          3.54         1.34 o                         
   4   4   9        325.11        319.62        10.96 o                         
   5   4   9          4.13          4.08         1.92 o                         
   6   4   9         95.91        118.37         7.50 o                         
   7   4   9        215.59        231.01        11.72 o                         
  -5   5   9          6.55          9.69         3.10 o                         
  -4   5   9        450.93        476.46        15.23 o                         
  -3   5   9          1.07          1.23         1.60 o                         
  -2   5   9         20.16         23.52         2.26 o                         
  -1   5   9       2033.88       2103.41        40.07 o                         
   0   5   9        116.48        114.61         4.29 o                         
   1   5   9          6.51          6.97         1.53 o                         
   2   5   9          1.83          2.16         1.43 o                         
   3   5   9         87.98         80.78         5.14 o                         
   4   5   9        132.85        126.99         8.64 o                         
   5   5   9        173.18        176.84         7.34 o                         
   6   5   9        393.58        380.30        20.53 o                         
   7   5   9          6.98          7.82         4.90 o                         
  -5   6   9         10.57         10.57         3.27 o                         
  -4   6   9          1.02          2.52         2.71 o                         
  -3   6   9        162.48        175.29         8.10 o                         
  -2   6   9         52.44         55.29         3.22 o                         
  -1   6   9        867.60        901.11        19.06 o                         
   0   6   9          0.99          1.01         1.50 o                         
   1   6   9         10.74         12.06         1.91 o                         
   2   6   9         21.26         23.04         2.36 o                         
   3   6   9        322.86        322.35         8.58 o                         
   4   6   9        141.50        136.17         5.97 o                         
   5   6   9        895.68        889.82        24.91 o                         
   6   6   9         19.34         18.34         3.32 o                         
  -4   7   9        340.80        355.85        13.48 o                         
  -3   7   9        347.39        345.34        13.70 o                         
  -2   7   9          8.13          5.48         2.94 o                         
  -1   7   9        275.42        279.03         8.11 o                         
   0   7   9        197.60        209.08         6.81 o                         
   1   7   9          0.89          2.13         1.68 o                         
   2   7   9       1147.85       1161.51        24.73 o                         
   3   7   9        471.69        467.83        11.80 o                         
   4   7   9         40.98         38.11         3.37 o                         
   5   7   9         42.68         52.42         4.67 o                         
   6   7   9        242.00        263.90        11.90 o                         
  -2   8   9         24.52         24.53         4.17 o                         
  -1   8   9        209.67        214.51         9.87 o                         
   0   8   9         45.44         45.15         3.75 o                         
   1   8   9          6.65          4.75         2.16 o                         
   2   8   9        110.69        106.36         5.23 o                         
   3   8   9         36.73         36.13         3.72 o                         
   4   8   9          9.86          9.95         2.96 o                         
   0   9   9          0.88          2.32         2.63 o                         
   1   9   9         47.91         50.60         4.68 o                         
   2   9   9          2.59          4.79         2.49 o                         
  -2  -7  10        114.08        108.61         7.73 o                         
  -1  -7  10         85.98         88.28        14.78 o                         
   0  -7  10         15.82          9.78         3.55 o                         
   1  -7  10        189.92        186.74        16.19 o                         
  -4  -6  10          3.80         -1.55         3.84 o                         
  -3  -6  10          1.89         -2.83         3.62 o                         
  -2  -6  10          1.21          3.19         3.17 o                         
  -1  -6  10         25.98         37.64         4.72 o                         
   0  -6  10         13.18         10.40         4.34 o                         
   1  -6  10        180.92        176.37        12.47 o                         
   2  -6  10          0.28          7.28         4.02 o                         
   3  -6  10         22.35         16.86         6.53 o                         
  -5  -5  10         80.84         77.17         6.85 o                         
  -4  -5  10         38.19         34.17         5.09 o                         
  -3  -5  10         70.80         69.86         9.05 o                         
  -2  -5  10        107.30        107.14         6.87 o                         
  -1  -5  10        255.10        273.38        15.85 o                         
   0  -5  10         33.16         35.61         4.06 o                         
   1  -5  10        271.34        289.73        12.90 o                         
   2  -5  10        146.70        153.40        10.64 o                         
   3  -5  10          1.33          4.90         4.90 o                         
   4  -5  10        205.24        192.01        15.23 o                         
   5  -5  10         29.53         39.71         8.16 o                         
  -6  -4  10          3.98          7.31         4.80 o                         
  -5  -4  10         96.34        101.00         7.65 o                         
  -4  -4  10         48.88         61.81         7.13 o                         
  -3  -4  10         17.68         12.10         3.28 o                         
  -2  -4  10        998.46       1032.53        48.88 o                         
  -1  -4  10         37.24         40.35         3.97 o                         
   0  -4  10        428.88        404.07        14.76 o                         
   1  -4  10        164.80        145.58         6.47 o                         
   2  -4  10        126.63        136.70         6.11 o                         
   3  -4  10        320.06        313.04        15.19 o                         
   4  -4  10        137.41        134.35        11.97 o                         
   5  -4  10         41.76         43.51         7.62 o                         
   6  -4  10          7.68          9.79         5.44 o                         
  -6  -3  10        180.74        168.29        18.22 o                         
  -5  -3  10         36.37         37.53         4.69 o                         
  -4  -3  10        286.13        294.51        10.88 o                         
  -3  -3  10        458.37        468.33        14.55 o                         
  -2  -3  10        435.98        434.29        13.39 o                         
  -1  -3  10        985.97       1000.77        25.96 o                         
   0  -3  10         54.55         52.09         3.87 o                         
   1  -3  10        401.24        401.73        19.80 o                         
   2  -3  10          6.23          8.42         2.08 o                         
   3  -3  10         40.26         38.88         3.11 o                         
   4  -3  10         55.76         51.66         4.90 o                         
   5  -3  10         74.24         77.24         9.79 o                         
   6  -3  10         14.71          7.07         4.90 o                         
  -6  -2  10        125.06        123.47        12.51 o                         
  -5  -2  10        383.89        386.75        15.26 o                         
  -4  -2  10         18.47         23.79         3.94 o                         
  -3  -2  10         40.10         31.23         3.51 o                         
  -2  -2  10         46.92         42.84         3.63 o                         
  -1  -2  10        318.40        314.75         9.82 o                         
   0  -2  10        823.05        854.87        22.48 o                         
   1  -2  10        415.63        393.24        11.30 o                         
   2  -2  10          4.66          4.22         1.66 o                         
   3  -2  10         62.34         58.79         3.18 o                         
   4  -2  10         61.89         55.63         3.92 o                         
   5  -2  10        158.33        148.50         6.64 o                         
   6  -2  10         50.54         41.88         6.53 o                         
   7  -2  10        391.82        417.20        23.39 o                         
  -7  -1  10         15.09         11.28         3.64 o                         
  -6  -1  10        183.20        167.01         9.03 o                         
  -5  -1  10       1244.51       1240.15        38.65 o                         
  -4  -1  10        309.24        331.49        18.22 o                         
  -3  -1  10         55.85         59.31         4.04 o                         
  -2  -1  10        394.78        378.45        11.25 o                         
  -1  -1  10         55.44         47.30         3.31 o                         
   0  -1  10       3610.61       3639.94        85.52 o                         
   1  -1  10       1567.53       1549.70        45.58 o                         
   2  -1  10        766.17        767.44        19.25 o                         
   3  -1  10        123.22        123.29         4.03 o                         
   4  -1  10        615.61        601.87        19.35 o                         
   5  -1  10         92.43         84.52         9.79 o                         
   6  -1  10        615.44        583.10        28.83 o                         
   7  -1  10          0.40          2.18         3.81 o                         
  -7   0  10          0.86          1.09         4.35 o                         
  -6   0  10         34.54         33.91         4.41 o                         
  -5   0  10        245.32        244.30         8.92 o                         
  -4   0  10       1289.19       1232.33        52.64 o                         
  -3   0  10       1476.15       1428.09        42.88 o                         
  -2   0  10       3965.60       4041.77        94.32 o                         
  -1   0  10        884.21        832.12        25.38 o                         
   0   0  10         31.62         36.51         2.39 o                         
   1   0  10        428.82        400.26        10.78 o                         
   2   0  10        190.06        174.12         5.53 o                         
   3   0  10        984.31        993.17        40.96 o                         
   4   0  10        139.98        143.19         7.62 o                         
   5   0  10         22.67         21.34         2.61 o                         
   6   0  10          4.13          4.15         1.89 o                         
   7   0  10        102.28         93.56         9.79 o                         
  -7   1  10        139.21        124.02        10.88 o                         
  -6   1  10         10.40         11.67         2.99 o                         
  -5   1  10        617.90        598.39        16.93 o                         
  -4   1  10          0.08          2.18         1.93 o                         
  -3   1  10       2708.23       2575.89        62.47 o                         
  -2   1  10        115.46        128.22         7.62 o                         
  -1   1  10        758.04        720.35        15.57 o                         
   0   1  10       6943.31       6927.27       159.95 o                         
   1   1  10        323.56        378.82        10.05 o                         
   2   1  10         23.18         23.18         2.39 o                         
   3   1  10         82.94         88.36         3.50 o                         
   4   1  10         64.13         75.09         6.16 o                         
   5   1  10         21.92         22.72         4.62 o                         
   6   1  10        697.76        659.05        23.93 o                         
   7   1  10        158.16        147.83        11.15 o                         
  -6   2  10        211.38        209.11        11.69 o                         
  -5   2  10        319.73        321.94        10.35 o                         
  -4   2  10         36.20         35.95         3.05 o                         
  -3   2  10        123.97        113.86         7.35 o                         
  -2   2  10        242.91        241.75        11.10 o                         
  -1   2  10        325.80        359.87         8.21 o                         
   0   2  10        276.87        237.59         6.69 o                         
   1   2  10        378.60        374.76        14.14 o                         
   2   2  10        747.28        784.53        19.36 o                         
   3   2  10        270.41        266.00         7.61 o                         
   4   2  10        121.60        139.56         5.20 o                         
   5   2  10       1729.39       1715.97        50.57 o                         
   6   2  10       1012.68       1035.33        31.90 o                         
   7   2  10        192.19        202.52         8.75 o                         
  -6   3  10        244.33        252.91        10.12 o                         
  -5   3  10        111.57        120.43         8.05 o                         
  -4   3  10       1225.97       1257.80        32.16 o                         
  -3   3  10         18.85         22.22         2.22 o                         
  -2   3  10        935.23        934.95        24.73 o                         
  -1   3  10         29.16         29.51         1.78 o                         
   0   3  10       2207.95       2138.84        50.35 o                         
   1   3  10          2.78          7.18         1.34 o                         
   2   3  10        696.71        673.27        16.95 o                         
   3   3  10        818.30        801.34        19.99 o                         
   4   3  10        314.14        313.46         8.87 o                         
   5   3  10          8.70          8.78         1.72 o                         
   6   3  10        163.01        173.69        11.97 o                         
   7   3  10        119.47        118.46         7.62 o                         
  -6   4  10        236.22        236.88        10.83 o                         
  -5   4  10         76.27         74.56        10.52 o                         
  -4   4  10        630.11        698.12        17.02 o                         
  -3   4  10       1253.62       1316.79        51.01 o                         
  -2   4  10         18.81         23.82         2.49 o                         
  -1   4  10        822.97        840.58        19.73 o                         
   0   4  10          2.43          4.34         1.34 o                         
   1   4  10        217.33        208.59        16.86 o                         
   2   4  10        499.39        547.45        14.23 o                         
   3   4  10        597.05        641.14        14.27 o                         
   4   4  10        201.39        206.60         6.79 o                         
   5   4  10        280.29        283.94        10.38 o                         
   6   4  10         11.74         15.23         3.81 o                         
   7   4  10        203.16        195.89        14.14 o                         
  -5   5  10         53.28         59.06         5.32 o                         
  -4   5  10        416.89        416.03        14.07 o                         
  -3   5  10       1414.27       1469.27        32.40 o                         
  -2   5  10       1048.79       1052.57        24.02 o                         
  -1   5  10        109.89        111.61         4.41 o                         
   0   5  10        619.86        643.59        14.25 o                         
   1   5  10         64.27         59.32         3.32 o                         
   2   5  10         51.63         52.76         3.05 o                         
   3   5  10        816.34        796.30        18.59 o                         
   4   5  10          8.35          5.75         2.62 o                         
   5   5  10         70.38         81.32         4.97 o                         
   6   5  10        148.20        163.09         8.44 o                         
   7   5  10         76.18         77.48         7.04 o                         
  -4   6  10         92.43        103.89         7.02 o                         
  -3   6  10         32.80         31.55         4.07 o                         
  -2   6  10         10.93          9.59         1.98 o                         
  -1   6  10          1.02          0.72         1.60 o                         
   0   6  10        456.06        449.73        13.01 o                         
   1   6  10          2.78          1.68         1.51 o                         
   2   6  10        115.40        105.67         4.47 o                         
   3   6  10        396.48        391.20         9.93 o                         
   4   6  10        452.46        453.88        12.89 o                         
   5   6  10         12.19         15.97         3.16 o                         
   6   6  10        584.84        616.45        18.83 o                         
  -3   7  10        102.94         95.42         6.89 o                         
  -2   7  10        105.49         91.09         6.47 o                         
  -1   7  10        298.82        292.12         8.81 o                         
   0   7  10        526.62        539.26        13.13 o                         
   1   7  10         66.07         76.28         4.88 o                         
   2   7  10          0.69          0.33         1.83 o                         
   3   7  10         77.75         83.02         4.49 o                         
   4   7  10         38.55         40.66         3.71 o                         
   5   7  10         95.09        100.70        13.48 o                         
  -2   8  10         87.54         81.63         7.06 o                         
  -1   8  10         74.58         75.11         6.91 o                         
   0   8  10         20.93         21.58         2.72 o                         
   1   8  10        230.26        230.26        10.28 o                         
   2   8  10          0.24          1.10         3.21 o                         
   3   8  10        281.65        278.66        10.21 o                         
   4   8  10         87.03         80.17         5.85 o                         
  -3  -6  11         59.50         60.00         6.16 o                         
  -2  -6  11         68.64         70.27         7.85 o                         
  -1  -6  11          1.26         -2.43         2.43 o                         
   0  -6  11          6.04          8.93         3.20 o                         
   1  -6  11         32.31         40.75         5.52 o                         
   2  -6  11         11.12         13.05         4.62 o                         
   3  -6  11          6.14          4.90         5.98 o                         
  -4  -5  11        117.11        119.64        12.30 o                         
  -3  -5  11         82.61         88.46         6.58 o                         
  -2  -5  11        130.96        130.06         7.62 o                         
  -1  -5  11         13.79          8.79         3.11 o                         
   0  -5  11         61.28         64.56         4.91 o                         
   1  -5  11         51.70         59.98         6.19 o                         
   2  -5  11        295.68        312.17        15.50 o                         
   3  -5  11         66.73         69.08         9.79 o                         
   4  -5  11         74.78         82.68        10.88 o                         
  -5  -4  11          6.83         10.36         3.97 o                         
  -4  -4  11        175.24        180.26         9.56 o                         
  -3  -4  11        379.98        406.45        19.59 o                         
  -2  -4  11          1.20          6.79         3.11 o                         
  -1  -4  11        807.05        805.57        22.19 o                         
   0  -4  11         47.91         47.13         4.28 o                         
   1  -4  11        294.19        292.37         9.92 o                         
   2  -4  11          8.50          4.27         2.47 o                         
   3  -4  11        162.40        162.82        21.76 o                         
   4  -4  11         67.15         93.56        11.42 o                         
   5  -4  11        130.46        145.78        13.60 o                         
  -6  -3  11        222.60        191.28        12.39 o                         
  -5  -3  11        162.94        159.40        16.03 o                         
  -4  -3  11        284.63        301.25        13.10 o                         
  -3  -3  11        119.19        118.17         6.89 o                         
  -2  -3  11       1767.87       1829.83        52.32 o                         
  -1  -3  11          2.43          2.03         2.29 o                         
   0  -3  11       1215.81       1194.03        30.46 o                         
   1  -3  11        157.44        158.47        10.17 o                         
   2  -3  11         61.43         59.49         3.99 o                         
   3  -3  11          4.79          5.11         3.51 o                         
   4  -3  11        334.30        349.94        33.18 o                         
   5  -3  11        160.02        166.44        13.60 o                         
   6  -3  11         47.93         41.88         7.62 o                         
  -6  -2  11        234.94        227.91        16.86 o                         
  -5  -2  11         42.04         40.49         7.62 o                         
  -4  -2  11        100.08         94.21         7.92 o                         
  -3  -2  11        595.59        569.87        29.40 o                         
  -2  -2  11        399.56        409.99        12.51 o                         
  -1  -2  11         67.96         62.08         4.26 o                         
   0  -2  11        129.99        129.47         8.20 o                         
   1  -2  11        403.76        397.84        11.70 o                         
   2  -2  11         21.06         21.56         3.08 o                         
   3  -2  11          2.95          1.24         1.34 o                         
   4  -2  11        621.93        628.59        36.99 o                         
   5  -2  11         94.70         86.00         5.33 o                         
   6  -2  11        446.06        471.05        25.57 o                         
  -6  -1  11         16.31         22.25         5.98 o                         
  -5  -1  11         45.22         54.06         5.57 o                         
  -4  -1  11          7.78          7.64         2.47 o                         
  -3  -1  11       1187.55       1213.08        41.34 o                         
  -2  -1  11         14.35         16.45         3.26 o                         
  -1  -1  11         39.91         40.27         4.35 o                         
   0  -1  11         12.28          9.25         2.31 o                         
   1  -1  11       1093.44       1082.36        26.48 o                         
   2  -1  11         48.79         48.27         4.97 o                         
   3  -1  11        747.34        726.70        18.40 o                         
   4  -1  11         37.23         41.44         6.53 o                         
   5  -1  11        410.04        404.87        13.94 o                         
   6  -1  11         22.27         23.39         5.44 o                         
   7  -1  11        528.93        536.32        27.74 o                         
  -6   0  11          0.39          0.27         2.69 o                         
  -5   0  11        607.35        560.18        16.65 o                         
  -4   0  11         31.58         29.09         5.06 o                         
  -3   0  11       1137.90       1138.44        28.04 o                         
  -2   0  11       2306.45       2387.50        56.53 o                         
  -1   0  11         86.93         90.84         4.06 o                         
   0   0  11        810.00        800.08        20.10 o                         
   1   0  11          7.37          5.30         2.08 o                         
   2   0  11          2.15          2.84         1.34 o                         
   3   0  11        365.73        383.86        14.64 o                         
   4   0  11       1034.13       1052.46        32.10 o                         
   5   0  11         81.33         74.50         4.82 o                         
   6   0  11        159.49        178.17         7.83 o                         
   7   0  11         95.92         93.01        10.33 o                         
  -6   1  11        605.94        633.95        21.73 o                         
  -5   1  11        119.43         98.12         5.70 o                         
  -4   1  11        229.70        235.77         9.42 o                         
  -3   1  11          1.24          2.85         1.97 o                         
  -2   1  11        890.78        865.39        27.55 o                         
  -1   1  11        450.95        446.49        11.93 o                         
   0   1  11       1460.81       1463.39        34.96 o                         
   1   1  11          6.14          5.38         1.34 o                         
   2   1  11        138.20        138.71         4.81 o                         
   3   1  11         95.92         88.51         3.81 o                         
   4   1  11        941.85        925.00        22.80 o                         
   5   1  11         10.01         11.66         2.31 o                         
   6   1  11        574.40        595.51        19.74 o                         
   7   1  11         52.18         53.02         4.43 o                         
  -6   2  11        447.32        422.30        17.38 o                         
  -5   2  11        565.22        547.70        20.25 o                         
  -4   2  11          1.00          3.26         1.95 o                         
  -3   2  11       1129.39       1082.99        28.37 o                         
  -2   2  11         32.67         36.01         2.89 o                         
  -1   2  11        419.90        438.97        11.61 o                         
   0   2  11         16.27         15.78         2.31 o                         
   1   2  11         32.82         27.43         2.08 o                         
   2   2  11         21.54         25.87         2.36 o                         
   3   2  11        141.49        148.27         6.08 o                         
   4   2  11        524.94        529.33        13.79 o                         
   5   2  11        457.25        458.81        20.94 o                         
   6   2  11        256.55        244.46         9.91 o                         
   7   2  11        452.72        481.01        16.65 o                         
  -6   3  11         53.57         46.08         4.83 o                         
  -5   3  11        206.66        183.94        12.78 o                         
  -4   3  11        570.97        580.84        16.53 o                         
  -3   3  11       1378.85       1435.29        36.64 o                         
  -2   3  11        261.36        263.01         8.82 o                         
  -1   3  11         15.25         17.80         2.02 o                         
   0   3  11          0.39         -0.33         1.12 o                         
   1   3  11       1087.51       1073.88        26.27 o                         
   2   3  11        161.88        157.20         5.32 o                         
   3   3  11       2714.01       2688.93        63.33 o                         
   4   3  11         72.50         66.97         3.56 o                         
   5   3  11        211.85        201.98         6.74 o                         
   6   3  11        467.96        451.98        15.71 o                         
   7   3  11        451.26        421.86        23.12 o                         
  -5   4  11        312.87        328.59        12.02 o                         
  -4   4  11        591.31        643.56        19.12 o                         
  -3   4  11         82.24         93.43         4.92 o                         
  -2   4  11        473.17        504.33        22.33 o                         
  -1   4  11        393.22        397.71        10.95 o                         
   0   4  11        265.47        264.25        14.46 o                         
   1   4  11        572.72        562.02        14.54 o                         
   2   4  11        599.82        595.27        15.38 o                         
   3   4  11         34.85         38.68         2.42 o                         
   4   4  11        473.41        469.00        12.85 o                         
   5   4  11        422.54        402.62        11.48 o                         
   6   4  11        620.37        598.33        27.20 o                         
   7   4  11          9.72          5.44         3.26 o                         
  -5   5  11          4.78          3.75         3.06 o                         
  -4   5  11         19.85         16.20         3.62 o                         
  -3   5  11        454.50        471.84        12.48 o                         
  -2   5  11        557.74        563.41        14.25 o                         
  -1   5  11       1428.14       1494.61        35.09 o                         
   0   5  11         68.36         71.56         3.70 o                         
   1   5  11        164.79        155.32         5.27 o                         
   2   5  11        192.45        173.31         9.01 o                         
   3   5  11        854.58        852.43        19.77 o                         
   4   5  11        981.20        984.15        26.52 o                         
   5   5  11        424.46        452.79        15.57 o                         
   6   5  11          3.73          7.51         4.35 o                         
  -4   6  11        313.02        323.94        13.66 o                         
  -3   6  11         19.82         18.44         3.47 o                         
  -2   6  11         60.09         63.25         3.83 o                         
  -1   6  11         17.38         23.32         3.31 o                         
   0   6  11         33.47         30.06         2.87 o                         
   1   6  11         18.76         17.14         2.42 o                         
   2   6  11          0.23          0.79         2.64 o                         
   3   6  11        136.94        124.06         4.96 o                         
   4   6  11        420.14        416.56        15.47 o                         
   5   6  11        233.17        242.34        14.68 o                         
   6   6  11         54.90         54.22         6.19 o                         
  -3   7  11          2.95          3.88         3.35 o                         
  -2   7  11          0.61          2.23         2.85 o                         
  -1   7  11         34.68         37.60         3.13 o                         
   0   7  11          1.59          2.29         1.95 o                         
   1   7  11        583.05        611.41        14.62 o                         
   2   7  11        251.49        252.24         7.73 o                         
   3   7  11         32.55         35.23         3.20 o                         
   4   7  11        123.31        125.17         8.95 o                         
   5   7  11          0.56          5.70         2.45 o                         
  -2   8  11        125.29        118.39         8.27 o                         
  -1   8  11         16.36         17.05         3.99 o                         
   0   8  11         63.64         69.67         4.45 o                         
   1   8  11          9.64          7.51         2.51 o                         
   2   8  11        377.53        398.26        11.19 o                         
   3   8  11         53.87         74.27         6.99 o                         
   4   8  11         99.65         92.87         7.79 o                         
  -2  -6  12         24.76         22.23         4.79 o                         
  -1  -6  12         36.50         42.35         6.78 o                         
   0  -6  12         23.57         13.86         4.06 o                         
   1  -6  12         31.92         33.83         4.37 o                         
   2  -6  12          0.20          1.09         5.98 o                         
  -4  -5  12         37.76         54.99         7.58 o                         
  -3  -5  12          7.16          3.94         3.31 o                         
  -2  -5  12         78.09         80.25         6.17 o                         
  -1  -5  12          0.43         -0.34         2.79 o                         
   0  -5  12         12.82          7.09         2.92 o                         
   1  -5  12        158.97        164.03        13.02 o                         
   2  -5  12         26.62         28.79         3.66 o                         
   3  -5  12        142.37        157.74        14.14 o                         
   4  -5  12         56.30         65.27        10.33 o                         
  -5  -4  12         10.46          8.84         5.22 o                         
  -4  -4  12        182.84        213.01        11.33 o                         
  -3  -4  12         11.44          6.90         3.20 o                         
  -2  -4  12        754.67        779.48        24.62 o                         
  -1  -4  12          0.36         -1.27         2.51 o                         
   0  -4  12         25.55         19.35         4.16 o                         
   1  -4  12          3.61          3.14         2.39 o                         
   2  -4  12        293.25        312.32        10.43 o                         
   3  -4  12         17.67         12.43         3.25 o                         
   4  -4  12        342.82        391.63        23.39 o                         
   5  -4  12          2.03          6.53         5.98 o                         
  -5  -3  12        509.69        518.13        35.08 o                         
  -4  -3  12         91.66         96.11         6.50 o                         
  -3  -3  12        418.17        423.05        15.35 o                         
  -2  -3  12        388.67        389.83        12.85 o                         
  -1  -3  12        343.19        362.91        15.49 o                         
   0  -3  12        428.96        434.54        13.28 o                         
   1  -3  12       1167.44       1145.34        32.52 o                         
   2  -3  12          1.43          3.93         2.15 o                         
   3  -3  12         38.40         44.89         4.31 o                         
   4  -3  12         25.14         26.93         4.62 o                         
   5  -3  12        106.18        111.51        11.97 o                         
   6  -3  12         90.16         78.87        10.33 o                         
  -6  -2  12          7.87         11.71         4.41 o                         
  -5  -2  12        860.51        871.39        41.34 o                         
  -4  -2  12        212.64        214.30        10.00 o                         
  -3  -2  12          1.79          4.29         2.54 o                         
  -2  -2  12        809.91        818.33        22.13 o                         
  -1  -2  12        108.11        124.58         6.41 o                         
   0  -2  12         36.07         30.42         3.21 o                         
   1  -2  12        268.98        261.59         9.61 o                         
   2  -2  12          5.46          4.18         1.76 o                         
   3  -2  12          2.86          3.20         2.32 o                         
   4  -2  12          7.06         10.11         2.31 o                         
   5  -2  12        554.39        529.36        27.20 o                         
   6  -2  12         42.33         39.71         7.07 o                         
  -6  -1  12         73.70         80.91        14.14 o                         
  -5  -1  12         26.66         33.95         4.80 o                         
  -4  -1  12        301.13        304.95         9.89 o                         
  -3  -1  12        228.29        231.90         9.76 o                         
  -2  -1  12        584.95        605.47        19.99 o                         
  -1  -1  12         12.31         18.19         2.87 o                         
   0  -1  12        223.85        224.69         7.32 o                         
   1  -1  12        374.72        363.89        10.46 o                         
   2  -1  12        241.76        263.77        11.42 o                         
   3  -1  12         28.16         26.24         2.25 o                         
   4  -1  12        530.94        509.48        23.12 o                         
   5  -1  12        222.79        216.72         9.02 o                         
   6  -1  12          5.03         10.33         4.90 o                         
   7  -1  12          0.43          9.79         4.90 o                         
  -6   0  12         72.85         73.76         6.15 o                         
  -5   0  12         27.72         27.55         3.92 o                         
  -4   0  12        786.92        754.53        56.39 o                         
  -3   0  12         18.15         20.50         3.42 o                         
  -2   0  12        557.94        558.80        14.95 o                         
  -1   0  12        443.13        463.36        12.84 o                         
   0   0  12        487.79        507.22        16.47 o                         
   1   0  12        196.64        205.17         9.08 o                         
   2   0  12       2834.33       2907.67        68.35 o                         
   3   0  12        688.45        699.13        17.77 o                         
   4   0  12       1365.89       1386.59        41.52 o                         
   5   0  12       1086.89       1068.16        32.84 o                         
   6   0  12         29.92         25.54         3.21 o                         
   7   0  12        278.95        293.18        18.49 o                         
  -6   1  12          0.30          5.44         4.35 o                         
  -5   1  12        452.66        453.91        14.08 o                         
  -4   1  12        269.06        253.32        11.70 o                         
  -3   1  12       1555.00       1544.97        46.15 o                         
  -2   1  12         92.62         91.39         3.99 o                         
  -1   1  12        722.85        690.30        17.58 o                         
   0   1  12       1090.95       1065.55        26.17 o                         
   1   1  12        417.22        386.28        10.57 o                         
   2   1  12          6.81          9.55         1.99 o                         
   3   1  12        285.31        288.19         8.33 o                         
   4   1  12         44.76         40.62         3.04 o                         
   5   1  12        483.32        487.31        16.49 o                         
   6   1  12        117.51        121.76         6.53 o                         
   7   1  12         57.68         60.36         4.82 o                         
  -6   2  12        512.43        486.28        25.02 o                         
  -5   2  12         87.38         91.39         5.43 o                         
  -4   2  12       1169.35       1196.52        31.35 o                         
  -3   2  12          1.20          3.59         2.00 o                         
  -2   2  12         47.71         48.61         3.60 o                         
  -1   2  12         11.54         12.37         1.72 o                         
   0   2  12        696.69        694.83        17.69 o                         
   1   2  12        219.70        204.61         6.49 o                         
   2   2  12        791.98        841.37        20.93 o                         
   3   2  12        306.55        290.53         8.56 o                         
   4   2  12        544.38        545.14        14.31 o                         
   5   2  12         57.27         60.55         7.34 o                         
   6   2  12        677.56        683.11        22.27 o                         
   7   2  12          2.06          3.81         3.54 o                         
  -6   3  12        240.31        243.88        12.66 o                         
  -5   3  12          4.03          6.21         3.29 o                         
  -4   3  12         19.08         25.98         2.84 o                         
  -3   3  12       1033.87       1042.70        27.79 o                         
  -2   3  12        342.97        300.09        10.10 o                         
  -1   3  12         48.77         44.45         3.17 o                         
   0   3  12        492.86        472.65        12.45 o                         
   1   3  12        472.89        468.38        12.45 o                         
   2   3  12        477.62        471.69        12.55 o                         
   3   3  12        513.36        491.73        13.17 o                         
   4   3  12       1039.39       1041.53        25.94 o                         
   5   3  12         43.67         60.87         5.40 o                         
   6   3  12        291.77        305.61        11.85 o                         
   7   3  12        154.17        158.03        17.68 o                         
  -5   4  12          2.63          2.14         2.77 o                         
  -4   4  12        117.56         92.78        22.03 o                         
  -3   4  12        812.41        818.34        22.51 o                         
  -2   4  12         40.98         42.20         3.36 o                         
  -1   4  12        373.58        382.89        12.00 o                         
   0   4  12         79.77         76.28         5.65 o                         
   1   4  12        410.73        390.15        10.88 o                         
   2   4  12        204.15        197.18         9.42 o                         
   3   4  12       2558.18       2557.90        60.61 o                         
   4   4  12        109.08        122.02         5.09 o                         
   5   4  12        190.59        195.59        11.34 o                         
   6   4  12        150.11        181.45         8.60 o                         
   7   4  12         13.57         15.77         4.35 o                         
  -5   5  12          3.14          2.52         3.06 o                         
  -4   5  12        110.06        114.49        12.89 o                         
  -3   5  12        243.79        268.12         8.87 o                         
  -2   5  12         61.84         64.97         3.76 o                         
  -1   5  12          3.80          2.68         2.13 o                         
   0   5  12        573.97        582.15        13.45 o                         
   1   5  12         84.94         89.07         4.58 o                         
   2   5  12          1.57          3.58         1.73 o                         
   3   5  12        992.01        974.93        24.49 o                         
   4   5  12        128.57        138.85         9.79 o                         
   5   5  12         31.11         29.21         3.17 o                         
   6   5  12        452.90        456.82        35.08 o                         
  -4   6  12        278.29        285.91        11.78 o                         
  -3   6  12         23.46         29.71         4.41 o                         
  -2   6  12          1.49         -0.15         1.66 o                         
  -1   6  12          0.73          2.24         1.87 o                         
   0   6  12        723.08        743.33        16.83 o                         
   1   6  12        161.16        159.24         5.76 o                         
   2   6  12        632.76        627.78        15.98 o                         
   3   6  12          0.20          2.16         1.79 o                         
   4   6  12         34.77         36.23         3.46 o                         
   5   6  12         50.68         55.88         4.32 o                         
   6   6  12        290.56        296.00        14.60 o                         
  -3   7  12         29.92         30.64         4.60 o                         
  -2   7  12         15.48         18.64         3.72 o                         
  -1   7  12         26.96         26.81         3.50 o                         
   0   7  12        477.50        491.79        12.56 o                         
   1   7  12          3.73          2.89         1.97 o                         
   2   7  12        119.11        114.71         5.65 o                         
   3   7  12        628.50        632.03        17.15 o                         
   4   7  12         21.48         14.57         3.01 o                         
   5   7  12         78.12         71.80         5.52 o                         
  -1   8  12         61.67         74.40         7.54 o                         
   0   8  12          6.49          6.21         2.41 o                         
   1   8  12         35.25         40.24         4.24 o                         
   2   8  12        189.47        183.75        10.81 o                         
   3   8  12        509.40        533.35        16.02 o                         
  -1  -6  13         16.36         10.41         3.97 o                         
   0  -6  13         39.45         37.06         8.09 o                         
   1  -6  13         17.31         17.98         3.95 o                         
  -3  -5  13        117.87        129.43         8.15 o                         
  -2  -5  13         31.75         32.14         4.60 o                         
  -1  -5  13          1.57          3.38         3.02 o                         
   0  -5  13         11.57          4.50         2.92 o                         
   1  -5  13          1.68          2.78         2.92 o                         
   2  -5  13         73.62         85.13        13.87 o                         
   3  -5  13         12.82         14.14         6.53 o                         
  -4  -4  13         27.97         25.11         4.45 o                         
  -3  -4  13         34.65         24.61         4.18 o                         
  -2  -4  13         30.97         42.10         4.69 o                         
  -1  -4  13        182.96        184.91         8.98 o                         
   0  -4  13          0.70         -0.12         2.39 o                         
   1  -4  13         90.15         99.43         8.05 o                         
   2  -4  13         85.32         86.91         5.68 o                         
   3  -4  13        267.35        287.19        44.60 o                         
   4  -4  13        145.96        171.88        15.23 o                         
  -5  -3  13        147.39        132.84        10.84 o                         
  -4  -3  13         10.48         14.59         3.88 o                         
  -3  -3  13          2.51          5.50         3.03 o                         
  -2  -3  13        205.45        216.10         9.11 o                         
  -1  -3  13        242.06        243.58         9.39 o                         
   0  -3  13        464.11        453.67        15.25 o                         
   1  -3  13          0.38          3.63         2.47 o                         
   2  -3  13         72.88         63.26         4.47 o                         
   3  -3  13          0.08          0.35         2.38 o                         
   4  -3  13        121.80        117.05        12.51 o                         
   5  -3  13          0.15          0.00         4.90 o                         
  -5  -2  13        131.72        150.13        14.14 o                         
  -4  -2  13        339.74        365.34        17.68 o                         
  -3  -2  13        509.22        521.76        15.70 o                         
  -2  -2  13          6.19          3.76         2.68 o                         
  -1  -2  13         53.72         57.37         5.45 o                         
   0  -2  13        112.58        107.56         5.86 o                         
   1  -2  13          7.81          7.62         2.69 o                         
   2  -2  13        185.18        188.66         9.12 o                         
   3  -2  13         84.18         74.24         4.13 o                         
   4  -2  13         28.46         25.47         3.52 o                         
   5  -2  13         33.66         27.25         4.18 o                         
   6  -2  13         96.82         82.13        10.33 o                         
  -6  -1  13          2.72          9.89         4.02 o                         
  -5  -1  13        343.05        347.91        19.85 o                         
  -4  -1  13         14.71         14.98         3.53 o                         
  -3  -1  13        776.36        805.73        30.68 o                         
  -2  -1  13          4.34          1.31         1.97 o                         
  -1  -1  13         30.23         30.70         2.92 o                         
   0  -1  13         12.10         12.36         2.20 o                         
   1  -1  13        416.23        427.29        14.80 o                         
   2  -1  13        445.03        432.94        17.56 o                         
   3  -1  13       1034.18       1062.51        26.46 o                         
   4  -1  13          2.54          6.03         2.31 o                         
   5  -1  13        131.11        127.09         7.34 o                         
   6  -1  13         79.10         60.38         8.16 o                         
  -6   0  13        199.02        187.52        10.00 o                         
  -5   0  13         42.27         37.44         6.80 o                         
  -4   0  13         13.58         11.71         3.02 o                         
  -3   0  13         88.68         94.45         4.72 o                         
  -2   0  13          4.79          4.89         2.05 o                         
  -1   0  13         22.02         16.60         2.15 o                         
   0   0  13         92.61         88.75         4.37 o                         
   1   0  13       1349.36       1324.37        32.34 o                         
   2   0  13         12.38         11.99         1.97 o                         
   3   0  13        732.78        724.26        18.72 o                         
   4   0  13        753.49        725.07        23.42 o                         
   5   0  13          6.77          2.90         2.21 o                         
   6   0  13        628.57        608.81        20.51 o                         
  -6   1  13        560.60        509.67        26.65 o                         
  -5   1  13          7.70         12.91         2.95 o                         
  -4   1  13          4.31          6.03         2.58 o                         
  -3   1  13        372.96        376.12        13.83 o                         
  -2   1  13       1963.35       1962.80        46.88 o                         
  -1   1  13          0.26          0.70         1.34 o                         
   0   1  13       1099.69       1098.30        27.11 o                         
   1   1  13          0.38          1.05         1.44 o                         
   2   1  13         24.80         25.32         2.29 o                         
   3   1  13       1051.54       1026.37        25.53 o                         
   4   1  13       1782.99       1762.42        42.38 o                         
   5   1  13        153.62        141.66         7.19 o                         
   6   1  13          8.64         14.47         2.80 o                         
   7   1  13        160.32        157.43         8.60 o                         
  -5   2  13        598.03        591.94        21.51 o                         
  -4   2  13        120.95        121.59         6.26 o                         
  -3   2  13        379.20        367.34        18.03 o                         
  -2   2  13        120.31        107.81        12.46 o                         
  -1   2  13         12.17         11.72         1.72 o                         
   0   2  13        422.21        395.38        10.88 o                         
   1   2  13        851.93        829.32        20.93 o                         
   2   2  13          0.23          2.02         1.34 o                         
   3   2  13        548.78        568.35        15.05 o                         
   4   2  13        260.17        254.25         8.01 o                         
   5   2  13          3.49          4.53         2.21 o                         
   6   2  13         83.81         73.49         6.26 o                         
   7   2  13        173.94        171.23         8.49 o                         
  -5   3  13        257.51        249.53        12.88 o                         
  -4   3  13        141.02        127.27         6.03 o                         
  -3   3  13         14.59         18.45         3.34 o                         
  -2   3  13        108.35         92.84         4.87 o                         
  -1   3  13        280.19        281.93        14.63 o                         
   0   3  13         41.41         38.32         2.61 o                         
   1   3  13       2584.66       2528.06        59.67 o                         
   2   3  13        138.80        122.55         4.91 o                         
   3   3  13         51.57         48.66         3.11 o                         
   4   3  13        504.70        492.73        13.48 o                         
   5   3  13          1.96          3.67         2.45 o                         
   6   3  13         75.13         72.65         5.49 o                         
   7   3  13        158.02        160.33         8.36 o                         
  -5   4  13          0.89          2.18         3.41 o                         
  -4   4  13          1.67          0.18         2.92 o                         
  -3   4  13        214.92        234.48         8.53 o                         
  -2   4  13        539.94        530.66        15.80 o                         
  -1   4  13        165.10        156.22         6.55 o                         
   0   4  13        534.95        532.11        27.87 o                         
   1   4  13        870.91        864.28        21.66 o                         
   2   4  13       1066.63       1017.91        25.43 o                         
   3   4  13         89.84         96.48         5.21 o                         
   4   4  13       1920.60       1967.20        47.41 o                         
   5   4  13        210.83        203.01         8.62 o                         
   6   4  13         99.45        114.34         6.80 o                         
  -4   5  13          1.41         -2.50         2.60 o                         
  -3   5  13          7.35         13.00         2.25 o                         
  -2   5  13        396.90        415.87        13.23 o                         
  -1   5  13        341.59        344.23        11.47 o                         
   0   5  13        815.82        813.96        21.51 o                         
   1   5  13        451.53        434.30        18.45 o                         
   2   5  13         44.19         44.67         5.10 o                         
   3   5  13        260.52        269.38         8.57 o                         
   4   5  13        114.77        112.31         5.95 o                         
   5   5  13        223.78        214.80         9.03 o                         
   6   5  13         48.92         45.51         5.69 o                         
  -3   6  13         35.44         35.07         5.20 o                         
  -2   6  13          9.99          7.38         2.00 o                         
  -1   6  13        363.77        355.43        10.38 o                         
   0   6  13         32.57         33.83         3.38 o                         
   1   6  13        393.53        403.66        10.64 o                         
   2   6  13        298.46        293.54         8.40 o                         
   3   6  13        153.45        155.65         8.06 o                         
   4   6  13         28.81         29.84         3.23 o                         
   5   6  13         69.84         68.49         6.05 o                         
  -2   7  13          6.90          7.32         3.44 o                         
  -1   7  13          6.26          8.27         2.32 o                         
   0   7  13         96.75        105.39         5.38 o                         
   1   7  13        414.94        412.69        11.44 o                         
   2   7  13        455.72        451.08        11.83 o                         
   3   7  13         36.58         36.82         3.68 o                         
   4   7  13         54.71         47.09         4.22 o                         
   0   8  13        149.80        146.97         6.52 o                         
   1   8  13          0.68          2.54         3.14 o                         
   2   8  13        275.55        274.90        10.79 o                         
   3   8  13         37.78         41.44         4.32 o                         
  -2  -5  14        232.10        219.12        22.16 o                         
  -1  -5  14          3.29          4.38         3.43 o                         
   0  -5  14         44.27         47.75         4.95 o                         
   1  -5  14          6.38          6.16         3.11 o                         
   2  -5  14          7.71          7.15         3.79 o                         
  -3  -4  14         23.82         24.07         4.34 o                         
  -2  -4  14          9.49          9.68         6.31 o                         
  -1  -4  14          0.08          2.83         2.92 o                         
   0  -4  14         78.17         81.01         5.95 o                         
   1  -4  14          1.80          4.42         2.79 o                         
   2  -4  14        390.62        424.80        26.66 o                         
   3  -4  14          3.72          6.46         3.54 o                         
   4  -4  14        322.50        377.49        23.39 o                         
  -4  -3  14          4.43          5.06         3.24 o                         
  -3  -3  14         26.64         26.29         3.99 o                         
  -2  -3  14         47.76         46.27         4.45 o                         
  -1  -3  14        202.87        238.08         9.55 o                         
   0  -3  14        209.08        202.96         8.40 o                         
   1  -3  14        536.53        563.98        19.34 o                         
   2  -3  14         56.12         68.32         5.88 o                         
   3  -3  14        186.44        175.27        13.33 o                         
   4  -3  14          7.35          6.80         3.21 o                         
   5  -3  14        336.54        372.60        23.39 o                         
  -5  -2  14        223.02        245.66        16.59 o                         
  -4  -2  14        392.97        431.34        24.48 o                         
  -3  -2  14        242.35        243.07        15.77 o                         
  -2  -2  14        119.11        129.03         7.88 o                         
  -1  -2  14         83.92         92.33         7.89 o                         
   0  -2  14        235.88        239.69        14.69 o                         
   1  -2  14        291.34        298.94         9.62 o                         
   2  -2  14        852.16        893.16        23.98 o                         
   3  -2  14         17.54         13.54         2.99 o                         
   4  -2  14        403.37        414.63        35.36 o                         
   5  -2  14          1.17         -3.81         3.81 o                         
  -5  -1  14          0.16         -5.17         5.17 o                         
  -4  -1  14         24.52         20.98         5.18 o                         
  -3  -1  14        417.39        456.17        13.58 o                         
  -2  -1  14         44.68         42.56         5.35 o                         
  -1  -1  14         17.10         14.17         2.47 o                         
   0  -1  14          1.96          2.94         1.97 o                         
   1  -1  14        190.82        188.89         6.89 o                         
   2  -1  14        358.76        369.68        10.97 o                         
   3  -1  14          5.97          5.09         1.97 o                         
   4  -1  14        708.59        698.89        23.93 o                         
   5  -1  14          7.43          7.51         2.72 o                         
   6  -1  14         56.73         39.16         7.62 o                         
  -5   0  14         29.11         26.61         4.41 o                         
  -4   0  14         18.75         14.13         3.32 o                         
  -3   0  14         89.33         90.12         4.72 o                         
  -2   0  14        340.93        359.17        10.76 o                         
  -1   0  14         64.68         76.86         4.37 o                         
   0   0  14        117.68        118.14         5.12 o                         
   1   0  14        102.94        106.41         4.91 o                         
   2   0  14        270.20        264.31         8.36 o                         
   3   0  14        943.10        926.48        23.43 o                         
   4   0  14         89.27        106.49         6.40 o                         
   5   0  14        289.68        287.72        11.61 o                         
   6   0  14         67.18         64.73         5.22 o                         
  -5   1  14         96.73         98.17        10.19 o                         
  -4   1  14          6.75          8.43         2.77 o                         
  -3   1  14         11.86          6.45         5.15 o                         
  -2   1  14       1115.28       1068.83        26.68 o                         
  -1   1  14        350.49        347.76        10.13 o                         
   0   1  14        143.67        144.87         5.53 o                         
   1   1  14       2001.30       1996.23        47.84 o                         
   2   1  14         19.69         15.44         2.15 o                         
   3   1  14        449.38        462.30        12.74 o                         
   4   1  14        330.82        328.40        12.46 o                         
   5   1  14        235.82        217.21         9.52 o                         
   6   1  14        396.17        397.81        18.49 o                         
  -5   2  14        112.70        108.78         6.24 o                         
  -4   2  14        630.19        604.05        17.93 o                         
  -3   2  14         17.84         18.29         3.54 o                         
  -2   2  14         53.49         45.08         5.79 o                         
  -1   2  14         46.49         43.20         3.00 o                         
   0   2  14        966.33        922.43        23.13 o                         
   1   2  14         57.08         65.44         3.65 o                         
   2   2  14       1202.31       1215.88        29.94 o                         
   3   2  14        211.25        211.20         8.37 o                         
   4   2  14          9.17          9.31         1.83 o                         
   5   2  14          0.58         -1.24         2.09 o                         
   6   2  14         84.52         74.54         5.88 o                         
  -5   3  14          2.47          3.83         3.71 o                         
  -4   3  14         56.96         53.15         4.21 o                         
  -3   3  14        179.94        184.77         7.68 o                         
  -2   3  14        425.94        404.47        24.41 o                         
  -1   3  14         79.84         61.08         3.38 o                         
   0   3  14        404.14        393.31        10.88 o                         
   1   3  14          8.08          5.00         1.76 o                         
   2   3  14       1157.62       1089.61        27.00 o                         
   3   3  14       1646.05       1639.41        39.78 o                         
   4   3  14        168.31        149.20         5.92 o                         
   5   3  14        101.87         99.07         6.12 o                         
   6   3  14          0.51          1.55         2.48 o                         
  -4   4  14         40.91         36.34         5.35 o                         
  -3   4  14        162.81        155.46         7.97 o                         
  -2   4  14        162.58        164.15         7.05 o                         
  -1   4  14        255.58        243.43         8.91 o                         
   0   4  14          0.01          1.55         1.53 o                         
   1   4  14          9.53         10.82         2.04 o                         
   2   4  14        168.75        156.58         5.86 o                         
   3   4  14       1410.38       1400.25        34.44 o                         
   4   4  14          4.00          6.68         2.04 o                         
   5   4  14         63.29         68.49         8.97 o                         
   6   4  14        121.34        121.55         7.34 o                         
  -4   5  14          3.19          2.63         3.15 o                         
  -3   5  14        387.34        406.22        11.67 o                         
  -2   5  14         36.81         38.32         4.82 o                         
  -1   5  14        754.43        785.09        22.16 o                         
   0   5  14       1017.49        991.57        23.96 o                         
   1   5  14        419.29        391.90        30.96 o                         
   2   5  14        620.28        633.82        20.57 o                         
   3   5  14          7.08         10.48         1.97 o                         
   4   5  14        187.85        169.80         8.97 o                         
   5   5  14          4.13          5.71         2.99 o                         
   6   5  14        222.70        218.66        13.60 o                         
  -3   6  14          5.11          4.62         3.37 o                         
  -2   6  14         17.17         17.52         2.50 o                         
  -1   6  14          0.14         -1.11         1.97 o                         
   0   6  14        721.64        736.78        25.16 o                         
   1   6  14         14.09         22.30         3.59 o                         
   2   6  14         11.43         15.65         2.50 o                         
   3   6  14        311.64        307.25        27.48 o                         
   4   6  14          2.87          3.30         2.28 o                         
   5   6  14         34.73         36.94         4.46 o                         
  -2   7  14          0.88          4.42         3.33 o                         
  -1   7  14         50.75         44.18         3.81 o                         
   0   7  14        165.09        169.99         6.99 o                         
   1   7  14         88.33         72.78         8.77 o                         
   2   7  14         11.71         13.79         3.24 o                         
   3   7  14        312.61        292.16        17.84 o                         
   4   7  14          1.78          2.56         3.01 o                         
   1   8  14         46.79         46.27         3.96 o                         
  -1  -5  15         53.24         47.10         5.32 o                         
   0  -5  15          5.82          0.09         5.28 o                         
   1  -5  15         23.86         25.61         6.27 o                         
  -3  -4  15          1.21          1.12         3.52 o                         
  -2  -4  15         20.78         13.79         3.84 o                         
  -1  -4  15         27.52         34.80         5.64 o                         
   0  -4  15          5.54          1.75         2.86 o                         
   1  -4  15        175.74        168.89        14.42 o                         
   2  -4  15          4.23          5.92         6.53 o                         
   3  -4  15        124.19        126.45        16.59 o                         
  -4  -3  15          0.76          4.90         6.53 o                         
  -3  -3  15         33.68         36.74         4.63 o                         
  -2  -3  15        183.83        197.94        37.26 o                         
  -1  -3  15        364.48        365.23        23.52 o                         
   0  -3  15        175.52        192.30         8.47 o                         
   1  -3  15         48.72         41.48        11.15 o                         
   2  -3  15        276.51        273.29         9.47 o                         
   3  -3  15         57.56         44.40         7.89 o                         
   4  -3  15        319.82        332.29        35.08 o                         
  -4  -2  15        104.36        117.99         8.65 o                         
  -3  -2  15        123.94        131.16        17.95 o                         
  -2  -2  15        382.28        402.80        29.64 o                         
  -1  -2  15          0.89          1.09         2.69 o                         
   0  -2  15        324.87        368.13        11.61 o                         
   1  -2  15        585.38        616.70        17.16 o                         
   2  -2  15        230.11        253.76         9.55 o                         
   3  -2  15        507.23        517.41        18.58 o                         
   4  -2  15          9.90         11.06         3.21 o                         
   5  -2  15          1.22          1.09         4.90 o                         
  -5  -1  15        237.02        248.44        14.69 o                         
  -4  -1  15         52.45         47.58         5.57 o                         
  -3  -1  15         19.79         17.47         2.95 o                         
  -2  -1  15        232.75        253.95         8.87 o                         
  -1  -1  15         38.47         36.73         3.45 o                         
   0  -1  15         24.92         24.65         2.99 o                         
   1  -1  15        724.84        768.25        20.95 o                         
   2  -1  15        256.31        245.15         8.45 o                         
   3  -1  15          4.52          2.35         2.27 o                         
   4  -1  15        365.52        381.56        16.86 o                         
   5  -1  15          8.07          8.06         3.12 o                         
  -5   0  15          9.90          9.71         3.79 o                         
  -4   0  15         25.11         23.52         3.98 o                         
  -3   0  15         59.76         51.19         5.98 o                         
  -2   0  15        200.28        210.55         8.22 o                         
  -1   0  15        471.92        470.90        13.39 o                         
   0   0  15        479.75        474.35        14.22 o                         
   1   0  15        256.81        271.98         8.78 o                         
   2   0  15         79.14         72.89         4.34 o                         
   3   0  15         95.20         98.51         8.32 o                         
   4   0  15        817.90        819.32        28.56 o                         
   5   0  15         50.94         43.57         4.57 o                         
   6   0  15         16.29         16.06         3.52 o                         
  -5   1  15         33.66         33.78         4.41 o                         
  -4   1  15          1.18          0.81         2.47 o                         
  -3   1  15         73.37         73.89         5.73 o                         
  -2   1  15        340.82        364.43        10.76 o                         
  -1   1  15        476.08        478.13        13.28 o                         
   0   1  15       1719.52       1711.03        41.56 o                         
   1   1  15        592.61        586.88        15.80 o                         
   2   1  15       1123.75       1100.22        27.53 o                         
   3   1  15         21.46         20.36         2.47 o                         
   4   1  15        189.00        183.03         8.60 o                         
   5   1  15          4.28          2.88         2.61 o                         
   6   1  15         30.25         34.21         4.90 o                         
  -5   2  15        102.58         91.61         6.01 o                         
  -4   2  15         57.71         59.50         7.23 o                         
  -3   2  15        515.27        532.36        18.24 o                         
  -2   2  15          8.51          8.31         2.61 o                         
  -1   2  15        789.26        729.84        18.94 o                         
   0   2  15        153.51        143.86         5.53 o                         
   1   2  15       2157.68       2146.91        51.40 o                         
   2   2  15        240.36        229.75         7.64 o                         
   3   2  15        873.02        895.31        22.91 o                         
   4   2  15        384.79        397.33        20.97 o                         
   5   2  15          1.24         -2.09         2.21 o                         
   6   2  15          2.15          7.93         2.61 o                         
  -4   3  15         24.46         19.95         3.05 o                         
  -3   3  15        280.84        266.73        12.90 o                         
  -2   3  15         87.71         82.23         5.11 o                         
  -1   3  15         18.98         22.83         2.47 o                         
   0   3  15        517.85        520.68        14.02 o                         
   1   3  15        436.22        418.09        11.83 o                         
   2   3  15        203.08        189.99         6.89 o                         
   3   3  15        128.78        126.09         5.40 o                         
   4   3  15        173.19        167.57         6.35 o                         
   5   3  15          7.13          6.68         2.61 o                         
   6   3  15          8.05          7.62         4.35 o                         
  -4   4  15          2.87          0.97         3.29 o                         
  -3   4  15        136.72        122.88         6.47 o                         
  -2   4  15         92.17        104.95         6.00 o                         
  -1   4  15         79.11         79.91         4.97 o                         
   0   4  15        827.02        812.88        20.82 o                         
   1   4  15          5.89          6.41         1.83 o                         
   2   4  15        141.39        135.99         6.54 o                         
   3   4  15          1.20          2.38         1.76 o                         
   4   4  15        103.87         84.49         4.63 o                         
   5   4  15        109.72        123.64         7.05 o                         
   6   4  15         67.13         66.26         9.79 o                         
  -3   5  15          8.76          4.06         2.39 o                         
  -2   5  15        682.57        660.44        19.57 o                         
  -1   5  15        272.40        283.10        10.21 o                         
   0   5  15        276.99        266.09        13.27 o                         
   1   5  15        796.44        750.49        24.02 o                         
   2   5  15         16.47         14.59         2.29 o                         
   3   5  15        292.19        292.75         8.22 o                         
   4   5  15         64.95         69.70         5.02 o                         
   5   5  15         32.74         34.81         5.44 o                         
  -2   6  15         18.47         15.42         2.69 o                         
  -1   6  15        238.49        258.43         8.76 o                         
   0   6  15         36.24         29.83         3.23 o                         
   1   6  15        367.09        390.24        10.71 o                         
   2   6  15        635.64        641.25        16.39 o                         
   3   6  15         85.50         78.62         9.03 o                         
   4   6  15         44.12         38.50         5.73 o                         
  -1   7  15         38.67         42.97         3.78 o                         
   0   7  15        121.85        128.40         6.09 o                         
   1   7  15         20.88         18.38         3.71 o                         
   2   7  15        235.40        237.49        12.60 o                         
   3   7  15         11.70         12.85         3.00 o                         
  -2  -4  16         49.08         51.80         5.80 o                         
  -1  -4  16          2.74          8.77         3.66 o                         
   0  -4  16         12.15         11.83         3.63 o                         
   1  -4  16         14.59         15.04         3.60 o                         
   2  -4  16          0.75          0.54         3.46 o                         
  -3  -3  16         19.42         21.25         4.70 o                         
  -2  -3  16        163.76        181.49        10.19 o                         
  -1  -3  16         31.97         38.45         5.44 o                         
   0  -3  16        122.22        136.37        10.88 o                         
   1  -3  16        490.22        535.97        24.15 o                         
   2  -3  16          5.84         11.28         4.35 o                         
   3  -3  16        116.36        127.12        14.69 o                         
  -4  -2  16          0.94          6.55         5.17 o                         
  -3  -2  16         74.94         79.99         5.58 o                         
  -2  -2  16         53.73         61.84         4.81 o                         
  -1  -2  16        183.67        199.65        15.77 o                         
   0  -2  16        128.63        137.61         7.69 o                         
   1  -2  16        316.78        328.99        15.49 o                         
   2  -2  16        327.66        378.04        15.38 o                         
   3  -2  16          6.63          8.28         3.40 o                         
   4  -2  16        102.35        108.64         7.83 o                         
  -4  -1  16        169.35        172.62        10.00 o                         
  -3  -1  16          4.57          1.86         3.25 o                         
  -2  -1  16       1229.71       1308.53        40.47 o                         
  -1  -1  16          0.85          2.42         2.15 o                         
   0  -1  16        146.94        143.47        10.80 o                         
   1  -1  16        116.41        110.48         5.72 o                         
   2  -1  16        328.33        342.80        10.85 o                         
   3  -1  16        184.87        193.67         9.52 o                         
   4  -1  16         30.89         26.06         5.71 o                         
   5  -1  16         36.46         37.63         4.70 o                         
  -4   0  16         49.57         43.07         6.30 o                         
  -3   0  16         29.11         24.78         4.23 o                         
  -2   0  16        371.14        390.67        11.79 o                         
  -1   0  16        105.39        126.26         8.70 o                         
   0   0  16          6.61          6.71         2.20 o                         
   1   0  16         76.55         79.73         4.69 o                         
   2   0  16         18.40         18.21         4.30 o                         
   3   0  16        166.11        158.47         6.43 o                         
   4   0  16        272.69        256.55        11.07 o                         
   5   0  16         78.64         70.51         6.53 o                         
  -4   1  16          0.54          0.68         2.66 o                         
  -3   1  16        116.25        102.10         6.89 o                         
  -2   1  16         17.15         17.73         2.79 o                         
  -1   1  16       1047.71       1009.62        25.64 o                         
   0   1  16        234.82        237.33         8.04 o                         
   1   1  16       1029.85        979.98        24.91 o                         
   2   1  16        583.81        570.49        15.59 o                         
   3   1  16         20.11         20.03         2.47 o                         
   4   1  16         59.52         58.68         5.18 o                         
   5   1  16         33.95         34.20         7.62 o                         
  -4   2  16         14.59         18.42         3.73 o                         
  -3   2  16         51.14         43.99         8.19 o                         
  -2   2  16        260.56        253.70        10.53 o                         
  -1   2  16        104.89        114.87         5.29 o                         
   0   2  16        845.04        836.02        21.56 o                         
   1   2  16        396.62        386.11        12.46 o                         
   2   2  16         88.19         86.80         4.69 o                         
   3   2  16        554.91        530.67        14.74 o                         
   4   2  16        135.07        135.58         7.62 o                         
   5   2  16          0.10         -0.38         2.31 o                         
   6   2  16         25.53         23.69         4.02 o                         
  -4   3  16        196.90        199.78         8.53 o                         
  -3   3  16        410.34        400.61        25.32 o                         
  -2   3  16        619.60        608.53        20.34 o                         
  -1   3  16        541.63        543.72        14.83 o                         
   0   3  16         19.28         20.15         3.85 o                         
   1   3  16        334.65        328.65         9.94 o                         
   2   3  16          6.29          5.51         1.83 o                         
   3   3  16        285.74        293.10         9.30 o                         
   4   3  16          6.77          8.97         2.15 o                         
   5   3  16          7.37         10.23         3.01 o                         
  -3   4  16        268.19        254.07         9.80 o                         
  -2   4  16        130.86        128.62        13.66 o                         
  -1   4  16        446.77        426.72        31.35 o                         
   0   4  16         84.19         82.52         4.26 o                         
   1   4  16        145.72        132.88         5.64 o                         
   2   4  16         14.36          6.91         1.97 o                         
   3   4  16        129.34        107.81         5.09 o                         
   4   4  16         79.46         86.85         4.77 o                         
   5   4  16         10.13          7.41         3.01 o                         
  -3   5  16        169.28        169.12        11.46 o                         
  -2   5  16          7.85          3.38         2.51 o                         
  -1   5  16        225.40        222.94        10.92 o                         
   0   5  16        950.02        958.90        30.18 o                         
   1   5  16         21.37         26.64         4.87 o                         
   2   5  16         37.85         44.02         5.78 o                         
   3   5  16          0.29          1.02         1.76 o                         
   4   5  16         18.34         19.84         2.71 o                         
   5   5  16        121.54        127.89         7.58 o                         
  -2   6  16        136.80        150.24         6.61 o                         
  -1   6  16         56.51         50.24         4.07 o                         
   0   6  16        752.09        765.16        19.19 o                         
   1   6  16         75.72         72.45         4.50 o                         
   2   6  16         51.09         52.31         4.16 o                         
   3   6  16        255.58        264.61        10.83 o                         
   4   6  16          1.77          1.91         2.31 o                         
   0   7  16         20.21         19.47         3.04 o                         
   1   7  16          7.25          7.38         2.35 o                         
   2   7  16          1.41          3.32         2.41 o                         
  -2  -3  17          1.07          2.20         3.64 o                         
  -1  -3  17        132.12        162.28         9.62 o                         
   0  -3  17        109.04        105.45         6.49 o                         
   1  -3  17         17.00         28.77         5.63 o                         
   2  -3  17        438.72        476.44        19.85 o                         
  -3  -2  17         37.46         39.49         8.70 o                         
  -2  -2  17         63.14         73.24         5.54 o                         
  -1  -2  17        133.81        137.60         7.11 o                         
   0  -2  17         87.39        113.24         6.38 o                         
   1  -2  17        306.41        335.96        11.19 o                         
   2  -2  17         92.68        106.72         9.21 o                         
   3  -2  17        201.09        218.02        10.84 o                         
   4  -2  17         32.64         30.45         5.98 o                         
  -3  -1  17        474.00        481.78        30.46 o                         
  -2  -1  17          5.23         14.85         4.01 o                         
  -1  -1  17        715.94        783.91        21.24 o                         
   0  -1  17        357.11        378.11        15.23 o                         
   1  -1  17        119.50        120.72         6.14 o                         
   2  -1  17        211.43        209.79         8.01 o                         
   3  -1  17        189.78        191.17        12.78 o                         
   4  -1  17         75.82         82.33         6.50 o                         
  -4   0  17         29.51         33.06         5.10 o                         
  -3   0  17          9.27          6.26         5.71 o                         
  -2   0  17         59.70         69.07         7.30 o                         
  -1   0  17         13.85          9.83         2.68 o                         
   0   0  17        522.46        543.83        15.49 o                         
   1   0  17         64.71         70.14         4.60 o                         
   2   0  17          4.69          0.60         2.08 o                         
   3   0  17          8.80          6.60         3.01 o                         
   4   0  17          3.70          0.87         2.72 o                         
   5   0  17         53.91         37.76         4.70 o                         
  -4   1  17         23.41         28.83         6.15 o                         
  -3   1  17          7.48          7.05         3.06 o                         
  -2   1  17        326.52        340.65        14.96 o                         
  -1   1  17          1.01          1.68         2.04 o                         
   0   1  17        205.08        199.26         8.50 o                         
   1   1  17        345.15        350.06        10.78 o                         
   2   1  17         57.27         55.76         3.87 o                         
   3   1  17        100.66         88.52         5.09 o                         
   4   1  17         80.73         78.98        10.61 o                         
   5   1  17          3.55          7.31         3.01 o                         
  -4   2  17        105.33         88.82         8.37 o                         
  -3   2  17        418.56        413.18        18.77 o                         
  -2   2  17        191.71        166.81         8.60 o                         
  -1   2  17         86.92         88.22         4.89 o                         
   0   2  17          4.33          6.03         2.04 o                         
   1   2  17        657.40        660.96        17.79 o                         
   2   2  17         36.79         36.48         4.35 o                         
   3   2  17        302.87        291.74         9.39 o                         
   4   2  17         30.89         29.74         4.02 o                         
   5   2  17          5.96          5.37         3.01 o                         
  -3   3  17        724.60        682.79        44.20 o                         
  -2   3  17        583.30        555.04        21.49 o                         
  -1   3  17          5.74          3.73         2.61 o                         
   0   3  17        480.05        464.28        13.08 o                         
   1   3  17          1.34          3.22         1.83 o                         
   2   3  17         75.28         69.56         4.18 o                         
   3   3  17          6.35          6.10         2.08 o                         
   4   3  17         79.38         86.48         6.27 o                         
   5   3  17         13.64         12.40         3.12 o                         
  -3   4  17          9.07          5.12         2.63 o                         
  -2   4  17        457.21        430.49        17.64 o                         
  -1   4  17        207.21        198.29        19.43 o                         
   0   4  17        242.48        248.48         8.36 o                         
   1   4  17         60.37         67.99         4.26 o                         
   2   4  17         74.92         76.35         4.60 o                         
   3   4  17          0.31          1.01         1.83 o                         
   4   4  17        406.45        400.19        14.58 o                         
   5   4  17          8.11         11.54         3.40 o                         
  -2   5  17         83.86         71.72         5.31 o                         
  -1   5  17         73.95         65.37         4.89 o                         
   0   5  17         47.81         43.37         6.57 o                         
   1   5  17        195.40        177.89         8.44 o                         
   2   5  17         59.41         54.25         3.82 o                         
   3   5  17          9.63          6.69         2.24 o                         
   4   5  17        134.43        119.95        10.70 o                         
  -1   6  17         10.85          6.54         2.66 o                         
   0   6  17         20.93         15.81         2.77 o                         
   1   6  17        119.21        117.67         6.98 o                         
   2   6  17         99.00         89.73         5.33 o                         
   3   6  17         34.26         38.67         4.71 o                         
  -2  -2  18        132.77        145.97        11.33 o                         
  -1  -2  18        128.22        136.09         7.22 o                         
   0  -2  18         74.10         70.06         5.12 o                         
   1  -2  18        258.95        279.00        15.14 o                         
   2  -2  18         11.10          8.92         3.79 o                         
   3  -2  18          3.96         -2.01         3.01 o                         
  -2  -1  18        500.40        557.61        20.17 o                         
  -1  -1  18        172.92        175.63         7.93 o                         
   0  -1  18         68.88         71.85         5.12 o                         
   1  -1  18        173.43        176.75         7.72 o                         
   2  -1  18          2.38          3.87         2.63 o                         
   3  -1  18          0.79          1.78         2.87 o                         
  -3   0  18        186.41        220.24        11.07 o                         
  -2   0  18         93.63        112.85         7.88 o                         
  -1   0  18        374.01        399.19        12.45 o                         
   0   0  18         56.98         57.38         4.49 o                         
   1   0  18        500.54        512.47        14.95 o                         
   2   0  18         28.07         19.33         2.95 o                         
   3   0  18         26.61         16.32         3.64 o                         
   4   0  18         38.93         34.84         4.57 o                         
  -3   1  18         10.12         12.39         3.64 o                         
  -2   1  18         76.97         78.92        13.05 o                         
  -1   1  18         46.14         41.99         3.76 o                         
   0   1  18         79.63         88.43         5.12 o                         
   1   1  18         81.49         82.13         4.91 o                         
   2   1  18          3.18          1.99         2.20 o                         
   3   1  18          4.33          2.01         2.48 o                         
   4   1  18          1.57          2.39         2.87 o                         
  -3   2  18          0.59          2.79         2.94 o                         
  -2   2  18        437.81        438.09        16.32 o                         
  -1   2  18         13.51          8.13         3.01 o                         
   0   2  18        348.73        332.40        10.46 o                         
   1   2  18         24.08         23.75         3.29 o                         
   2   2  18        279.33        264.80         9.13 o                         
   3   2  18         33.65         30.10         3.18 o                         
   4   2  18        240.26        252.24        11.07 o                         
  -3   3  18        420.63        451.15        16.49 o                         
  -2   3  18        280.65        310.49        12.62 o                         
  -1   3  18        454.87        428.83        15.71 o                         
   0   3  18         56.53         50.52         3.82 o                         
   1   3  18         37.52         42.45         3.60 o                         
   2   3  18         93.74         87.97         4.91 o                         
   3   3  18         90.48        104.14         7.24 o                         
   4   3  18         93.44         96.67         6.66 o                         
  -2   4  18          9.56          6.23         2.87 o                         
  -1   4  18        131.56        120.03         8.68 o                         
   0   4  18        562.49        566.94        19.40 o                         
   1   4  18          3.40          0.73         1.97 o                         
   2   4  18          0.14         -1.76         1.76 o                         
   3   4  18         16.23          9.33         2.36 o                         
   4   4  18         84.19         85.16         6.50 o                         
  -1   5  18          0.92          1.45         2.61 o                         
   0   5  18         85.20         89.60        10.73 o                         
   1   5  18         57.30         58.54         6.65 o                         
   2   5  18         16.57         13.31         2.51 o                         
   3   5  18          7.71          5.41         2.39 o                         
   1   6  18         16.60         15.52         2.77 o                         
  -1  -1  19        170.92        188.29         8.36 o                         
   0  -1  19         79.29         83.38         5.75 o                         
   1  -1  19          9.15          5.50         2.79 o                         
   2  -1  19          5.49          1.69         3.40 o                         
  -2   0  19        419.71        436.07        17.09 o                         
  -1   0  19         16.07         11.64         3.28 o                         
   0   0  19        204.46        210.21         8.47 o                         
   1   0  19         41.49         45.50         6.88 o                         
   2   0  19          1.69         -1.19         2.39 o                         
   3   0  19          3.23          5.34         3.25 o                         
  -2   1  19          1.83          2.42         3.40 o                         
  -1   1  19          2.52          2.08         3.12 o                         
   0   1  19          8.49          6.80         2.63 o                         
   1   1  19          7.18         13.06         2.79 o                         
   2   1  19          7.51          3.29         2.39 o                         
   3   1  19          2.27          3.50         3.01 o                         
  -2   2  19         20.44         16.87         5.17 o                         
  -1   2  19          1.29          1.20         2.72 o                         
   0   2  19          1.11         -0.64         2.04 o                         
   1   2  19        103.84         77.41         4.77 o                         
   2   2  19        129.02        131.40         6.27 o                         
   3   2  19        197.92        191.38         9.37 o                         
   4   2  19         15.50         11.36         6.80 o                         
  -2   3  19        197.46        196.23         9.91 o                         
  -1   3  19          3.85          0.44         2.72 o                         
   0   3  19        148.31        145.78         7.12 o                         
   1   3  19         22.55         23.31         3.00 o                         
   2   3  19          5.53          2.20         2.08 o                         
   3   3  19        208.74        202.21         8.30 o                         
  -1   4  19         31.05         26.72         3.72 o                         
   0   4  19        120.49        117.79         7.28 o                         
   1   4  19          3.44          4.00         2.15 o                         
   2   4  19          1.30          2.63         2.15 o                         
   3   4  19         14.92          9.68         2.98 o                         
   1   5  19         52.78         44.84         5.84 o                         
   2   5  19          4.48          1.79         2.24 o                         
   0   0  20         54.72         53.89         4.69 o                         
   1   0  20        134.78        141.60         7.09 o                         
  -1   1  20          5.08          1.63         4.90 o                         
   0   1  20          0.55         -0.52         2.36 o                         
   1   1  20        111.68        107.88         6.05 o                         
   2   1  20         32.26         27.42         3.45 o                         
  -1   2  20          4.58          3.44         6.53 o                         
   0   2  20         16.31         13.89         3.27 o                         
   1   2  20        149.05        144.08         6.68 o                         
   2   2  20        155.82        152.29         9.23 o                         
   0   3  20         18.93         17.49         4.08 o                         
   1   3  20         41.13         37.46         3.55 o                         
   2   3  20        149.46        144.08         6.58 o                         
                                                                                
