# Supplementary material for: Structural characterization of two tetra­chlorido­zincate salts of 4-carb­oxy-1H-imidazol-3-ium: a salt hydrate and a co-crystal salt hydrate
Source: Acta Crystallogr E Crystallogr Commun. 2017 Jan 13;73(Pt 2):162–7. doi: 10.1107/S2056989017000317 (PMC5290557; doi:10.1107/S2056989017000317)
Supplement: Supplementary file 3 [file e-73-00162-Isup4.mol]

@<TRIPOS>MOLECULE
I
    34    32     4     0     0
SMALL
NO_CHARGES
****
Generated from the CSD

@<TRIPOS>ATOM
     1 Zn1      2.3527   3.3405   3.8563   Zn        1 RES1   0.0000
     2 Cl1      1.4711   5.2739   4.6812   Cl        1 RES1   0.0000
     3 Cl2      4.5817   3.6572   3.5740   Cl        1 RES1   0.0000
     4 Cl3      1.4699   2.7562   1.8478   Cl        1 RES1   0.0000
     5 Cl4      1.9448   1.6867   5.3625   Cl        1 RES1   0.0000
     6 O1S      5.8503   0.7719   4.0790   O.3       2 RES2   0.0000
     7 H1SA     5.7143   1.5917   4.1319   H         2 RES2   0.0000
     8 H1SB     6.5947   0.5160   3.8898   H         2 RES2   0.0000
     9 O1       3.0340   7.9374   9.3056   O.3       3 RES3   0.0000
    10 H1A      2.2976   8.0873   9.6455   H         3 RES3   0.0000
    11 O2       1.7405   6.9129   7.8084   O.2       3 RES3   0.0000
    12 N1       4.0591   6.2187   6.3293   N.3       3 RES3   0.0000
    13 H1N      3.3784   5.9904   5.8961   H         3 RES3   0.0000
    14 N2       6.1065   6.4776   6.8713   N.3       3 RES3   0.0000
    15 H2N      6.9721   6.4474   6.8580   H         3 RES3   0.0000
    16 C1       2.8213   7.2382   8.2148   C.2       3 RES3   0.0000
    17 C2       4.0711   6.8802   7.5390   C.2       3 RES3   0.0000
    18 C3       5.2985   5.9942   5.9430   C.2       3 RES3   0.0000
    19 H3       5.5643   5.5611   5.1407   H         3 RES3   0.0000
    20 C4       5.3749   7.0396   7.8728   C.2       3 RES3   0.0000
    21 H4       5.7123   7.4624   8.6545   H         3 RES3   0.0000
    22 O3       4.6369   3.1736  13.2750   O.3       4 RES4   0.0000
    23 H3A      3.9028   2.9200  12.9882   H         4 RES4   0.0000
    24 O4       3.3249   3.9840  14.8829   O.2       4 RES4   0.0000
    25 N3       5.6412   4.8426  16.2861   N.3       4 RES4   0.0000
    26 H3N      4.9605   5.0717  16.7069   H         4 RES4   0.0000
    27 N4       7.6854   4.5342  15.7670   N.3       4 RES4   0.0000
    28 H4N      8.5422   4.5599  15.7756   H         4 RES4   0.0000
    29 C5       4.4088   3.7882  14.4035   C.2       4 RES4   0.0000
    30 C6       5.6523   4.1854  15.0748   C.2       4 RES4   0.0000
    31 C7       6.8867   5.0463  16.6782   C.2       4 RES4   0.0000
    32 H7       7.1573   5.4841  17.4768   H         4 RES4   0.0000
    33 C8       6.9557   3.9973  14.7580   C.2       4 RES4   0.0000
    34 H8       7.2933   3.5721  13.9792   H         4 RES4   0.0000
@<TRIPOS>BOND
     1     1     2    1
     2     1     3    1
     3     1     4    1
     4     1     5    1
     5     6     7    1
     6     6     8    1
     7     9    10    1
     8     9    16    1
     9    11    16    2
    10    12    13    1
    11    12    17    1
    12    12    18    1
    13    14    15    1
    14    14    18    1
    15    14    20    1
    16    16    17   un
    17    17    20   un
    18    18    19    1
    19    20    21    1
    20    22    23    1
    21    22    29    1
    22    24    29    2
    23    25    26    1
    24    25    30    1
    25    25    31    1
    26    27    28    1
    27    27    31    1
    28    27    33    1
    29    29    30   un
    30    30    33   un
    31    31    32    1
    32    33    34    1
@<TRIPOS>SUBSTRUCTURE
     1 RES1        1 GROUP             0 ****  ****    0  
     2 RES2        6 GROUP             0 ****  ****    0  
     3 RES3        9 GROUP             0 ****  ****    0  
     4 RES4       22 GROUP             0 ****  ****    0  
@<TRIPOS>CRYSIN
    6.9094    7.5828   16.4680   79.4550   84.4890   83.8330     2     1
