# Supplementary material for: Structural characterization of two tetra­chlorido­zincate salts of 4-carb­oxy-1H-imidazol-3-ium: a salt hydrate and a co-crystal salt hydrate
Source: Acta Crystallogr E Crystallogr Commun. 2017 Jan 13;73(Pt 2):162–7. doi: 10.1107/S2056989017000317 (PMC5290557; doi:10.1107/S2056989017000317)
Supplement: Supplementary file 4 [file e-73-00162-IIsup3.hkl]

data_II                                                                         
_shelx_title ' scan_0m in P-1'                                                  
_shelx_refln_list_code          4                                               
_shelx_F_calc_maximum      282.80                                               
_exptl_crystal_F_000       684.00                                               
_reflns_d_resolution_high  0.8113                                               
                                                                                
loop_                                                                           
 _space_group_symop_operation_xyz                                               
 'x, y, z'                                                                      
 '-x, -y, -z'                                                                   
                                                                                
_cell_length_a     6.9369                                                       
_cell_length_b     6.9624                                                       
_cell_length_c    28.4825                                                       
_cell_angle_alpha  89.524                                                       
_cell_angle_beta   85.622                                                       
_cell_angle_gamma  71.202                                                       
                                                                                
_shelx_F_squared_multiplier     1.000                                           
                                                                                
loop_                                                                           
 _refln_index_h                                                                 
 _refln_index_k                                                                 
 _refln_index_l                                                                 
 _refln_F_squared_calc                                                          
 _refln_F_squared_meas                                                          
 _refln_F_squared_sigma                                                         
 _refln_observed_status                                                         
   1   0   0       5955.26       6986.82       203.03 o                         
   2   0   0        492.83        701.73        30.87 o                         
   3   0   0       1565.33       1567.51        88.11 o                         
   4   0   0       2175.10       2208.00       124.11 o                         
   5   0   0        543.70        468.88        42.14 o                         
   6   0   0       1848.68       1107.83       100.36 o                         
   7   0   0        147.61        133.31        78.53 o                         
   8   0   0         63.79         92.96        30.43 o                         
  -7   1   0       1066.71        716.49        83.89 o                         
  -5   1   0        954.44        832.02        62.82 o                         
  -4   1   0         37.86         21.45        15.32 o                         
  -3   1   0        258.20        216.05        23.75 o                         
  -2   1   0       1441.18       1513.78        48.60 o                         
  -1   1   0        551.74        460.61        20.69 o                         
   0   1   0       1853.76       1611.25        43.00 o                         
   1   1   0       2968.92       3472.52        71.88 o                         
   2   1   0       3019.33       3348.69        77.68 o                         
   3   1   0       1784.68       2022.17        55.67 o                         
   4   1   0        627.72        596.98        35.95 o                         
   5   1   0       2176.91       1962.07       134.07 o                         
   6   1   0        105.20         69.15        22.85 o                         
   7   1   0        149.23        108.81        27.79 o                         
   8   1   0         11.47         -2.15        22.11 o                         
  -7   2   0        138.62        127.83        34.13 o                         
  -6   2   0         55.41         26.05        29.88 o                         
  -5   2   0         59.18         62.82        24.52 o                         
  -4   2   0       1386.24       1270.25        82.74 o                         
  -3   2   0       1729.79       1714.61       100.36 o                         
  -2   2   0        949.73        979.12        58.99 o                         
  -1   2   0       2183.15       2114.31        64.28 o                         
   0   2   0      52428.70      49964.23      1248.99 o                         
   1   2   0         24.20         19.59         2.33 o                         
   2   2   0       7422.62       8026.53       165.35 o                         
   3   2   0       1837.05       2061.64        56.31 o                         
   4   2   0        271.72        294.19        20.95 o                         
   5   2   0       2608.74       2592.81       227.54 o                         
   6   2   0        205.38        210.49        36.77 o                         
   7   2   0        557.42        590.93        51.97 o                         
   8   2   0        104.35         71.12        24.94 o                         
  -6   3   0          0.26         28.35        29.88 o                         
  -4   3   0          1.88        -16.85        16.85 o                         
  -3   3   0         69.16         73.55        19.92 o                         
  -2   3   0         30.54         18.39        14.56 o                         
  -1   3   0        507.01        489.09        19.70 o                         
   0   3   0       1509.22       1339.64        36.45 o                         
   1   3   0        755.89        702.56        17.52 o                         
   2   3   0        149.67        149.94        10.95 o                         
   3   3   0         65.44         61.51         4.45 o                         
   4   3   0        136.56        151.77        10.28 o                         
   5   3   0        267.18        264.81        34.86 o                         
   6   3   0       2327.28       2711.82       115.84 o                         
   7   3   0        356.35        362.43        37.30 o                         
   8   3   0          9.44         17.38        21.17 o                         
  -5   4   0         16.90         52.10        29.88 o                         
  -3   4   0          9.46        -12.26        16.85 o                         
  -2   4   0         15.50         -1.53        13.79 o                         
  -1   4   0        226.87        228.31        26.05 o                         
   0   4   0       4378.18       3913.88        90.78 o                         
   1   4   0         52.50         64.53         6.13 o                         
   2   4   0         39.68         37.61         4.55 o                         
   3   4   0       1538.51       1484.68        48.03 o                         
   4   4   0        264.02        220.06        17.91 o                         
   5   4   0        140.18        142.34        10.86 o                         
   6   4   0       2726.12       3152.08       274.28 o                         
   7   4   0         29.12          6.41        14.71 o                         
   8   4   0          1.57        -27.58        27.58 o                         
  -4   5   0         88.07        181.57        42.14 o                         
  -2   5   0         12.52         15.32        19.15 o                         
  -1   5   0        132.33        116.45        22.22 o                         
   0   5   0         28.85         36.20         8.15 o                         
   1   5   0          3.71          4.90         3.28 o                         
   2   5   0        430.96        448.21        22.62 o                         
   3   5   0         64.96         65.05         9.95 o                         
   4   5   0         23.33         33.18        10.31 o                         
   5   5   0        587.70        614.40        37.33 o                         
   6   5   0        694.94        686.46        62.06 o                         
   7   5   0         23.18         47.50        29.88 o                         
   8   5   0        136.71        159.36        44.44 o                         
  -3   6   0          0.19         39.84        29.11 o                         
  -2   6   0          9.60         55.93        25.28 o                         
  -1   6   0         16.31         30.61        11.19 o                         
   0   6   0       1080.56        934.64        42.43 o                         
   1   6   0        438.09        480.53        23.33 o                         
   2   6   0        524.44        475.34        51.71 o                         
   3   6   0          8.13         16.85         8.22 o                         
   4   6   0          3.56          4.42         9.63 o                         
   5   6   0       1183.73       1154.64        99.98 o                         
   6   6   0        927.51        832.79        73.55 o                         
   7   6   0         78.16         45.97        32.18 o                         
   1   7   0        129.50        160.12        39.07 o                         
   2   7   0         29.07         89.64        26.81 o                         
   3   7   0        203.39        203.79        34.48 o                         
   4   7   0         38.20         23.75        23.75 o                         
   5   7   0          8.72         18.39        26.05 o                         
   6   7   0         16.39         45.20        39.84 o                         
  -7  -6   1        341.62        311.05        51.33 o                         
  -6  -6   1         12.76         31.79        16.71 o                         
  -5  -6   1          1.89         18.27        12.52 o                         
  -4  -6   1         67.54         64.32        19.54 o                         
  -3  -6   1         46.63         40.69         9.44 o                         
  -2  -6   1        285.88        278.24        17.98 o                         
  -1  -6   1        445.24        404.05        21.02 o                         
   0  -6   1        242.73        241.95        18.94 o                         
   1  -6   1        606.56        614.13        39.46 o                         
   2  -6   1         99.58         88.87        31.41 o                         
   3  -6   1        159.39        125.65        36.01 o                         
  -8  -5   1         19.66         10.73        33.71 o                         
  -7  -5   1         80.39         55.16        32.18 o                         
  -6  -5   1       3512.01       3567.00       143.83 o                         
  -5  -5   1       1175.20       1206.62        62.44 o                         
  -4  -5   1        321.78        321.10        22.36 o                         
  -3  -5   1          0.25          1.60         4.80 o                         
  -2  -5   1        393.78        356.27        19.50 o                         
  -1  -5   1          9.48          8.46         3.22 o                         
   0  -5   1        331.61        340.83        19.48 o                         
   3  -5   1         62.43         85.81        29.88 o                         
   4  -5   1        137.71        111.09        36.77 o                         
  -8  -4   1        242.18        265.85        52.10 o                         
  -7  -4   1          7.51         10.95        15.81 o                         
  -6  -4   1       1745.48       1989.03       127.94 o                         
  -5  -4   1       2181.09       2323.10        65.72 o                         
  -4  -4   1        862.59        834.63        25.10 o                         
  -3  -4   1         81.48         85.51         8.05 o                         
  -2  -4   1       2629.78       2446.28        64.54 o                         
  -1  -4   1       1518.88       1319.68        31.95 o                         
   0  -4   1         48.64        473.29        41.37 o                         
   1  -4   1          0.98          1.53        13.02 o                         
   2  -4   1        155.90        119.52        22.98 o                         
   5  -4   1        289.02        229.07        48.27 o                         
  -8  -3   1        165.21        144.86        43.29 o                         
  -7  -3   1        109.15         92.30        24.52 o                         
  -6  -3   1        149.49        155.83        23.74 o                         
  -5  -3   1        386.45        436.32        26.23 o                         
  -4  -3   1         10.60         20.30         5.09 o                         
  -3  -3   1       1309.16       1355.21        33.31 o                         
  -2  -3   1        186.04        177.51         7.98 o                         
  -1  -3   1       1137.53       1045.94        25.03 o                         
   0  -3   1        789.97        699.73        51.09 o                         
   1  -3   1       6047.99       5423.30       272.54 o                         
   2  -3   1          3.18          1.53        13.79 o                         
   3  -3   1         33.93         52.86        18.39 o                         
   4  -3   1         73.58         78.91        25.28 o                         
   5  -3   1        151.00        126.41        39.07 o                         
   6  -3   1        305.74        232.91        53.63 o                         
  -8  -2   1        133.27        122.39        29.43 o                         
  -7  -2   1        695.52        721.02        57.15 o                         
  -6  -2   1       1064.92        973.02       128.33 o                         
  -5  -2   1        444.99        562.34        62.82 o                         
  -4  -2   1        197.63        227.59        16.98 o                         
  -3  -2   1         24.44         46.96         5.80 o                         
  -2  -2   1         43.07         45.31         3.52 o                         
  -1  -2   1        737.25        699.77        19.15 o                         
   0  -2   1       3983.08       3503.10        89.73 o                         
   1  -2   1       2366.00       2298.84       145.65 o                         
   2  -2   1       1444.25       1228.12        72.78 o                         
   3  -2   1        489.26        506.42        42.14 o                         
   4  -2   1        284.32        220.65        32.94 o                         
   6  -2   1        114.55         52.10        32.18 o                         
   7  -2   1        193.56        137.18        45.97 o                         
  -8  -1   1          8.10          9.34        21.40 o                         
  -7  -1   1         52.77         46.73        21.54 o                         
  -6  -1   1       1789.21       1303.96       111.86 o                         
  -5  -1   1        217.23        196.48        43.29 o                         
  -4  -1   1       1882.95       1799.04       242.48 o                         
  -3  -1   1        438.50        497.97        23.23 o                         
  -2  -1   1       1854.85       2271.27        59.37 o                         
  -1  -1   1       1451.74       1448.67        33.43 o                         
   0  -1   1       2333.68       2027.48        62.37 o                         
   1  -1   1        234.94        220.98        16.09 o                         
   2  -1   1       1837.79       2157.30       122.96 o                         
   3  -1   1        531.42        513.31        39.07 o                         
   4  -1   1        308.90        217.58        28.35 o                         
   6  -1   1         36.68         47.40        21.90 o                         
   7  -1   1         19.72         43.00        26.05 o                         
  -8   0   1        221.56        208.91        39.76 o                         
  -7   0   1         18.69         56.97        31.79 o                         
  -6   0   1        525.73        453.43        39.96 o                         
  -5   0   1        654.44        565.41        46.73 o                         
  -4   0   1        573.73        597.59        44.44 o                         
  -3   0   1       4313.28       5207.43       268.91 o                         
  -2   0   1       1079.16       1205.03        33.75 o                         
  -1   0   1        157.70        180.41         6.48 o                         
   1   0   1        317.34        358.69        25.28 o                         
   2   0   1        850.00       1002.33        33.26 o                         
   3   0   1          4.20          4.60        10.73 o                         
   4   0   1        514.12        417.54        36.01 o                         
   5   0   1       1014.27        811.34        87.34 o                         
   6   0   1        405.28        460.88        45.90 o                         
   7   0   1         97.05         76.36        25.23 o                         
   8   0   1         44.22         95.10        31.96 o                         
  -7   1   1         13.75         79.74        27.79 o                         
  -6   1   1         85.45         70.48        26.05 o                         
  -5   1   1       1294.68       1166.83        78.91 o                         
  -4   1   1       3296.57       3076.80       169.32 o                         
  -3   1   1        510.98        487.26        36.01 o                         
  -2   1   1       3718.35       4313.66       128.99 o                         
  -1   1   1       6290.25       6237.10       309.16 o                         
   0   1   1       1975.56       1696.14        44.43 o                         
   1   1   1       2098.67       2134.45        47.97 o                         
   2   1   1      13318.58      15753.22       444.90 o                         
   3   1   1       1775.52       2083.28        67.51 o                         
   4   1   1         11.09          9.19        20.69 o                         
   5   1   1        354.41        310.25        32.83 o                         
   6   1   1       3759.54       3506.79       150.91 o                         
   7   1   1        799.79        705.97       132.92 o                         
   8   1   1          7.59        -10.45        20.13 o                         
  -7   2   1         30.96         16.85        33.71 o                         
  -5   2   1         91.91         81.98        26.05 o                         
  -4   2   1       1041.42       1081.02        73.55 o                         
  -3   2   1       6915.50       7488.98       386.90 o                         
  -2   2   1        403.08        435.26        24.64 o                         
  -1   2   1       5196.33       4640.70       165.18 o                         
   0   2   1       3711.92       3587.72        91.44 o                         
   1   2   1       1412.87       1222.79        25.93 o                         
   2   2   1        373.86        378.70        10.04 o                         
   3   2   1       1037.51       1334.48        34.00 o                         
   4   2   1        136.11        152.69        17.31 o                         
   5   2   1        401.43        454.16        81.59 o                         
   6   2   1          2.89         33.54        16.44 o                         
   7   2   1        870.97        866.08        58.24 o                         
   8   2   1        261.96        280.86        38.72 o                         
  -5   3   1         47.70         33.71        26.05 o                         
  -4   3   1          0.45         20.69        22.22 o                         
  -3   3   1          6.24         16.85        15.32 o                         
  -2   3   1       2013.26       1828.00       103.43 o                         
  -1   3   1        425.90        432.46        53.25 o                         
   0   3   1        591.10        553.67        20.02 o                         
   1   3   1        108.03        106.76         8.71 o                         
   2   3   1       2230.81       2104.42        55.34 o                         
   3   3   1       1438.23       1524.76        37.07 o                         
   4   3   1        339.80        420.00        21.05 o                         
   5   3   1        183.84        179.19        20.30 o                         
   6   3   1       2776.32       3332.99       229.46 o                         
   7   3   1          5.76          4.32        16.23 o                         
   8   3   1        217.65        225.47        49.42 o                         
  -4   4   1        471.45        360.85        44.44 o                         
  -3   4   1        238.57        183.87        29.88 o                         
  -2   4   1         22.55          6.13        16.09 o                         
  -1   4   1        889.34        787.59        51.33 o                         
   0   4   1        365.58        324.97        21.70 o                         
   1   4   1       1310.56       1240.01        30.18 o                         
   2   4   1        992.33        959.71        27.55 o                         
   3   4   1        363.49        333.63        15.13 o                         
   4   4   1        262.00        241.83        11.83 o                         
   5   4   1        279.79        261.11        28.02 o                         
   6   4   1        173.63        212.88        31.41 o                         
   7   4   1        314.39        390.89        35.45 o                         
   8   4   1         74.65         83.51        39.84 o                         
  -3   5   1         63.82         80.44        26.81 o                         
  -2   5   1        186.15        128.71        27.58 o                         
  -1   5   1        661.26        597.59        45.97 o                         
   0   5   1        171.49        185.22        16.84 o                         
   1   5   1        349.90        310.55        22.22 o                         
   2   5   1        821.98        747.75        52.86 o                         
   3   5   1        204.40        214.38        12.13 o                         
   4   5   1         21.52         18.78         9.75 o                         
   5   5   1       1736.82       1596.63       101.13 o                         
   6   5   1         65.67         60.52        26.81 o                         
   7   5   1        278.81        239.03        43.67 o                         
   8   5   1         50.12         81.98        38.31 o                         
  -3   6   1        191.60        192.30        42.14 o                         
   0   6   1        589.67        573.07        38.31 o                         
   1   6   1        618.36        589.19        23.79 o                         
   2   6   1          8.66         25.36        33.71 o                         
   3   6   1        118.94        115.71        12.99 o                         
   4   6   1         10.16         13.24        10.05 o                         
   5   6   1         13.16         76.61        26.81 o                         
   6   6   1         47.53         98.07        32.94 o                         
   7   6   1        118.94         81.21        35.24 o                         
   1   7   1        377.52        304.16        38.31 o                         
   2   7   1        444.41        398.39        44.44 o                         
   3   7   1        105.07         70.48        26.05 o                         
   4   7   1         60.70         75.85        28.35 o                         
   5   7   1        264.83        285.00        42.90 o                         
   6   7   1        152.34         80.44        32.94 o                         
  -7  -6   2          1.25        -19.92        25.28 o                         
  -6  -6   2         63.55         69.57        19.77 o                         
  -5  -6   2        290.11        281.33        31.41 o                         
  -4  -6   2          8.30         12.80        10.86 o                         
  -3  -6   2          1.99          7.88        10.34 o                         
  -2  -6   2         96.04         86.58        11.34 o                         
  -1  -6   2        215.97        228.68        13.27 o                         
   0  -6   2          0.44          0.21        14.94 o                         
   1  -6   2        195.92        197.20        20.25 o                         
   2  -6   2         14.15         33.71        23.75 o                         
   3  -6   2          1.70         -7.66        21.45 o                         
  -8  -5   2          0.72         24.52        34.48 o                         
  -7  -5   2         51.73         52.10        30.65 o                         
  -6  -5   2          2.63         19.15        19.92 o                         
  -5  -5   2        412.32        471.56        34.09 o                         
  -4  -5   2        184.77        212.46        19.54 o                         
  -3  -5   2         78.75         75.70        13.94 o                         
  -2  -5   2         36.17         41.38         9.03 o                         
  -1  -5   2        176.92        163.19         9.57 o                         
   0  -5   2         23.02         24.97         6.15 o                         
   1  -5   2         95.78        114.15        26.05 o                         
   2  -5   2         89.46         78.15        25.28 o                         
   3  -5   2          1.74         23.75        23.75 o                         
   4  -5   2         15.60         44.44        28.35 o                         
  -8  -4   2         76.94         97.30        39.84 o                         
  -7  -4   2        130.56        135.21        59.76 o                         
  -6  -4   2          6.99         15.56        11.48 o                         
  -5  -4   2        844.04        996.33        42.52 o                         
  -4  -4   2        790.75        831.61        24.96 o                         
  -3  -4   2       2796.35       2652.64       101.51 o                         
  -2  -4   2         44.91         50.32         5.46 o                         
  -1  -4   2         28.12         36.69         6.98 o                         
   0  -4   2      19936.88      18569.09       467.34 o                         
   3  -4   2         36.57         16.85        20.69 o                         
   4  -4   2         20.18          3.06        22.22 o                         
   5  -4   2         24.43         12.26        24.52 o                         
  -8  -3   2         79.93         88.10        27.37 o                         
  -7  -3   2       1655.90       1610.30        83.40 o                         
  -6  -3   2       1504.94       1598.61       140.97 o                         
  -5  -3   2        860.60        916.72        39.46 o                         
  -4  -3   2        516.46        616.96        21.43 o                         
  -3  -3   2        392.58        406.20        12.50 o                         
  -2  -3   2         98.01         94.61         6.09 o                         
  -1  -3   2        742.69        664.29        16.39 o                         
   0  -3   2       2282.69       2095.83        49.47 o                         
   1  -3   2       2397.67       2178.38       134.11 o                         
   2  -3   2       1979.82       1673.24        97.30 o                         
   5  -3   2        533.45        459.68        64.36 o                         
   6  -3   2         59.05         67.42        34.48 o                         
  -8  -2   2        235.17        232.88        60.91 o                         
  -7  -2   2       1588.94       1409.74       198.81 o                         
  -6  -2   2        589.28        542.42        72.02 o                         
  -5  -2   2         52.14         66.59        12.53 o                         
  -4  -2   2        867.53        917.57        35.94 o                         
  -3  -2   2       5253.84       5741.11       132.36 o                         
  -2  -2   2       2046.75       1952.23        45.62 o                         
  -1  -2   2         97.56         95.78         4.60 o                         
   0  -2   2      79975.76      73598.30      1834.42 o                         
   1  -2   2        101.70         99.78         8.53 o                         
   2  -2   2       3513.18       2592.60       140.97 o                         
   3  -2   2       1568.73       1231.95        77.38 o                         
   5  -2   2       1360.74       1009.00        85.04 o                         
   6  -2   2        430.43        396.09       127.56 o                         
   7  -2   2         70.84         67.27        29.12 o                         
  -8  -1   2          4.76         21.25        23.51 o                         
  -7  -1   2        382.18        351.50        61.67 o                         
  -6  -1   2         23.08         21.99        15.01 o                         
  -5  -1   2        954.95        911.42       150.55 o                         
  -4  -1   2       3625.41       3990.39       151.61 o                         
  -3  -1   2       3240.31       3899.78       117.34 o                         
  -2  -1   2        393.01        459.78        14.22 o                         
  -1  -1   2       2721.30       2528.14        57.48 o                         
   0  -1   2       2365.23       2140.97        54.49 o                         
   1  -1   2        673.58        806.74        45.97 o                         
   2  -1   2          8.01         10.36         5.67 o                         
   3  -1   2       1448.48       1297.83        78.15 o                         
   5  -1   2         81.11         97.30        31.41 o                         
   6  -1   2        499.73        390.19        42.86 o                         
   7  -1   2        280.19        153.77        33.05 o                         
  -8   0   2         44.96         71.40        29.78 o                         
  -7   0   2        535.14        300.33        68.19 o                         
  -6   0   2        245.57        235.20        36.01 o                         
  -5   0   2         94.08        120.28        23.75 o                         
  -4   0   2       2114.05       2185.02       121.82 o                         
  -3   0   2        377.55        368.10        22.38 o                         
  -2   0   2        746.98        819.54        23.97 o                         
  -1   0   2        835.53       1038.03        27.57 o                         
   1   0   2       6913.10       6018.89       345.14 o                         
   2   0   2       2087.61       1484.01        89.64 o                         
   3   0   2       1026.18        648.92        55.93 o                         
   4   0   2       1640.11       1116.26        87.34 o                         
   5   0   2        490.09        487.48        44.34 o                         
   6   0   2       3562.62       3144.27       139.11 o                         
   7   0   2        283.03        214.18        35.33 o                         
   8   0   2        183.91        146.73        40.99 o                         
  -7   1   2        218.01        123.35        48.27 o                         
  -6   1   2        383.87        327.91        42.14 o                         
  -5   1   2        999.44        896.38        65.12 o                         
  -4   1   2         22.24         25.28        15.32 o                         
  -3   1   2         67.04         81.98        15.32 o                         
  -2   1   2        502.49        497.10        18.95 o                         
  -1   1   2       3880.78       3800.18       114.72 o                         
   0   1   2       2074.32       1948.87        49.98 o                         
   1   1   2       1570.95       1614.13        37.27 o                         
   2   1   2       3393.91       3683.82        95.19 o                         
   3   1   2       1433.93       1838.06        66.54 o                         
   4   1   2       1212.16       1169.12        82.36 o                         
   5   1   2       2259.32       2310.27       103.02 o                         
   6   1   2        879.11        852.48        55.84 o                         
   7   1   2          6.09         41.82        21.82 o                         
   8   1   2         43.07         17.29        34.48 o                         
  -7   2   2         70.66         38.31        37.54 o                         
  -6   2   2         72.16         82.74        28.35 o                         
  -5   2   2        355.03        307.99        40.61 o                         
  -4   2   2       1836.49       1965.91       116.45 o                         
  -3   2   2       1221.16       1366.79        81.21 o                         
  -2   2   2        119.12        120.35        12.52 o                         
  -1   2   2         24.31         30.63         4.28 o                         
   0   2   2      30475.39      28772.57       719.78 o                         
   1   2   2          4.42          8.92         2.47 o                         
   2   2   2       8190.56       8822.57       199.13 o                         
   3   2   2        846.95        962.85        28.49 o                         
   4   2   2         37.85         68.17        12.87 o                         
   5   2   2       1213.38       1456.62        72.78 o                         
   6   2   2      10047.55      11110.40       710.21 o                         
   7   2   2        499.22        589.65        49.41 o                         
   8   2   2        199.41        166.45        31.52 o                         
  -5   3   2         25.43         30.65        25.28 o                         
  -4   3   2        697.93        670.37        55.93 o                         
  -3   3   2        191.65        181.57        26.81 o                         
  -2   3   2        673.35        635.89        44.44 o                         
  -1   3   2       2362.50       2134.46       114.15 o                         
   0   3   2        966.55        862.13        24.93 o                         
   1   3   2        321.17        324.10         9.19 o                         
   2   3   2         91.98        111.04         9.71 o                         
   3   3   2       2217.31       2314.54        54.84 o                         
   4   3   2        161.53        206.98        12.23 o                         
   5   3   2        519.02        607.07        55.16 o                         
   6   3   2         49.20         41.05        32.56 o                         
   7   3   2        681.65        804.51        63.21 o                         
   8   3   2        295.47        276.08        36.45 o                         
  -5   4   2         19.94         27.58        28.35 o                         
  -4   4   2         89.13         73.55        27.58 o                         
  -3   4   2         49.68         58.99        22.22 o                         
  -2   4   2         71.98         31.41        16.85 o                         
  -1   4   2        715.78        683.50        71.63 o                         
   0   4   2       1317.22       1275.41        87.81 o                         
   1   4   2        324.83        343.27        10.69 o                         
   2   4   2       1200.58       1294.77        41.08 o                         
   3   4   2        759.20        781.81        20.21 o                         
   4   4   2         16.83         15.32         4.12 o                         
   5   4   2        554.99        619.38        31.47 o                         
   6   4   2        235.08        278.39        25.40 o                         
   7   4   2          8.09         -1.57        15.43 o                         
   8   4   2        450.15        408.35        65.12 o                         
  -4   5   2          1.86         33.71        28.35 o                         
  -3   5   2         38.33          3.06        22.22 o                         
  -2   5   2          7.09         20.69        20.69 o                         
  -1   5   2          9.07         77.38        18.39 o                         
   0   5   2        120.98        131.20        15.12 o                         
   1   5   2        829.14        787.76        27.33 o                         
   2   5   2        109.74        111.69         9.52 o                         
   3   5   2        923.83        855.91        30.59 o                         
   4   5   2          0.96          4.09         9.57 o                         
   5   5   2        126.09        153.23        30.65 o                         
   6   5   2         25.32         44.44        25.28 o                         
   7   5   2         32.52         20.69        30.65 o                         
   8   5   2         30.13         96.53        40.61 o                         
  -2   6   2         48.57         32.18        20.69 o                         
  -1   6   2         13.81         48.27        19.92 o                         
   0   6   2         12.89         26.81        16.09 o                         
   1   6   2        162.64        212.99        29.88 o                         
   2   6   2        390.42        458.15        44.44 o                         
   3   6   2         26.51         29.88        19.15 o                         
   4   6   2          3.23         -1.53        18.39 o                         
   5   6   2         12.73          9.19        22.22 o                         
   6   6   2        476.57        445.89        55.93 o                         
   7   6   2         58.92         32.18        32.18 o                         
   1   7   2         18.94         24.52        22.98 o                         
   2   7   2         96.96        148.63        29.88 o                         
   3   7   2         30.23         52.10        24.52 o                         
   4   7   2        170.60        156.29        32.94 o                         
   5   7   2         75.02         72.78        28.35 o                         
   6   7   2         17.87         24.52        29.88 o                         
  -7  -6   3        160.55        125.65        37.54 o                         
  -6  -6   3        617.93        606.40        66.65 o                         
  -5  -6   3        314.16        342.71        40.61 o                         
  -4  -6   3         18.37         20.98        10.06 o                         
  -3  -6   3        146.53        109.49        12.70 o                         
  -2  -6   3         45.63         47.26         9.50 o                         
  -1  -6   3        410.14        388.67        20.46 o                         
   0  -6   3        516.86        583.19        30.28 o                         
   1  -6   3        230.96        249.56        22.58 o                         
   2  -6   3        243.47        307.22        45.20 o                         
   3  -6   3          1.02          0.77        23.75 o                         
  -8  -5   3         14.03          0.00        32.94 o                         
  -7  -5   3         11.43         -3.06        27.58 o                         
  -6  -5   3        927.89        938.35        95.00 o                         
  -5  -5   3        657.52        651.70        37.11 o                         
  -4  -5   3         74.86         78.38        12.42 o                         
  -3  -5   3          8.10          8.80         7.51 o                         
  -2  -5   3        322.72        295.30        14.48 o                         
  -1  -5   3        185.21        185.65         7.50 o                         
   0  -5   3        249.84        229.87        12.79 o                         
   1  -5   3        131.67        153.23        28.35 o                         
   2  -5   3        161.09        188.47        32.94 o                         
   3  -5   3         87.25         87.34        29.11 o                         
   4  -5   3        115.97        176.98        42.14 o                         
  -8  -4   3         88.49         57.46        36.01 o                         
  -7  -4   3        142.93        142.25        32.18 o                         
  -6  -4   3         70.82         71.66        14.62 o                         
  -5  -4   3        441.54        443.63        23.96 o                         
  -4  -4   3        807.49        833.36        25.26 o                         
  -3  -4   3         28.85         48.77         7.89 o                         
  -2  -4   3        913.08        897.13        26.24 o                         
  -1  -4   3       3184.23       2891.17        66.59 o                         
   0  -4   3        580.70        610.48        47.66 o                         
   1  -4   3         56.73         75.08        19.15 o                         
   2  -4   3         25.39         -0.77        14.56 o                         
   3  -4   3         31.59         40.61        22.98 o                         
   4  -4   3         72.24         57.46        29.11 o                         
   5  -4   3        282.12        215.28        45.97 o                         
  -8  -3   3         18.79         32.32        23.54 o                         
  -7  -3   3        185.47        194.21        42.90 o                         
  -6  -3   3        151.91        148.07        19.64 o                         
  -5  -3   3          2.19          7.66        11.97 o                         
  -4  -3   3       1498.80       1574.51        70.88 o                         
  -3  -3   3       1846.74       1894.76        50.49 o                         
  -2  -3   3         47.06         40.62         4.57 o                         
  -1  -3   3        365.42        329.17        12.39 o                         
   0  -3   3        566.75        503.95        20.13 o                         
   1  -3   3       2666.81       2432.98        76.01 o                         
   2  -3   3        187.30        126.41        24.52 o                         
   3  -3   3        176.32        183.87        35.24 o                         
   4  -3   3          8.90         -2.30        19.92 o                         
   5  -3   3         32.02         45.20        30.65 o                         
   6  -3   3         76.39         38.40        25.77 o                         
  -8  -2   3        125.84        116.99        29.27 o                         
  -7  -2   3          0.97         -6.21        19.14 o                         
  -6  -2   3        572.06        570.15        81.59 o                         
  -5  -2   3        172.92        214.70        31.10 o                         
  -4  -2   3        100.91        131.17        13.00 o                         
  -3  -2   3      10495.66      11764.80       297.91 o                         
  -2  -2   3        213.49        205.54         6.81 o                         
  -1  -2   3          9.62         11.79         1.36 o                         
   0  -2   3       2218.23       2018.37        54.30 o                         
   1  -2   3       3262.97       2788.30       104.52 o                         
   4  -2   3         42.54         74.32        26.05 o                         
   5  -2   3        620.44        546.26        67.42 o                         
   6  -2   3        177.52        238.92        53.25 o                         
   7  -2   3        109.72        112.17        32.02 o                         
  -8  -1   3         22.08         21.83        24.38 o                         
  -7  -1   3        272.39        190.00        52.10 o                         
  -6  -1   3        603.34        558.71        72.02 o                         
  -5  -1   3        222.03        190.74        22.37 o                         
  -4  -1   3        215.99        296.95        22.09 o                         
  -3  -1   3         13.43          8.43         4.76 o                         
  -2  -1   3        302.48        389.87        12.57 o                         
  -1  -1   3        129.56        103.23         4.42 o                         
   0  -1   3       3457.89       3241.36        94.81 o                         
   1  -1   3        534.29        465.33        42.52 o                         
   2  -1   3        620.55        605.24        87.72 o                         
   3  -1   3       1147.19       1047.31        72.02 o                         
   4  -1   3        752.62        670.37        58.99 o                         
   5  -1   3         68.92         45.65        20.39 o                         
   6  -1   3        865.74        754.18        60.54 o                         
   7  -1   3         81.56         82.22        30.65 o                         
  -7   0   3          1.18         25.27        31.41 o                         
  -6   0   3        114.85         91.17        26.05 o                         
  -5   0   3        511.58        504.12        42.90 o                         
  -4   0   3       1485.34       1539.17        88.87 o                         
  -3   0   3       9208.96      11051.69       398.43 o                         
  -2   0   3        146.28        144.14         8.51 o                         
  -1   0   3       3255.45       3093.82        78.91 o                         
   1   0   3        383.52        450.56        24.09 o                         
   2   0   3         64.69         92.36         8.49 o                         
   3   0   3       1415.70       1338.98        90.02 o                         
   4   0   3        807.56        744.53        76.61 o                         
   5   0   3         65.45         61.45        18.77 o                         
   6   0   3        292.00        312.77        37.16 o                         
   7   0   3        145.45        128.80        31.03 o                         
   8   0   3        138.40        113.25        36.39 o                         
  -7   1   3         28.50         29.88        23.75 o                         
  -6   1   3          7.14          1.53        18.39 o                         
  -5   1   3        249.28        242.10        33.71 o                         
  -4   1   3       3273.83       3353.38       181.57 o                         
  -3   1   3       1286.80       1353.76        77.38 o                         
  -2   1   3         19.85         33.83         5.61 o                         
  -1   1   3         12.55         13.12         2.65 o                         
   0   1   3        457.36        497.21        14.10 o                         
   1   1   3       2102.06       1849.21        47.88 o                         
   2   1   3      11310.55      12816.45       502.89 o                         
   3   1   3       3342.14       3957.92       104.84 o                         
   4   1   3        402.49        554.58        34.69 o                         
   5   1   3        907.21        902.44        52.25 o                         
   6   1   3        194.10        210.01        29.74 o                         
   7   1   3        464.28        488.81        47.85 o                         
   8   1   3          4.47         10.16        21.51 o                         
  -6   2   3         53.09         36.77        26.81 o                         
  -5   2   3         10.90         42.90        19.15 o                         
  -4   2   3        241.80        262.78        32.18 o                         
  -3   2   3        386.58        339.40        29.88 o                         
  -2   2   3       1488.50       1464.70       160.89 o                         
  -1   2   3         61.25         64.17         5.31 o                         
   0   2   3       9311.51       8532.59       192.35 o                         
   1   2   3       3985.22       3947.64        89.41 o                         
   2   2   3       1084.70       1009.26        24.91 o                         
   3   2   3       4802.05       5783.19       148.43 o                         
   4   2   3          3.52          8.58        13.41 o                         
   5   2   3        196.31        236.81        37.54 o                         
   6   2   3       2092.17       2264.55       102.28 o                         
   7   2   3        704.45        745.06        54.97 o                         
   8   2   3        117.42        136.28        42.52 o                         
  -6   3   3         44.02         39.07        29.11 o                         
  -5   3   3         21.87         23.75        23.75 o                         
  -4   3   3         19.97         26.05        21.45 o                         
  -3   3   3         49.29         32.94        16.85 o                         
  -2   3   3        747.06        786.82        51.33 o                         
  -1   3   3       2091.90       1976.28       138.67 o                         
   0   3   3       2055.55       2024.18        48.14 o                         
   1   3   3       5466.51       5157.90       131.37 o                         
   2   3   3      10488.52      10603.58       218.05 o                         
   3   3   3       4758.94       4923.29       126.11 o                         
   4   3   3        192.99        232.78        12.93 o                         
   5   3   3         87.60         85.07        16.85 o                         
   6   3   3        103.95        130.54        20.43 o                         
   7   3   3          2.23         20.99        15.82 o                         
   8   3   3        407.85        389.55        40.45 o                         
  -5   4   3        210.63        176.98        41.37 o                         
  -4   4   3        269.80        288.83        42.14 o                         
  -3   4   3        629.06        614.44        52.10 o                         
  -2   4   3         32.06         23.75        16.09 o                         
  -1   4   3         11.41         25.28         8.67 o                         
   0   4   3         26.45         24.69         4.67 o                         
   1   4   3        123.36        133.04         7.77 o                         
   2   4   3       6259.17       6070.45       137.36 o                         
   3   4   3       8030.60       8227.11       186.57 o                         
   4   4   3        420.12        425.64        17.04 o                         
   5   4   3        357.75        416.17        24.66 o                         
   6   4   3        650.11        735.49        40.31 o                         
   7   4   3        303.46        345.48        32.03 o                         
   8   4   3          9.98          8.43        32.18 o                         
  -4   5   3        304.86        327.14        49.03 o                         
  -3   5   3        128.52         98.83        27.58 o                         
  -2   5   3        108.73         68.95        22.22 o                         
  -1   5   3        565.24        547.02        42.14 o                         
   0   5   3        532.02        508.72        19.68 o                         
   1   5   3         85.98         90.95         7.69 o                         
   2   5   3          0.44          5.06         3.72 o                         
   3   5   3          1.47          7.66         8.04 o                         
   4   5   3        122.50        114.00        15.26 o                         
   5   5   3        676.95        631.78        32.45 o                         
   6   5   3        272.99        245.16        39.84 o                         
   7   5   3        323.58        345.53        55.93 o                         
   8   5   3         54.09         96.53        41.37 o                         
  -3   6   3          2.66         39.07        24.52 o                         
  -2   6   3         81.62        117.22        28.35 o                         
  -1   6   3          8.54          3.06        18.39 o                         
   0   6   3        477.41        491.94        55.93 o                         
   1   6   3        372.54        329.39        23.35 o                         
   2   6   3        620.80        500.29        47.50 o                         
   3   6   3        217.36        285.77        36.77 o                         
   4   6   3          2.46        -12.26        18.39 o                         
   5   6   3          2.00        -18.39        18.39 o                         
   6   6   3        222.01        196.90        39.84 o                         
   7   6   3        253.59        239.80        49.03 o                         
   1   7   3        169.14        145.57        30.65 o                         
   2   7   3        322.71        327.14        42.14 o                         
   3   7   3         44.79         82.74        26.81 o                         
   4   7   3         15.58         33.71        25.28 o                         
   5   7   3        176.26        134.84        33.71 o                         
   6   7   3          1.99         52.10        32.94 o                         
  -7  -6   4        141.17        115.26        23.82 o                         
  -6  -6   4        446.82        524.71        39.79 o                         
  -5  -6   4         22.75         37.99        13.41 o                         
  -4  -6   4         11.09         20.98        10.47 o                         
  -3  -6   4         48.97         49.30        10.20 o                         
  -2  -6   4         46.18         47.11         9.57 o                         
  -1  -6   4          4.91          3.06         8.43 o                         
   0  -6   4       1583.92       1735.16       134.46 o                         
   1  -6   4          3.21          9.58        14.17 o                         
   2  -6   4         51.12         29.11        22.98 o                         
   3  -6   4         17.38          9.19        23.75 o                         
  -7  -5   4        228.22        232.49        32.94 o                         
  -6  -5   4         14.33         42.52        16.25 o                         
  -5  -5   4        484.05        495.17        39.07 o                         
  -4  -5   4        912.73        921.58        42.79 o                         
  -3  -5   4        234.07        213.45        14.53 o                         
  -2  -5   4        443.75        448.48        18.85 o                         
  -1  -5   4        663.44        622.62        16.67 o                         
   0  -5   4         48.80         49.76         6.11 o                         
   1  -5   4        227.26        194.60        29.11 o                         
   2  -5   4          3.01          4.60        15.32 o                         
   3  -5   4         47.17         93.47        29.11 o                         
   4  -5   4        296.51        288.07        51.33 o                         
  -8  -4   4         42.84         -3.83        30.65 o                         
  -7  -4   4         63.47         72.17        21.39 o                         
  -6  -4   4         48.12         31.53        13.57 o                         
  -5  -4   4          3.19         -2.40         8.05 o                         
  -4  -4   4       1598.87       1688.97        47.44 o                         
  -3  -4   4       1910.67       1838.17       122.58 o                         
  -2  -4   4        105.05        107.90         7.18 o                         
  -1  -4   4         49.81         71.47         9.52 o                         
   0  -4   4       3001.23       3121.71        81.59 o                         
   1  -4   4       1342.58       1187.20        51.09 o                         
   2  -4   4        317.57        312.58        39.84 o                         
   3  -4   4         64.01         54.40        24.52 o                         
   4  -4   4          6.67         -9.96        20.69 o                         
   5  -4   4        157.14        119.52        37.54 o                         
  -8  -3   4        120.24        122.00        35.63 o                         
  -7  -3   4         24.67         17.24        17.01 o                         
  -6  -3   4        523.16        582.77        90.02 o                         
  -5  -3   4       1753.81       1678.27        63.67 o                         
  -4  -3   4         27.07         21.03         5.60 o                         
  -3  -3   4       1005.52        949.14        27.14 o                         
  -2  -3   4       1450.22       1406.61        44.37 o                         
  -1  -3   4        493.80        472.72        11.30 o                         
   0  -3   4       1810.30       1723.75        45.87 o                         
   1  -3   4       6475.38       5917.22       188.07 o                         
   2  -3   4       1406.80       1180.62        78.15 o                         
   3  -3   4        264.78        320.24        44.44 o                         
   4  -3   4        259.95        254.36        44.44 o                         
   5  -3   4        264.74        199.96        42.90 o                         
   6  -3   4         56.72         30.60        39.46 o                         
  -8  -2   4         24.05         58.49        26.07 o                         
  -7  -2   4        893.30        899.44       100.36 o                         
  -6  -2   4       1835.90       1779.41       108.41 o                         
  -5  -2   4       1267.56       1224.36        87.56 o                         
  -4  -2   4       3274.37       3466.46       131.05 o                         
  -3  -2   4       5360.37       5316.98       190.53 o                         
  -2  -2   4        126.32        126.07         5.36 o                         
  -1  -2   4       1993.07       1918.17        49.49 o                         
   0  -2   4        646.48        605.52        24.69 o                         
   1  -2   4          0.42          6.33        16.09 o                         
   2  -2   4       1407.81       1229.65        78.15 o                         
   3  -2   4       2186.50       1954.41       120.28 o                         
   4  -2   4        780.83        626.70        63.59 o                         
   5  -2   4         41.28         36.01        26.05 o                         
   6  -2   4       2437.06       1585.14       129.48 o                         
   7  -2   4        151.77        186.03        36.32 o                         
  -8  -1   4          1.35          4.13        22.11 o                         
  -7  -1   4        132.35         85.36        23.54 o                         
  -6  -1   4         20.00         29.75        16.30 o                         
  -5  -1   4        497.55        526.33        34.86 o                         
  -4  -1   4       5891.49       6097.64       225.05 o                         
  -3  -1   4       4973.82       5175.98       153.76 o                         
  -2  -1   4      11377.75      11564.85       291.13 o                         
  -1  -1   4      11760.97      11296.30       283.28 o                         
   0  -1   4       1937.22       1852.62        47.78 o                         
   1  -1   4        320.47        310.37        20.30 o                         
   2  -1   4        332.15        349.92        24.90 o                         
   3  -1   4       2645.35       2130.62       125.65 o                         
   4  -1   4       2332.60       1938.74       337.87 o                         
   5  -1   4         51.12         53.10        19.49 o                         
   6  -1   4          2.67         -9.33        17.43 o                         
   7  -1   4        837.00        837.24        67.62 o                         
  -7   0   4        747.61        549.35       106.88 o                         
  -6   0   4       1386.31       1291.71        86.57 o                         
  -5   0   4         54.63         28.35        16.85 o                         
  -4   0   4       1430.61       1463.65        62.90 o                         
  -3   0   4         39.04         68.40        10.31 o                         
  -2   0   4        269.96        275.76        12.05 o                         
  -1   0   4       8565.96       8181.78       184.20 o                         
   0   0   4        137.64         78.76         2.95 o                         
   1   0   4       6148.20       6672.33       168.65 o                         
   2   0   4       4601.45       5169.52       189.87 o                         
   3   0   4        489.62        492.95        30.72 o                         
   4   0   4       1120.01       1222.13        61.27 o                         
   5   0   4        456.76        493.20        56.69 o                         
   6   0   4        892.39        861.57        56.60 o                         
   7   0   4        238.75        231.32        37.36 o                         
   8   0   4        799.46        697.14        65.22 o                         
  -7   1   4         10.16         29.88        25.28 o                         
  -6   1   4        345.93        407.58        49.03 o                         
  -5   1   4        813.45        868.03        62.82 o                         
  -4   1   4        952.34       1213.56        75.08 o                         
  -3   1   4          3.43          9.19         8.43 o                         
  -2   1   4       2425.98       2511.45        77.67 o                         
  -1   1   4        437.31        529.32        13.07 o                         
   0   1   4       2636.59       2517.88        52.54 o                         
   1   1   4      20956.69      20732.20       518.77 o                         
   2   1   4         40.83         60.03         5.33 o                         
   3   1   4      11855.37      13526.95       343.32 o                         
   4   1   4       4610.56       5455.04       352.04 o                         
   5   1   4          1.45         14.96        13.98 o                         
   6   1   4        135.79        147.78        49.42 o                         
   7   1   4         82.20         97.05        27.58 o                         
   8   1   4        241.67        263.47        45.97 o                         
  -7   2   4          1.83        -23.75        23.75 o                         
  -6   2   4         16.59         -5.36        22.98 o                         
  -5   2   4        195.35        190.77        32.94 o                         
  -4   2   4       3589.88       3524.99       192.30 o                         
  -3   2   4        149.80        160.12        21.45 o                         
  -2   2   4        163.67        183.07        14.83 o                         
  -1   2   4       1028.41        951.42        24.37 o                         
   0   2   4         21.06         41.20         7.07 o                         
   1   2   4        656.22        713.06        20.04 o                         
   2   2   4       1312.58       1166.61        28.48 o                         
   3   2   4        179.06        233.86        12.63 o                         
   4   2   4          5.67          7.98         7.19 o                         
   5   2   4        447.78        467.93        32.50 o                         
   6   2   4        735.68        884.18        52.25 o                         
   7   2   4        360.69        362.00        38.46 o                         
   8   2   4        132.70        133.35        39.46 o                         
  -6   3   4          6.27         34.48        29.88 o                         
  -5   3   4        106.45         85.81        28.35 o                         
  -4   3   4        258.64        245.93        34.48 o                         
  -3   3   4        303.39        327.91        34.48 o                         
  -2   3   4        249.41        255.89        26.05 o                         
  -1   3   4        263.07        281.84        23.14 o                         
   0   3   4       1273.91       1211.11        33.98 o                         
   1   3   4       1844.14       1812.05        48.28 o                         
   2   3   4       1183.05       1179.01        28.81 o                         
   3   3   4        542.18        624.96        33.57 o                         
   4   3   4          5.83          4.54         4.94 o                         
   5   3   4         51.43         49.21        15.71 o                         
   6   3   4        669.08        753.72        49.42 o                         
   7   3   4        335.13        367.36        35.53 o                         
   8   3   4          1.75        -14.88        17.99 o                         
  -5   4   4         10.11         57.46        30.65 o                         
  -4   4   4         42.73         51.33        22.98 o                         
  -3   4   4         66.45         81.21        22.98 o                         
  -2   4   4        459.01        512.55        41.37 o                         
  -1   4   4         23.56         18.72        16.47 o                         
   0   4   4          2.76          5.75         3.65 o                         
   1   4   4          4.63         -0.81         3.83 o                         
   2   4   4        252.60        278.94        11.32 o                         
   3   4   4         86.18        122.43         8.29 o                         
   4   4   4         85.60         85.54        10.72 o                         
   5   4   4        801.85        782.24        37.55 o                         
   6   4   4        229.60        247.25        41.37 o                         
   7   4   4        230.23        230.45        25.93 o                         
   8   4   4        471.17        466.58        65.89 o                         
  -4   5   4          0.61         31.41        26.81 o                         
  -3   5   4        156.52        173.91        34.48 o                         
  -2   5   4        254.02        248.99        34.48 o                         
  -1   5   4         55.40         76.61        19.15 o                         
   0   5   4         21.07         28.97         7.63 o                         
   1   5   4        469.78        445.19        18.23 o                         
   2   5   4        592.72        534.75        19.28 o                         
   3   5   4         24.72         25.56         6.13 o                         
   4   5   4         37.10         39.96         9.96 o                         
   5   5   4        115.41        130.89        22.22 o                         
   6   5   4          0.14          6.90        22.98 o                         
   7   5   4          0.17         10.73        27.58 o                         
   8   5   4         50.20         31.41        36.01 o                         
  -3   6   4         20.17         52.86        28.35 o                         
  -2   6   4         28.22         26.05        22.22 o                         
  -1   6   4          0.02        -16.09        16.09 o                         
   0   6   4         92.94        137.00        17.66 o                         
   1   6   4        277.91        319.30        22.38 o                         
   2   6   4        632.27        589.16        52.86 o                         
   3   6   4         84.17        137.90        26.81 o                         
   4   6   4          1.19         -2.30        19.92 o                         
   5   6   4        174.37        143.27        30.65 o                         
   6   6   4          5.99         13.02        26.81 o                         
   7   6   4         90.22        104.19        37.54 o                         
   1   7   4          1.32         65.89        26.05 o                         
   2   7   4         67.10         91.94        27.58 o                         
   3   7   4         45.77         28.35        26.05 o                         
   4   7   4         43.17         35.24        25.28 o                         
   5   7   4        114.46        121.82        37.54 o                         
   6   7   4        120.70         88.87        34.48 o                         
  -7  -6   5          0.71         -4.16        17.85 o                         
  -6  -6   5         36.44         56.21        17.66 o                         
  -5  -6   5         92.85         81.40        15.71 o                         
  -4  -6   5        137.05        131.04        15.97 o                         
  -3  -6   5        249.28        263.56        23.37 o                         
  -2  -6   5        183.38        182.35        14.63 o                         
  -1  -6   5          1.96         16.85        10.73 o                         
   0  -6   5         32.39         40.00        25.67 o                         
   1  -6   5        307.31        313.69        25.15 o                         
   2  -6   5        311.08        317.95        42.14 o                         
   3  -6   5         34.39         11.49        25.28 o                         
  -7  -5   5         49.10         29.01        39.46 o                         
  -6  -5   5        659.07        675.42        41.70 o                         
  -5  -5   5       1148.14       1072.75        51.19 o                         
  -4  -5   5        109.08        134.43        15.17 o                         
  -3  -5   5          3.07          6.81         7.18 o                         
  -2  -5   5         74.65         92.68         8.54 o                         
  -1  -5   5        142.92        137.95        12.27 o                         
   0  -5   5        254.73        243.55        12.61 o                         
   1  -5   5        118.06        116.35        19.92 o                         
   2  -5   5        365.27        362.38        44.44 o                         
   3  -5   5        207.03        193.07        36.77 o                         
   4  -5   5        176.60        239.03        45.20 o                         
  -8  -4   5         80.07         81.98        38.31 o                         
  -7  -4   5          5.64         11.09        15.44 o                         
  -6  -4   5         72.23         82.05        15.55 o                         
  -5  -4   5        680.17        683.86        59.52 o                         
  -4  -4   5        255.95        252.55        11.67 o                         
  -3  -4   5       2939.19       3053.06       114.30 o                         
  -2  -4   5        222.15        221.34        13.35 o                         
  -1  -4   5       2010.37       1988.28        46.37 o                         
   0  -4   5        420.84        391.84        27.65 o                         
   1  -4   5         23.69         29.31         9.38 o                         
   2  -4   5          0.54          5.36        14.56 o                         
   3  -4   5         14.55         19.92        19.92 o                         
   4  -4   5        105.83         78.91        31.41 o                         
   5  -4   5        112.06        107.26        38.31 o                         
  -8  -3   5        118.97         87.70        27.23 o                         
  -7  -3   5         89.20        104.59        26.81 o                         
  -6  -3   5        192.20        198.14        19.96 o                         
  -5  -3   5        535.10        538.56        27.02 o                         
  -4  -3   5       1504.41       1581.97        45.28 o                         
  -3  -3   5       2489.04       2607.51        68.50 o                         
  -2  -3   5        127.65        153.38         7.88 o                         
  -1  -3   5        344.47        357.72        13.40 o                         
   0  -3   5        869.32        816.19        30.34 o                         
   1  -3   5        324.29        410.96        43.95 o                         
   2  -3   5          0.93         19.15        14.56 o                         
   3  -3   5        168.00        196.90        32.94 o                         
   4  -3   5        152.30        151.69        35.24 o                         
   5  -3   5         16.17          4.60        22.98 o                         
   6  -3   5        129.72        101.48        27.90 o                         
  -8  -2   5         10.06         52.90        26.17 o                         
  -7  -2   5        357.51        403.33       104.96 o                         
  -6  -2   5         83.38         87.30        15.72 o                         
  -5  -2   5        315.63        328.00        21.77 o                         
  -4  -2   5          0.71         12.01         9.09 o                         
  -3  -2   5        606.53        777.72        45.09 o                         
  -2  -2   5        885.18        805.20        20.51 o                         
  -1  -2   5       8309.30       8174.65       205.80 o                         
   0  -2   5         72.65         60.93         5.07 o                         
   1  -2   5       4358.01       4258.99       156.29 o                         
   2  -2   5        306.82        269.68        30.65 o                         
   3  -2   5       1483.85       1479.41        95.77 o                         
   4  -2   5          0.08          9.19        19.92 o                         
   5  -2   5        191.43        178.58        29.24 o                         
   6  -2   5         99.90        109.11        36.39 o                         
   7  -2   5        275.75        226.81        39.21 o                         
  -8  -1   5         39.82         47.50        43.67 o                         
  -7  -1   5        235.86        217.07        35.63 o                         
  -6  -1   5        273.33        233.55        35.24 o                         
  -5  -1   5        582.94        664.87        36.20 o                         
  -4  -1   5        241.80        227.02        18.40 o                         
  -3  -1   5         74.85         88.20        15.19 o                         
  -2  -1   5          2.57          4.96         2.72 o                         
  -1  -1   5       5635.28       5485.93       138.57 o                         
   0  -1   5       7483.75       6608.84       166.63 o                         
   1  -1   5       3305.21       2913.35       141.69 o                         
   2  -1   5       2681.89       2485.57       195.52 o                         
   3  -1   5       2877.75       2585.84       447.42 o                         
   4  -1   5        242.76        197.45        26.07 o                         
   5  -1   5         27.80         14.49        29.88 o                         
   6  -1   5        790.19        821.06        63.68 o                         
   7  -1   5         24.09         51.75        26.13 o                         
  -7   0   5        517.91        558.51        62.06 o                         
  -6   0   5        162.73        204.56        32.94 o                         
  -5   0   5        283.75        271.98        31.41 o                         
  -4   0   5        110.97        108.11        22.98 o                         
  -3   0   5         11.75         16.85         6.80 o                         
  -2   0   5         96.07         93.41         6.08 o                         
  -1   0   5       6488.87       6379.10       144.18 o                         
   0   0   5        216.79        200.69         7.93 o                         
   1   0   5        233.20        274.21         9.38 o                         
   2   0   5       5045.54       5007.67       349.19 o                         
   3   0   5      17131.52      19734.03       708.59 o                         
   4   0   5       1342.69       1382.02        65.99 o                         
   5   0   5          2.56        -11.61        12.79 o                         
   6   0   5        135.53        189.46        35.24 o                         
   7   0   5        348.09        314.38        40.85 o                         
   8   0   5         38.71         59.26        25.57 o                         
  -7   1   5         72.23         59.76        28.35 o                         
  -6   1   5          8.55         29.88        19.92 o                         
  -5   1   5       1644.85       1734.53       104.96 o                         
  -4   1   5       6292.61       6570.38       340.93 o                         
  -3   1   5       1845.53       1834.90       101.13 o                         
  -2   1   5       1413.47       1469.35        47.43 o                         
  -1   1   5       2167.32       1952.97        42.06 o                         
   0   1   5       7223.68       6840.48       140.74 o                         
   1   1   5       2651.26       2401.28        61.76 o                         
   2   1   5       1174.34       1257.63        34.66 o                         
   3   1   5        534.62        485.70        22.57 o                         
   4   1   5       1126.58       1228.66        56.76 o                         
   5   1   5        287.61        386.28        34.02 o                         
   6   1   5       1680.47       1908.68        91.08 o                         
   7   1   5        393.96        451.35        44.93 o                         
   8   1   5         68.20         65.47        25.19 o                         
  -7   2   5          4.84          6.90        28.35 o                         
  -6   2   5         59.82         49.03        25.28 o                         
  -5   2   5          9.75         -6.13        16.85 o                         
  -4   2   5       1107.55       1304.73        81.21 o                         
  -3   2   5        439.90        378.47        31.41 o                         
  -2   2   5       1422.57       1294.77        73.55 o                         
  -1   2   5        119.04        107.12        15.05 o                         
   0   2   5       6029.67       5648.40       128.20 o                         
   1   2   5       1397.38       1445.85        34.07 o                         
   2   2   5       3670.30       3626.50        83.46 o                         
   3   2   5       2912.12       3575.58       108.20 o                         
   4   2   5         36.92         36.14         9.19 o                         
   5   2   5        224.10        291.75        25.94 o                         
   6   2   5       1674.23       1931.02        87.93 o                         
   7   2   5       1072.27       1147.29        64.53 o                         
   8   2   5          8.68          8.65        18.21 o                         
  -6   3   5          4.68         -8.43        24.52 o                         
  -5   3   5         88.54         93.47        29.11 o                         
  -4   3   5        596.64        634.36        52.10 o                         
  -3   3   5         21.81         53.63        17.62 o                         
  -2   3   5       3478.67       3338.82       176.98 o                         
  -1   3   5       1060.27       1089.62        37.06 o                         
   0   3   5        214.48        186.51         9.86 o                         
   1   3   5        815.01        790.75        23.17 o                         
   2   3   5       5068.76       4885.44       124.47 o                         
   3   3   5       2316.64       2215.99        67.34 o                         
   4   3   5         18.65         37.70         8.63 o                         
   5   3   5          8.96         18.82         9.50 o                         
   6   3   5          6.63         -6.01        11.72 o                         
   7   3   5         25.40         32.33        16.57 o                         
   8   3   5        592.09        588.28        88.87 o                         
  -5   4   5        128.22         39.07        29.88 o                         
  -4   4   5        669.78        655.05        57.46 o                         
  -3   4   5          6.12          3.83        15.32 o                         
  -2   4   5         46.38         40.61        16.09 o                         
  -1   4   5        306.11        318.52        16.32 o                         
   0   4   5        393.53        360.26        15.35 o                         
   1   4   5         44.08         41.90         5.32 o                         
   2   4   5       1273.99       1318.75        41.97 o                         
   3   4   5       2281.58       2132.29        56.77 o                         
   4   4   5        200.29        208.58        10.81 o                         
   5   4   5        121.89        131.93        13.80 o                         
   6   4   5       2167.25       2470.05       133.31 o                         
   7   4   5       1739.56       1929.63        86.61 o                         
   8   4   5        273.23        237.50        53.63 o                         
  -4   5   5        113.06        136.37        36.01 o                         
  -3   5   5        269.58        337.87        42.90 o                         
  -2   5   5        396.16        398.39        42.90 o                         
  -1   5   5        420.28        412.95        36.01 o                         
   0   5   5        226.73        228.83        20.10 o                         
   1   5   5         13.52         11.24         5.35 o                         
   2   5   5         29.09         40.14         6.39 o                         
   3   5   5         53.22         61.08         6.01 o                         
   4   5   5        716.50        670.15        31.04 o                         
   5   5   5        258.08        257.58        30.65 o                         
   6   5   5        956.38        847.35        73.55 o                         
   7   5   5        149.12        113.39        36.77 o                         
   8   5   5        430.53        444.36        68.95 o                         
  -3   6   5         40.08         20.69        24.52 o                         
  -2   6   5         35.53         45.20        22.22 o                         
  -1   6   5         62.49         46.73        20.69 o                         
   0   6   5         49.40         84.22        15.27 o                         
   1   6   5        188.08        210.06        22.22 o                         
   2   6   5        361.44        402.22        44.44 o                         
   3   6   5        489.14        425.21        46.73 o                         
   4   6   5         98.22        110.32        27.58 o                         
   5   6   5         81.93         94.23        29.11 o                         
   6   6   5         17.39         31.41        26.81 o                         
   7   6   5          7.68         41.37        29.88 o                         
   1   7   5         73.74         30.65        25.28 o                         
   2   7   5        146.36        110.32        31.41 o                         
   3   7   5         23.11         97.30        31.41 o                         
   4   7   5          2.14         32.94        26.81 o                         
   5   7   5         10.54         14.56        26.81 o                         
   6   7   5        118.90        130.24        39.84 o                         
  -7  -6   6          9.33         12.26        26.05 o                         
  -6  -6   6        432.50        439.74        55.54 o                         
  -5  -6   6        434.40        412.73        31.79 o                         
  -4  -6   6        268.42        261.71        21.94 o                         
  -3  -6   6         84.54        104.96        16.85 o                         
  -2  -6   6          6.32         36.77        12.26 o                         
  -1  -6   6         67.80         62.82        14.56 o                         
   0  -6   6        817.46        757.39        35.41 o                         
   1  -6   6          3.80         23.58        11.10 o                         
   2  -6   6         46.67         42.14        20.69 o                         
   3  -6   6        107.90        102.66        32.18 o                         
  -7  -5   6         83.95         68.12        21.39 o                         
  -6  -5   6        356.83        374.92        32.20 o                         
  -5  -5   6        213.75        242.15        22.48 o                         
  -4  -5   6        563.36        570.73        30.60 o                         
  -3  -5   6        954.40        841.27        86.57 o                         
  -2  -5   6       1804.22       1768.63        55.71 o                         
  -1  -5   6        514.02        459.47        16.61 o                         
   0  -5   6          1.41          2.58         5.10 o                         
   1  -5   6         46.34         49.92        32.94 o                         
   2  -5   6         12.09         23.75        17.62 o                         
   3  -5   6         65.07         45.20        22.98 o                         
   4  -5   6        243.95        264.32        46.73 o                         
  -8  -4   6          3.96          9.19        32.18 o                         
  -7  -4   6         35.40         24.35        17.22 o                         
  -6  -4   6        770.47        771.45        50.75 o                         
  -5  -4   6        358.21        381.31        22.09 o                         
  -4  -4   6        460.58        479.35        16.81 o                         
  -3  -4   6       1618.74       1660.56        65.26 o                         
  -2  -4   6       1172.73       1108.48        65.89 o                         
  -1  -4   6       1207.38       1153.32        36.20 o                         
   0  -4   6       1275.96       1195.94        39.05 o                         
   1  -4   6        999.61        953.20        67.42 o                         
   2  -4   6        316.40        402.99        43.67 o                         
   3  -4   6          1.21         16.09        17.62 o                         
   4  -4   6          0.46         -6.13        19.15 o                         
   5  -4   6         40.29         75.32        27.61 o                         
  -8  -3   6        272.25        250.11        58.61 o                         
  -7  -3   6         11.37          8.68        13.16 o                         
  -6  -3   6        876.48        871.77        41.01 o                         
  -5  -3   6       3073.39       3158.34       102.62 o                         
  -4  -3   6       1154.77       1170.20        35.28 o                         
  -3  -3   6        985.66       1024.84        29.15 o                         
  -2  -3   6        571.87        543.53        14.60 o                         
  -1  -3   6        839.25        841.24        23.68 o                         
   0  -3   6       2549.07       2314.17        79.82 o                         
   1  -3   6      12453.74      12212.66       436.63 o                         
   2  -3   6       1113.25       1117.79        73.55 o                         
   3  -3   6        766.03        684.16        57.46 o                         
   4  -3   6       1043.05       1009.00        80.44 o                         
   5  -3   6        128.06        110.43        45.59 o                         
   6  -3   6         73.96         88.84        28.18 o                         
  -8  -2   6        251.21        137.14        51.33 o                         
  -7  -2   6        274.11        228.98        30.19 o                         
  -6  -2   6         72.69         66.15        18.30 o                         
  -5  -2   6        232.02        255.71        36.98 o                         
  -4  -2   6       6197.33       6751.90       246.46 o                         
  -3  -2   6       5038.19       5122.09       151.70 o                         
  -2  -2   6        516.05        470.82        20.57 o                         
  -1  -2   6         35.54         41.91         5.42 o                         
   0  -2   6       1507.10       1572.80        48.23 o                         
   1  -2   6        140.64        134.84        16.09 o                         
   2  -2   6       1113.71       1062.63        68.19 o                         
   3  -2   6       2829.30       3080.63       174.68 o                         
   4  -2   6        402.82        311.09        68.19 o                         
   5  -2   6          4.40          5.63        16.94 o                         
   6  -2   6          9.88        -11.74        17.84 o                         
   7  -2   6        241.37        221.28        39.90 o                         
  -8  -1   6          2.14         18.52        19.22 o                         
  -7  -1   6        258.23        237.14        31.32 o                         
  -6  -1   6          4.81          3.83        15.32 o                         
  -5  -1   6         34.51         22.26        13.41 o                         
  -4  -1   6        742.20        705.82        34.14 o                         
  -3  -1   6       9749.70      10523.16       377.85 o                         
  -2  -1   6        175.60        190.01        13.27 o                         
  -1  -1   6          4.18          4.67         2.23 o                         
   0  -1   6       2965.88       2972.53        68.58 o                         
   1  -1   6      31419.91      33801.35       976.66 o                         
   2  -1   6          7.16         11.35         8.22 o                         
   3  -1   6          4.19          0.99         9.95 o                         
   4  -1   6        418.89        356.12        36.77 o                         
   5  -1   6         59.41         75.29        33.33 o                         
   6  -1   6        472.61        560.43        50.71 o                         
   7  -1   6        977.58        873.72        69.35 o                         
  -7   0   6        369.11        337.87        46.73 o                         
  -6   0   6        459.29        379.24        42.14 o                         
  -5   0   6          0.91          0.77        13.79 o                         
  -4   0   6        500.74        605.80        32.37 o                         
  -3   0   6         97.48         95.25        11.22 o                         
  -2   0   6        837.31        939.21        26.99 o                         
  -1   0   6        287.45        347.47         9.21 o                         
   0   0   6      14025.49      13457.38       275.50 o                         
   1   0   6       1226.54       1289.67        35.75 o                         
   2   0   6       1947.49       1904.66       128.20 o                         
   3   0   6          9.59         16.70         8.92 o                         
   4   0   6         96.11         84.83        16.55 o                         
   5   0   6        850.18        849.44        83.89 o                         
   6   0   6          5.73        -13.90        13.90 o                         
   7   0   6        242.62        217.43        42.90 o                         
   8   0   6        117.12        102.66        42.52 o                         
  -7   1   6         15.05         38.31        27.58 o                         
  -6   1   6        110.66         99.60        26.05 o                         
  -5   1   6       1060.12       1113.20        73.55 o                         
  -4   1   6        103.28        137.14        21.45 o                         
  -3   1   6         20.32         -1.16         9.19 o                         
  -2   1   6        395.24        392.48        34.54 o                         
  -1   1   6         63.29         65.35         3.98 o                         
   0   1   6        816.32        741.48        18.65 o                         
   1   1   6        579.70        506.24        15.20 o                         
   2   1   6       2212.81       2343.19        70.22 o                         
   3   1   6        107.32         89.93        11.22 o                         
   4   1   6       3110.53       3653.53       194.60 o                         
   5   1   6         57.68         51.40        14.60 o                         
   6   1   6          6.90         12.89        15.16 o                         
   7   1   6         94.37        138.40        26.71 o                         
   8   1   6         41.59         43.58        22.24 o                         
  -6   2   6        172.05        170.08        32.94 o                         
  -5   2   6        159.17        148.63        28.35 o                         
  -4   2   6        679.84        718.64        52.10 o                         
  -3   2   6        217.01        324.08        32.18 o                         
  -2   2   6         30.55         47.50        11.49 o                         
  -1   2   6        945.99        846.75        33.95 o                         
   0   2   6       1348.54       1357.88        29.76 o                         
   1   2   6         15.76         21.80         2.45 o                         
   2   2   6       4914.12       5245.16       133.87 o                         
   3   2   6       4062.03       4462.74       146.19 o                         
   4   2   6          8.43          6.26         7.19 o                         
   5   2   6        526.39        607.78        35.78 o                         
   6   2   6        151.91        135.02        26.05 o                         
   7   2   6       1326.19       1465.70        93.09 o                         
   8   2   6        329.42        349.84        67.04 o                         
  -6   3   6         10.86         35.24        29.11 o                         
  -5   3   6         28.84         42.14        24.52 o                         
  -4   3   6        355.82        383.83        40.61 o                         
  -3   3   6       1378.22       1467.92        88.11 o                         
  -2   3   6         22.68         72.02        15.32 o                         
  -1   3   6          1.09         43.03         8.47 o                         
   0   3   6        313.43        317.69        11.20 o                         
   1   3   6       2623.85       2578.27        77.92 o                         
   2   3   6        222.92        256.29        15.37 o                         
   3   3   6       1774.09       1819.35        49.36 o                         
   4   3   6        364.42        390.05        21.90 o                         
   5   3   6          6.62         22.83        10.20 o                         
   6   3   6        893.91       1164.94        57.37 o                         
   7   3   6        521.05        612.76        44.13 o                         
   8   3   6         27.38          9.26        20.30 o                         
  -5   4   6         11.86         26.81        27.58 o                         
  -4   4   6         52.22         99.60        27.58 o                         
  -3   4   6        205.24        276.58        34.48 o                         
  -2   4   6        620.33        520.97        39.84 o                         
  -1   4   6        174.71        181.83        16.01 o                         
   0   4   6         13.94         14.75         3.96 o                         
   1   4   6         63.09         65.73         6.34 o                         
   2   4   6       2201.78       2147.66        66.30 o                         
   3   4   6         10.09         21.27         3.85 o                         
   4   4   6       1399.39       1365.42        40.76 o                         
   5   4   6         59.41         72.48        11.88 o                         
   6   4   6         12.48         27.87        11.83 o                         
   7   4   6         57.17         59.79        17.40 o                         
   8   4   6         10.82         10.97        21.27 o                         
  -4   5   6          0.41        -16.85        22.22 o                         
  -3   5   6         10.11         26.81        22.22 o                         
  -2   5   6        289.78        362.38        39.07 o                         
  -1   5   6        369.78        398.39        36.01 o                         
   0   5   6         55.35         53.38         6.29 o                         
   1   5   6         23.44         24.92         6.16 o                         
   2   5   6        573.11        603.53        23.25 o                         
   3   5   6        113.15        106.25        12.88 o                         
   4   5   6        204.66        206.25        15.01 o                         
   5   5   6        587.54        564.86        30.03 o                         
   6   5   6         43.54         29.88        26.81 o                         
   7   5   6         35.88         23.75        30.65 o                         
   8   5   6        277.23        219.88        52.86 o                         
  -3   6   6          4.66          9.19        23.75 o                         
  -2   6   6          7.24         31.41        22.22 o                         
  -1   6   6        159.97        154.76        27.58 o                         
   0   6   6         68.83         76.81        14.54 o                         
   1   6   6        130.81        129.58        14.97 o                         
   2   6   6        100.24        165.27        35.63 o                         
   3   6   6        834.11        800.61        65.12 o                         
   4   6   6        370.43        339.40        43.67 o                         
   5   6   6         12.03          9.96        22.98 o                         
   6   6   6          3.31        -13.02        23.75 o                         
   7   6   6          7.67         39.07        34.48 o                         
   1   7   6          3.86         24.52        27.58 o                         
   2   7   6         41.38         36.01        27.58 o                         
   3   7   6        418.99        324.84        45.97 o                         
   4   7   6        215.23        246.70        42.14 o                         
   5   7   6        297.35        246.70        43.67 o                         
   6   7   6         31.84         31.41        31.41 o                         
  -7  -6   7          1.13         17.62        26.05 o                         
  -6  -6   7          6.65         20.69        22.22 o                         
  -5  -6   7        326.74        311.05        36.77 o                         
  -4  -6   7        183.47        196.13        26.81 o                         
  -3  -6   7         80.65        128.71        20.69 o                         
  -2  -6   7        448.09        419.08        32.94 o                         
  -1  -6   7         57.03         51.33        14.56 o                         
   0  -6   7         45.40         39.40        25.67 o                         
   1  -6   7        315.47        351.56        28.73 o                         
   2  -6   7        359.22        415.22        32.99 o                         
   3  -6   7          7.86         10.73        22.22 o                         
  -7  -5   7          3.96         15.44        17.31 o                         
  -6  -5   7        184.32        170.95        74.32 o                         
  -5  -5   7         56.01         63.38        18.77 o                         
  -4  -5   7        378.61        344.38        22.75 o                         
  -3  -5   7        119.84        150.58        13.51 o                         
  -2  -5   7          4.85         31.41        10.73 o                         
  -1  -5   7         19.31         24.91         9.12 o                         
   0  -5   7         36.86         23.68         5.91 o                         
   1  -5   7        249.58        294.06        22.44 o                         
   2  -5   7        241.43        252.82        35.24 o                         
   3  -5   7        323.84        347.83        46.73 o                         
   4  -5   7          6.11          8.43        22.98 o                         
  -8  -4   7          2.51         38.31        31.41 o                         
  -7  -4   7        213.11        182.71        29.52 o                         
  -6  -4   7         91.31        133.46        16.30 o                         
  -5  -4   7        144.06        182.03        15.64 o                         
  -4  -4   7          4.53          7.87         4.43 o                         
  -3  -4   7        526.05        516.97        15.80 o                         
  -2  -4   7        826.78        779.80        25.43 o                         
  -1  -4   7        253.90        264.76        12.38 o                         
   0  -4   7        311.24        329.26        14.82 o                         
   1  -4   7         58.32         63.71        12.64 o                         
   2  -4   7         36.45         54.40        18.39 o                         
   3  -4   7        399.68        413.71        47.50 o                         
   4  -4   7        195.40        215.28        39.84 o                         
   5  -4   7          4.19         38.47        22.50 o                         
  -8  -3   7        168.11        165.28        31.82 o                         
  -7  -3   7        353.69        351.32        29.53 o                         
  -6  -3   7        108.41        120.81        16.37 o                         
  -5  -3   7        264.49        312.27        26.47 o                         
  -4  -3   7       2047.05       2063.72        57.51 o                         
  -3  -3   7       1414.49       1457.91        47.54 o                         
  -2  -3   7         55.93         68.08         4.20 o                         
  -1  -3   7         70.79         67.27         4.82 o                         
   0  -3   7       1913.31       1843.01       102.28 o                         
   1  -3   7       1753.31       1746.96        67.41 o                         
   2  -3   7         66.63         62.06        16.09 o                         
   3  -3   7         11.55         13.79        14.56 o                         
   4  -3   7        268.43        270.92        41.75 o                         
   5  -3   7          8.62         18.90        36.39 o                         
   6  -3   7        348.73        333.15        70.87 o                         
  -8  -2   7          3.29         30.56        26.81 o                         
  -7  -2   7         79.71         69.89        34.86 o                         
  -6  -2   7          3.88         26.63        11.99 o                         
  -5  -2   7        207.97        184.02        23.51 o                         
  -4  -2   7       1061.67       1165.38        49.39 o                         
  -3  -2   7       6319.66       6315.12       186.20 o                         
  -2  -2   7        562.14        587.59        17.96 o                         
  -1  -2   7        900.10        946.27        26.10 o                         
   0  -2   7        461.00        376.70        13.97 o                         
   1  -2   7       1789.53       1452.41        84.11 o                         
   2  -2   7       1397.10       1045.01        70.48 o                         
   3  -2   7        150.71        215.23        29.11 o                         
   4  -2   7         13.87         26.72        16.71 o                         
   5  -2   7         44.86         31.88        19.49 o                         
   6  -2   7          0.48         11.30        20.69 o                         
   7  -2   7        153.42         86.26        30.18 o                         
  -8  -1   7        415.53        269.69        47.50 o                         
  -7  -1   7        577.47        522.94       103.43 o                         
  -6  -1   7          1.79         -1.88        11.34 o                         
  -5  -1   7         90.41         88.89        16.85 o                         
  -4  -1   7       1412.64       1523.34        65.89 o                         
  -3  -1   7          7.77         23.18         7.28 o                         
  -2  -1   7      11849.38      12454.45       313.83 o                         
  -1  -1   7       2213.15       2305.16        53.51 o                         
   0  -1   7          9.75         21.88         2.17 o                         
   1  -1   7        348.54        341.69        25.88 o                         
   2  -1   7        918.41        894.38        40.04 o                         
   3  -1   7        871.17       1050.59        50.79 o                         
   4  -1   7          7.70          8.02        12.61 o                         
   5  -1   7         53.10         47.36        18.28 o                         
   6  -1   7         14.00         11.49        17.85 o                         
   7  -1   7          0.10         58.89        46.35 o                         
  -7   0   7       1091.38        866.50        70.48 o                         
  -6   0   7         51.80         96.53        23.75 o                         
  -5   0   7         73.68         64.63        14.87 o                         
  -4   0   7       1730.26       1840.33        75.70 o                         
  -3   0   7        297.96        224.96        16.56 o                         
  -2   0   7        111.73        128.32         7.78 o                         
  -1   0   7      19111.77      19071.24       389.98 o                         
   0   0   7       1474.28       1437.12        31.12 o                         
   1   0   7        174.54        168.45         6.97 o                         
   2   0   7        197.67        207.01        10.35 o                         
   3   0   7       2351.01       2269.38       188.09 o                         
   4   0   7       1617.80       1893.02        81.97 o                         
   5   0   7        121.72        123.98        21.17 o                         
   6   0   7         67.70         67.92        26.81 o                         
   7   0   7       1312.48       1237.68        72.75 o                         
   8   0   7          0.41          3.39        22.06 o                         
  -7   1   7          2.51        -19.15        19.15 o                         
  -6   1   7        103.49         91.17        26.05 o                         
  -5   1   7       1328.40       1394.37        87.34 o                         
  -4   1   7       1915.72       1821.87       104.19 o                         
  -3   1   7       2202.71       2190.79        86.85 o                         
  -2   1   7       4133.58       4563.54       278.01 o                         
  -1   1   7        849.52        886.97        20.73 o                         
   0   1   7        302.03        293.38         8.14 o                         
   1   1   7        744.19        675.98        19.51 o                         
   2   1   7       2138.85       2454.58        64.64 o                         
   3   1   7       1749.52       2004.14        78.27 o                         
   4   1   7       2805.22       3079.88       120.49 o                         
   5   1   7        674.36        701.79        41.23 o                         
   6   1   7       1382.36       1512.40        75.02 o                         
   7   1   7        218.32        259.67        33.31 o                         
   8   1   7        494.74        561.63        51.43 o                         
  -6   2   7         32.78         25.28        22.98 o                         
  -5   2   7         17.54        -11.49        16.09 o                         
  -4   2   7         80.44         65.89        19.15 o                         
  -3   2   7       3808.04       4434.40       232.91 o                         
  -2   2   7       1082.62        984.77        42.94 o                         
  -1   2   7       3532.69       3419.12        89.15 o                         
   0   2   7       3718.42       3428.53        72.17 o                         
   1   2   7        760.02        822.61        20.86 o                         
   2   2   7          1.77          6.41         3.29 o                         
   3   2   7        179.84        165.98        10.77 o                         
   4   2   7        154.22        158.84        15.27 o                         
   5   2   7        932.25       1067.40        51.33 o                         
   6   2   7        379.47        415.88        86.19 o                         
   7   2   7         46.77         34.43        17.57 o                         
   8   2   7        638.92        729.44        58.01 o                         
  -6   3   7         41.18         64.36        32.94 o                         
  -5   3   7        617.72        593.76        55.16 o                         
  -4   3   7        704.52        736.26        55.93 o                         
  -3   3   7         18.40         49.03        15.32 o                         
  -2   3   7       1734.81       1890.06       104.96 o                         
  -1   3   7       1317.34       1176.71        48.92 o                         
   0   3   7         71.63         58.25         4.60 o                         
   1   3   7       2933.70       2723.50        82.79 o                         
   2   3   7       4995.46       5082.20       129.82 o                         
   3   3   7       3793.72       3807.38        99.09 o                         
   4   3   7        132.13        125.00        19.54 o                         
   5   3   7        127.38        126.72        15.30 o                         
   6   3   7        448.09        492.48        34.38 o                         
   7   3   7          9.39         15.78        15.30 o                         
   8   3   7         27.14          4.86        18.59 o                         
  -5   4   7         33.15         50.56        29.11 o                         
  -4   4   7        336.63        290.37        39.07 o                         
  -3   4   7        532.49        461.98        41.37 o                         
  -2   4   7          0.25         30.65        13.02 o                         
  -1   4   7        585.04        511.79        30.65 o                         
   0   4   7         64.90         56.48         5.69 o                         
   1   4   7         24.92         19.37         4.86 o                         
   2   4   7       1969.53       1915.67        59.92 o                         
   3   4   7       1312.89       1306.08        36.34 o                         
   4   4   7       1538.13       1527.10        76.47 o                         
   5   4   7        248.59        286.32        31.79 o                         
   6   4   7        653.84        709.05        38.83 o                         
   7   4   7        510.15        520.68        36.22 o                         
   8   4   7        131.69        140.59        26.51 o                         
  -4   5   7          7.33         13.02        26.05 o                         
  -3   5   7        161.53        152.46        30.65 o                         
  -2   5   7        764.86        741.62        55.93 o                         
  -1   5   7        281.33        321.01        32.94 o                         
   0   5   7          3.29          8.16         4.73 o                         
   1   5   7         81.55         77.47        26.81 o                         
   2   5   7         89.62         91.22         7.47 o                         
   3   5   7         67.58        100.18         7.99 o                         
   4   5   7        722.10        648.22        31.32 o                         
   5   5   7        604.61        560.22        30.97 o                         
   6   5   7        101.80        133.31        32.94 o                         
   7   5   7         21.38         45.20        32.94 o                         
   8   5   7        215.21        248.23        56.69 o                         
  -3   6   7         52.50         48.27        26.81 o                         
  -2   6   7        101.60        105.73        26.81 o                         
  -1   6   7        185.39        212.99        29.88 o                         
   0   6   7         18.65         31.12        11.83 o                         
   1   6   7         17.34         24.25        10.82 o                         
   2   6   7        373.58        403.64        24.13 o                         
   3   6   7        174.03        187.70        33.71 o                         
   4   6   7         16.46         22.98        22.22 o                         
   5   6   7         98.51         84.27        29.11 o                         
   6   6   7         28.67         83.51        34.48 o                         
   7   6   7        217.32        167.78        45.20 o                         
   0   7   7         44.55          5.36        26.05 o                         
   1   7   7         31.60         15.32        24.52 o                         
   2   7   7         59.15         39.84        28.35 o                         
   3   7   7        137.55         86.57        29.88 o                         
   4   7   7          8.71         44.44        30.65 o                         
   5   7   7         13.08         63.59        32.94 o                         
   6   7   7         49.34         -5.36        32.18 o                         
   1   8   7          4.19         13.79        43.67 o                         
   2   8   7         12.30         -4.60        32.18 o                         
   3   8   7          0.97         13.79        32.18 o                         
   4   8   7          0.43         35.24        35.24 o                         
   5   8   7         24.65         -9.19        32.94 o                         
  -4  -7   8        156.08        171.61        31.41 o                         
  -3  -7   8         77.19         71.25        20.69 o                         
  -2  -7   8         43.88         43.67        19.92 o                         
  -7  -6   8         68.56         72.02        30.65 o                         
  -6  -6   8         41.75         56.69        24.52 o                         
  -5  -6   8         45.33         68.19        19.92 o                         
  -4  -6   8        157.96        179.28        25.28 o                         
  -3  -6   8        245.53        239.03        27.58 o                         
  -2  -6   8          7.87         24.52        12.26 o                         
  -1  -6   8         11.11         -3.06        10.73 o                         
   0  -6   8         51.28         47.05        10.12 o                         
   1  -6   8         13.21         24.55        17.24 o                         
   2  -6   8         92.86        121.90        18.32 o                         
   3  -6   8        163.26        169.32        34.48 o                         
  -7  -5   8        440.44        357.51        36.00 o                         
  -6  -5   8        509.73        523.86        38.36 o                         
  -5  -5   8          1.30          1.49        10.55 o                         
  -4  -5   8         10.29         11.23         9.47 o                         
  -3  -5   8       2121.20       1953.58       131.01 o                         
  -2  -5   8        734.06        727.83        47.50 o                         
  -1  -5   8          2.24         14.43         4.85 o                         
   0  -5   8          0.50         -1.09         5.52 o                         
   1  -5   8       1145.55       1107.52        49.51 o                         
   2  -5   8         60.38         60.52        19.92 o                         
   3  -5   8         39.20         80.44        26.81 o                         
   4  -5   8        107.37        108.43        25.37 o                         
  -8  -4   8         69.88         39.84        36.77 o                         
  -7  -4   8          1.07        -11.42        18.00 o                         
  -6  -4   8         55.01         68.47        18.89 o                         
  -5  -4   8         16.80         10.95         8.07 o                         
  -4  -4   8          3.76          1.97         4.59 o                         
  -3  -4   8        662.22        679.07        21.12 o                         
  -2  -4   8       1589.15       1537.04        47.34 o                         
  -1  -4   8        750.78        679.29        29.01 o                         
   0  -4   8       2024.43       2014.44        69.77 o                         
   1  -4   8        493.79        494.09        39.56 o                         
   2  -4   8        739.14        737.02        54.40 o                         
   3  -4   8        126.42        186.17        32.18 o                         
   4  -4   8         74.99         82.70        34.09 o                         
   5  -4   8        396.32        453.89        59.38 o                         
  -8  -3   8        222.85        276.58        65.12 o                         
  -7  -3   8        295.27        359.05        30.30 o                         
  -6  -3   8        995.05        926.98        55.09 o                         
  -5  -3   8       1403.16       1362.77        50.57 o                         
  -4  -3   8         50.62         41.48         7.56 o                         
  -3  -3   8          1.25          8.23         8.24 o                         
  -2  -3   8        341.43        310.74        10.55 o                         
  -1  -3   8        226.85        221.80         9.69 o                         
   0  -3   8       1945.35       1722.83        54.08 o                         
   1  -3   8        403.36        314.84        20.18 o                         
   2  -3   8       1168.83        763.84        59.76 o                         
   3  -3   8         71.20         52.99        15.99 o                         
   4  -3   8        817.05        865.20       160.89 o                         
   5  -3   8        257.39        240.91        33.16 o                         
   6  -3   8          2.69         42.30        24.52 o                         
  -8  -2   8        347.55        296.16        36.71 o                         
  -7  -2   8        212.00        183.45        35.31 o                         
  -6  -2   8         10.24         15.52        14.04 o                         
  -5  -2   8        441.81        478.72        29.42 o                         
  -4  -2   8        617.14        582.24        28.88 o                         
  -3  -2   8       3531.83       3475.43       104.51 o                         
  -2  -2   8       1083.49       1079.31        34.44 o                         
  -1  -2   8       1209.57       1086.67        29.94 o                         
   0  -2   8        824.43        909.39        29.46 o                         
   1  -2   8          4.53         11.40         4.96 o                         
   2  -2   8        914.44       1009.21        45.96 o                         
   3  -2   8       3435.56       3356.72       257.80 o                         
   4  -2   8       1211.08       1190.13       153.23 o                         
   5  -2   8       1295.07       1340.90       102.66 o                         
   6  -2   8        255.98        187.55        36.77 o                         
   7  -2   8        265.96        259.80        55.16 o                         
  -7  -1   8        406.10        312.21        80.44 o                         
  -6  -1   8         43.97         40.96        18.00 o                         
  -5  -1   8       1595.76       1646.13        71.21 o                         
  -4  -1   8       1408.38       1458.96        61.04 o                         
  -3  -1   8      12909.41      13683.05       489.45 o                         
  -2  -1   8       4467.16       4229.71       108.69 o                         
  -1  -1   8        112.28        123.89         5.56 o                         
   0  -1   8       1271.79       1139.67        25.01 o                         
   1  -1   8      16966.24      17359.67       662.89 o                         
   2  -1   8       1123.66       1273.95        52.54 o                         
   3  -1   8       5261.72       5674.97       334.42 o                         
   4  -1   8         70.40        104.28        19.09 o                         
   5  -1   8         34.00         12.64        15.59 o                         
   6  -1   8        401.79        303.71        35.53 o                         
   7  -1   8        982.80        971.77        67.93 o                         
  -7   0   8          6.26         39.07        23.75 o                         
  -6   0   8        122.57         87.34        22.98 o                         
  -5   0   8         19.60         19.05        12.41 o                         
  -4   0   8         73.32         83.10        12.75 o                         
  -3   0   8         25.02         30.39         8.04 o                         
  -2   0   8        797.02        768.82        27.24 o                         
  -1   0   8       7411.67       6877.86       142.21 o                         
   0   0   8        875.64        766.80        17.77 o                         
   1   0   8        822.79        708.53        20.30 o                         
   2   0   8      11445.23      12301.74       478.38 o                         
   3   0   8       2593.00       3185.42       121.88 o                         
   4   0   8         97.41        110.40        40.99 o                         
   5   0   8         16.31         22.67        13.89 o                         
   6   0   8          8.84         22.34        17.43 o                         
   7   0   8         78.06         98.07        24.22 o                         
  -7   1   8        185.06        180.04        38.31 o                         
  -6   1   8        187.62        173.15        31.41 o                         
  -5   1   8        152.63        185.40        28.35 o                         
  -4   1   8        208.22        273.48        24.29 o                         
  -3   1   8       3262.17       3498.02       132.93 o                         
  -2   1   8         66.40         82.49         9.75 o                         
  -1   1   8       1826.04       1736.21        38.20 o                         
   0   1   8       1262.76       1139.03        25.41 o                         
   1   1   8       4403.33       4433.87       101.35 o                         
   2   1   8         50.11         60.44         5.42 o                         
   3   1   8       8366.99       9279.49       333.98 o                         
   4   1   8        650.59        746.49        37.82 o                         
   5   1   8        530.74        575.68        35.99 o                         
   6   1   8          2.23         15.53        14.73 o                         
   7   1   8        761.63        769.17        52.02 o                         
   8   1   8          5.22         -4.11        19.50 o                         
  -6   2   8        122.56         68.19        25.28 o                         
  -5   2   8         34.87         39.07        19.92 o                         
  -4   2   8          4.25         16.85        14.56 o                         
  -3   2   8        132.08        148.63        19.92 o                         
  -2   2   8         13.01         27.49         8.47 o                         
  -1   2   8        304.62        321.46        13.49 o                         
   0   2   8        269.02        290.05        10.37 o                         
   1   2   8         98.59         92.51         5.04 o                         
   2   2   8        934.56       1007.14        32.95 o                         
   3   2   8       2480.61       2698.67        83.57 o                         
   4   2   8       2895.13       3428.00       129.99 o                         
   5   2   8         99.99         90.52        15.09 o                         
   6   2   8         11.53         -2.55        12.47 o                         
   7   2   8         58.50         61.29        31.41 o                         
   8   2   8         24.67          8.97        18.77 o                         
  -6   3   8         24.83         19.92        27.58 o                         
  -5   3   8         37.65         25.28        24.52 o                         
  -4   3   8        239.85        229.07        31.41 o                         
  -3   3   8        409.47        448.19        38.31 o                         
  -2   3   8         76.51         88.11        16.09 o                         
  -1   3   8          3.40         15.34         5.28 o                         
   0   3   8         30.38         36.67         4.43 o                         
   1   3   8        150.37        163.51         9.86 o                         
   2   3   8       1144.36       1050.48        29.52 o                         
   3   3   8       1693.49       1858.12        50.69 o                         
   4   3   8         37.23         43.42         9.16 o                         
   5   3   8       1220.75       1306.24        82.74 o                         
   6   3   8        452.14        454.38        32.54 o                         
   7   3   8         21.00         13.39        14.60 o                         
   8   3   8          3.47         -4.65        18.14 o                         
  -5   4   8         18.10         26.05        26.05 o                         
  -4   4   8        138.18        155.53        32.18 o                         
  -3   4   8        139.28        122.58        23.75 o                         
  -2   4   8        715.33        809.81        55.16 o                         
  -1   4   8        854.45        904.60        32.88 o                         
   0   4   8         49.57         52.97         5.75 o                         
   1   4   8        129.08        116.97         8.75 o                         
   2   4   8         98.85         93.78         7.56 o                         
   3   4   8        659.26        655.46        20.42 o                         
   4   4   8         36.96         39.35         6.97 o                         
   5   4   8       1569.10       1527.99       101.90 o                         
   6   4   8        136.27        142.64        18.10 o                         
   7   4   8         32.83         33.01        15.59 o                         
   8   4   8        263.92        328.14        67.42 o                         
  -4   5   8          3.84         11.49        26.05 o                         
  -3   5   8         58.81         44.44        22.22 o                         
  -2   5   8        581.26        556.98        45.97 o                         
  -1   5   8        641.83        693.53        37.30 o                         
   0   5   8        157.09        188.67        18.39 o                         
   1   5   8          7.23          4.84         8.57 o                         
   2   5   8        525.79        529.05        30.08 o                         
   3   5   8       2180.53       2157.81        68.05 o                         
   4   5   8         61.23         83.61        14.94 o                         
   5   5   8        281.51        269.53        20.40 o                         
   6   5   8         13.44         36.77        25.28 o                         
   7   5   8         18.80         -1.53        27.58 o                         
   8   5   8        202.22        186.17        49.03 o                         
  -3   6   8          0.55         -2.30        22.22 o                         
  -2   6   8          2.04         30.65        22.22 o                         
  -1   6   8         80.99         75.85        20.69 o                         
   0   6   8        295.38        308.75        25.02 o                         
   1   6   8        185.64        185.59        17.98 o                         
   2   6   8         63.64         87.63        20.30 o                         
   3   6   8        195.22        246.70        39.07 o                         
   4   6   8        372.08        356.25        46.73 o                         
   5   6   8         79.09        126.41        33.71 o                         
   6   6   8          6.08         -3.83        26.81 o                         
   7   6   8         17.80        -28.35        28.35 o                         
   0   7   8          0.13         14.56        26.05 o                         
   1   7   8         17.43        -16.85        25.28 o                         
   2   7   8         27.20         16.85        26.81 o                         
   3   7   8         29.85         62.82        29.88 o                         
   4   7   8        281.60        237.50        42.14 o                         
   5   7   8        755.16        583.03        66.65 o                         
   6   7   8        127.49        111.86        42.90 o                         
   1   8   8          8.03          5.36        32.18 o                         
   2   8   8          1.76         -9.96        32.18 o                         
   3   8   8         27.68         21.45        34.48 o                         
   4   8   8         13.64         16.09        33.71 o                         
  -5  -7   9         17.25         18.39        21.45 o                         
  -4  -7   9          2.21        -13.02        13.02 o                         
  -3  -7   9         98.93        104.96        20.69 o                         
  -2  -7   9        142.43        172.38        25.28 o                         
  -1  -7   9         70.59         71.25        18.39 o                         
   0  -7   9        132.11        185.40        37.54 o                         
  -7  -6   9         12.75         -6.13        23.75 o                         
  -6  -6   9         31.36         61.29        24.52 o                         
  -5  -6   9        159.28        188.47        29.11 o                         
  -4  -6   9        132.42        142.50        23.75 o                         
  -3  -6   9        554.18        537.06        40.61 o                         
  -2  -6   9        274.43        271.98        29.88 o                         
  -1  -6   9         75.41         59.76        16.85 o                         
   0  -6   9         29.09         21.16        12.64 o                         
   1  -6   9         84.26         95.49        14.71 o                         
   2  -6   9        191.78        194.47        37.92 o                         
   3  -6   9         71.42         50.56        24.52 o                         
  -7  -5   9        126.49        137.10        24.85 o                         
  -6  -5   9          6.70         18.39        14.56 o                         
  -5  -5   9        360.34        389.65        28.80 o                         
  -4  -5   9        535.85        500.20        54.78 o                         
  -3  -5   9         83.27        117.22        19.15 o                         
  -2  -5   9        122.84        125.65        18.39 o                         
  -1  -5   9         11.75          7.22         4.44 o                         
   0  -5   9        180.39        175.25        14.31 o                         
   1  -5   9         79.92         69.27        14.94 o                         
   2  -5   9        111.06        178.51        29.11 o                         
   3  -5   9         84.99        105.05        22.94 o                         
   4  -5   9         10.39         34.39        22.04 o                         
  -7  -4   9        150.41        149.99        28.95 o                         
  -6  -4   9        244.90        286.49        35.38 o                         
  -5  -4   9         21.28         27.97        16.34 o                         
  -4  -4   9          1.90         -2.03         4.30 o                         
  -3  -4   9        464.10        414.72        13.67 o                         
  -2  -4   9        761.07        774.09        30.05 o                         
  -1  -4   9        435.90        428.02        17.34 o                         
   0  -4   9        587.55        570.56        24.07 o                         
   1  -4   9          4.18         12.29         5.50 o                         
   2  -4   9        427.31        395.52        81.98 o                         
   3  -4   9          1.93         25.18        15.43 o                         
   4  -4   9        361.69        278.90        32.92 o                         
   5  -4   9          2.48         27.14        21.23 o                         
  -8  -3   9         13.96          9.76        18.80 o                         
  -7  -3   9        102.98         80.92        17.99 o                         
  -6  -3   9         60.78         60.97        13.48 o                         
  -5  -3   9          1.45         -1.46         7.48 o                         
  -4  -3   9          5.92          8.34         6.58 o                         
  -3  -3   9       1056.10       1013.02        29.77 o                         
  -2  -3   9       3968.66       3918.69       100.53 o                         
  -1  -3   9         10.84          8.25         3.57 o                         
   0  -3   9        333.75        331.30        14.50 o                         
   1  -3   9        289.61        286.69        41.37 o                         
   2  -3   9          0.54          6.91         9.36 o                         
   3  -3   9          4.46         16.67        12.88 o                         
   4  -3   9        724.61        814.80        79.30 o                         
   5  -3   9        180.77        178.71        30.19 o                         
   6  -3   9          4.28         26.09        22.62 o                         
  -8  -2   9          3.64          8.07        20.60 o                         
  -7  -2   9          0.19          9.17        18.41 o                         
  -6  -2   9        284.77        275.28        58.38 o                         
  -5  -2   9          6.44          0.79         8.62 o                         
  -4  -2   9        125.44        130.63        22.60 o                         
  -3  -2   9       7310.31       7899.94       232.36 o                         
  -2  -2   9        715.62        711.63        24.24 o                         
  -1  -2   9       1619.16       1601.34        49.36 o                         
   0  -2   9       1901.78       1711.60        52.92 o                         
   1  -2   9        484.99        501.83        21.13 o                         
   2  -2   9        489.98        526.11        28.34 o                         
   3  -2   9        893.46        997.49        49.70 o                         
   4  -2   9          6.33         47.51        23.37 o                         
   5  -2   9         93.93        114.86        24.29 o                         
   6  -2   9         96.43        105.29        26.68 o                         
   7  -2   9         25.62         16.87        23.24 o                         
  -7  -1   9        233.44        224.48        36.01 o                         
  -6  -1   9         14.47         12.41        21.07 o                         
  -5  -1   9        220.19        200.52        20.39 o                         
  -4  -1   9        210.98        257.93        19.88 o                         
  -3  -1   9          1.11          3.63         6.21 o                         
  -2  -1   9        512.87        488.41        15.87 o                         
  -1  -1   9       5679.84       5211.22       118.68 o                         
   0  -1   9       2224.81       1975.42        42.32 o                         
   1  -1   9       4205.24       3968.31       101.80 o                         
   2  -1   9       2420.65       2867.44       108.08 o                         
   3  -1   9        989.83       1160.63       150.55 o                         
   4  -1   9        196.11        224.50        23.74 o                         
   5  -1   9          7.10         17.81        14.73 o                         
   6  -1   9         15.49         28.30        19.92 o                         
   7  -1   9        128.27         88.71        26.86 o                         
  -7   0   9        681.20        634.36        58.23 o                         
  -6   0   9        973.67        946.18        67.42 o                         
  -5   0   9         20.51         26.63        19.92 o                         
  -4   0   9         33.11         50.73        11.19 o                         
  -3   0   9       8971.06       9467.66       341.83 o                         
  -2   0   9         85.73         80.54         9.16 o                         
  -1   0   9      13548.29      13472.59       303.29 o                         
   0   0   9       1661.24       1576.92        34.40 o                         
   1   0   9         31.67         31.86         3.80 o                         
   2   0   9       2724.21       2772.85       126.72 o                         
   3   0   9       9867.73      11412.32       411.45 o                         
   4   0   9       4607.36       5391.92       306.84 o                         
   5   0   9          8.94         18.27        13.32 o                         
   6   0   9         20.70         21.88        16.86 o                         
   7   0   9         20.52          8.13        17.52 o                         
  -7   1   9         75.33         58.99        28.35 o                         
  -6   1   9         97.58         90.40        24.52 o                         
  -5   1   9         69.81        123.35        24.52 o                         
  -4   1   9        460.11        444.12        36.01 o                         
  -3   1   9       1953.43       1903.97        86.19 o                         
  -2   1   9       6617.30       6583.68       238.90 o                         
  -1   1   9       2976.45       2860.93       103.68 o                         
   0   1   9        337.02        363.82        10.04 o                         
   1   1   9        810.75        653.84        17.65 o                         
   2   1   9        118.95        110.12         8.51 o                         
   3   1   9        770.30        845.40        39.84 o                         
   4   1   9       5475.25       6271.05       232.11 o                         
   5   1   9       2197.57       2673.32       109.91 o                         
   6   1   9         50.10         56.26        16.93 o                         
   7   1   9        282.51        269.12        45.59 o                         
   8   1   9        233.33        202.98        34.14 o                         
  -6   2   9          0.28         32.18        22.98 o                         
  -5   2   9        147.98        160.12        29.88 o                         
  -4   2   9        497.66        512.55        42.14 o                         
  -3   2   9        278.95        289.33        22.62 o                         
  -2   2   9       1875.36       1731.33        68.99 o                         
  -1   2   9      14747.06      14330.40       361.71 o                         
   0   2   9       5007.51       4852.90       110.79 o                         
   1   2   9        202.92        212.83         8.73 o                         
   2   2   9       1165.75       1236.24        39.87 o                         
   3   2   9        942.23        967.47        45.59 o                         
   4   2   9       1412.48       1620.13        66.28 o                         
   5   2   9       1478.16       1672.72        71.90 o                         
   6   2   9       1449.46       1623.31        74.85 o                         
   7   2   9         10.13         36.41        18.42 o                         
   8   2   9         20.09         19.26        18.85 o                         
  -6   3   9          2.39          9.19        26.05 o                         
  -5   3   9        236.07        324.84        43.67 o                         
  -4   3   9        211.16        182.34        29.11 o                         
  -3   3   9         70.68         55.16        16.85 o                         
  -2   3   9          2.77         19.15        12.26 o                         
  -1   3   9        646.64        649.77        24.83 o                         
   0   3   9       2678.72       2537.35        67.14 o                         
   1   3   9       1313.95       1345.87        43.63 o                         
   2   3   9       2100.35       2003.25        53.52 o                         
   3   3   9       4092.40       4091.33       106.94 o                         
   4   3   9       1669.38       1818.96        72.98 o                         
   5   3   9         28.53         40.52        10.90 o                         
   6   3   9         31.05         32.41        12.99 o                         
   7   3   9         71.00         73.36        19.25 o                         
   8   3   9          0.60         -7.03        16.14 o                         
  -5   4   9         31.39         62.82        29.88 o                         
  -4   4   9        160.10        199.96        34.48 o                         
  -3   4   9        745.10        822.06        58.23 o                         
  -2   4   9         77.53         91.94        19.15 o                         
  -1   4   9          0.96         13.64         7.73 o                         
   0   4   9        149.94        152.58        10.81 o                         
   1   4   9        158.09        168.94        32.94 o                         
   2   4   9        492.80        495.79        19.60 o                         
   3   4   9       1370.68       1295.49        36.68 o                         
   4   4   9         61.99         60.63         8.32 o                         
   5   4   9        168.02        172.36        16.94 o                         
   6   4   9        492.01        461.48        31.87 o                         
   7   4   9          6.92         -8.85        12.79 o                         
   8   4   9          6.10          0.97        18.99 o                         
  -4   5   9          0.45         10.73        25.28 o                         
  -3   5   9         62.88         70.48        24.52 o                         
  -2   5   9        183.32        219.11        29.88 o                         
  -1   5   9        298.41        369.13        26.49 o                         
   0   5   9        213.35        213.27        20.69 o                         
   1   5   9         72.89         78.42        11.83 o                         
   2   5   9         17.35         26.30         8.91 o                         
   3   5   9         76.29         86.07         7.87 o                         
   4   5   9        625.22        601.37        31.17 o                         
   5   5   9       1118.85       1029.14        47.67 o                         
   6   5   9         27.43         29.88        26.81 o                         
   7   5   9        194.35        199.96        45.97 o                         
  -3   6   9          9.38         48.27        26.81 o                         
  -2   6   9        131.39        127.94        28.35 o                         
  -1   6   9        232.99        288.83        35.24 o                         
   0   6   9         12.21         34.72        12.88 o                         
   1   6   9         57.44         73.37        13.02 o                         
   2   6   9        247.10        268.25        20.00 o                         
   3   6   9        191.26        170.08        35.24 o                         
   4   6   9         98.01        117.22        30.65 o                         
   5   6   9        168.87        166.25        35.24 o                         
   6   6   9          3.57          3.06        25.28 o                         
   7   6   9          0.58         32.94        36.77 o                         
   0   7   9          8.12         -0.77        29.11 o                         
   1   7   9         17.88        -19.15        22.98 o                         
   2   7   9         25.08         36.77        28.35 o                         
   3   7   9         20.62         -0.77        28.35 o                         
   4   7   9        133.83        150.16        37.54 o                         
   5   7   9         47.22         92.70        39.07 o                         
   6   7   9         51.76         44.44        33.71 o                         
   1   8   9         25.37         65.12        36.77 o                         
   2   8   9          4.21         13.79        30.65 o                         
   3   8   9          1.92         12.26        33.71 o                         
   4   8   9         22.09         49.80        37.54 o                         
  -6  -7  10         27.95         58.99        29.88 o                         
  -5  -7  10         37.41         42.90        22.22 o                         
  -4  -7  10         14.05         20.69        16.85 o                         
  -3  -7  10          3.80         -4.60        13.02 o                         
  -2  -7  10        162.07        178.51        26.81 o                         
  -1  -7  10         69.98         62.82        19.15 o                         
   0  -7  10         18.67         26.05        19.15 o                         
   1  -7  10          0.85         31.41        29.11 o                         
  -6  -6  10        184.31        147.10        31.41 o                         
  -5  -6  10        146.10        230.61        32.18 o                         
  -4  -6  10        105.53        109.56        22.22 o                         
  -3  -6  10        139.77        144.03        23.75 o                         
  -2  -6  10         35.50         73.55        16.85 o                         
  -1  -6  10         42.45         13.02        13.02 o                         
   0  -6  10          1.95          0.74         7.77 o                         
   1  -6  10         68.32         57.39        12.47 o                         
   2  -6  10         70.83         78.42        17.78 o                         
   3  -6  10        100.43        117.22        30.65 o                         
  -7  -5  10        147.77         80.24        22.19 o                         
  -6  -5  10        575.98        574.18        42.52 o                         
  -5  -5  10          4.83          6.24        11.02 o                         
  -4  -5  10         57.59         66.60        12.32 o                         
  -3  -5  10       2120.22       2368.89       132.54 o                         
  -2  -5  10       2767.52       2400.27        93.85 o                         
  -1  -5  10        124.17        131.09         9.49 o                         
   0  -5  10         19.77         19.39         7.51 o                         
   1  -5  10         56.61         45.47        10.90 o                         
   2  -5  10        127.45         99.53        17.71 o                         
   3  -5  10        347.37        343.27        34.02 o                         
   4  -5  10        167.84        159.36        35.24 o                         
  -7  -4  10          6.46         30.33        20.78 o                         
  -6  -4  10         10.51         26.50        12.02 o                         
  -5  -4  10         32.65         36.04         8.95 o                         
  -4  -4  10        207.04        223.87        13.62 o                         
  -3  -4  10        455.07        450.16        15.02 o                         
  -2  -4  10       1487.66       1402.22        44.08 o                         
  -1  -4  10       3251.59       3024.75        91.96 o                         
   0  -4  10        309.06        307.88        17.85 o                         
   1  -4  10        439.82        404.57        24.00 o                         
   2  -4  10       1075.46       1070.13       121.05 o                         
   3  -4  10        621.27        747.26        82.36 o                         
   4  -4  10          1.39         20.75        16.85 o                         
   5  -4  10          8.25         24.00        20.50 o                         
  -7  -3  10        579.57        598.29        59.76 o                         
  -6  -3  10       1876.44       1785.83        90.12 o                         
  -5  -3  10          1.64         -2.84         7.42 o                         
  -4  -3  10        166.39        161.47        21.08 o                         
  -3  -3  10       1956.13       1966.43        53.70 o                         
  -2  -3  10        755.59        702.38        18.34 o                         
  -1  -3  10        593.31        553.17        19.79 o                         
   0  -3  10       2803.47       2646.10        81.41 o                         
   1  -3  10         39.61         35.74         6.09 o                         
   2  -3  10         36.45         35.15        12.64 o                         
   3  -3  10       2438.10       2544.08       122.58 o                         
   4  -3  10        702.21        705.61        45.79 o                         
   5  -3  10         31.56         46.09        21.83 o                         
   6  -3  10          0.01        -14.78        20.19 o                         
  -7  -2  10        980.22        847.57        85.00 o                         
  -6  -2  10        911.41        812.10        43.99 o                         
  -5  -2  10         66.43         53.76        11.90 o                         
  -4  -2  10        476.45        467.79        25.58 o                         
  -3  -2  10       2224.84       2131.79        82.01 o                         
  -2  -2  10       1180.44       1087.26        30.51 o                         
  -1  -2  10       1030.88        949.97        30.92 o                         
   0  -2  10         49.71         57.57         5.72 o                         
   1  -2  10         55.18         54.15         7.04 o                         
   2  -2  10        942.02       1012.89        44.41 o                         
   3  -2  10        232.42        271.49        23.99 o                         
   4  -2  10       2262.60       2420.78       103.66 o                         
   5  -2  10        504.29        589.03        45.79 o                         
   6  -2  10          9.09         31.16        20.27 o                         
   7  -2  10         18.80         26.60        23.38 o                         
  -7  -1  10        130.35        122.58        28.35 o                         
  -6  -1  10         42.55         29.11        14.15 o                         
  -5  -1  10         21.83         51.78        12.87 o                         
  -4  -1  10        244.25        274.16        20.23 o                         
  -3  -1  10       1472.15       1422.75        57.36 o                         
  -2  -1  10        380.09        326.78        12.32 o                         
  -1  -1  10          6.18         12.92         2.84 o                         
   0  -1  10       1079.25        996.10        22.56 o                         
   1  -1  10       2324.15       2377.41        55.98 o                         
   2  -1  10        190.14        176.17        35.38 o                         
   3  -1  10        233.71        317.23        22.98 o                         
   4  -1  10        152.14        169.00        20.23 o                         
   5  -1  10        218.92        186.65        29.50 o                         
   6  -1  10        334.57        318.13        47.12 o                         
   7  -1  10         79.35         67.44        24.52 o                         
  -7   0  10        152.82        161.65        34.48 o                         
  -6   0  10         98.18         62.06        21.45 o                         
  -5   0  10         48.07         53.23        36.01 o                         
  -4   0  10        630.98        725.75        36.10 o                         
  -3   0  10         51.91         69.23         9.92 o                         
  -2   0  10        738.66        691.48        30.52 o                         
  -1   0  10       2585.02       2481.18        58.24 o                         
   0   0  10         96.54         68.00         5.77 o                         
   1   0  10         17.53         19.69         4.65 o                         
   2   0  10         16.75         19.94         6.32 o                         
   3   0  10       1156.26       1536.66        62.83 o                         
   4   0  10       1604.28       1782.37       170.85 o                         
   5   0  10        369.93        353.04        46.35 o                         
   6   0  10         19.67          3.19        15.59 o                         
   7   0  10         65.32         65.36        22.25 o                         
  -7   1  10        258.43        294.96        45.97 o                         
  -6   1  10        121.15        137.14        29.88 o                         
  -5   1  10        901.21        853.48        60.52 o                         
  -4   1  10          1.79         16.28        10.67 o                         
  -3   1  10       2112.78       2128.52       124.50 o                         
  -2   1  10       1272.01       1327.71        61.67 o                         
  -1   1  10       4237.91       3991.63       118.84 o                         
   0   1  10       2127.76       2041.89        44.34 o                         
   1   1  10       6259.31       6317.05       143.83 o                         
   2   1  10        120.10         98.55         9.57 o                         
   3   1  10      11936.85      13221.39       474.02 o                         
   4   1  10        530.20        557.53        30.75 o                         
   5   1  10         26.02         29.05        12.05 o                         
   6   1  10         40.55         53.41        17.49 o                         
   7   1  10        175.41        175.85        27.20 o                         
   8   1  10         29.96          9.88        20.05 o                         
  -6   2  10          4.48         18.39        21.45 o                         
  -5   2  10          1.60         -1.53        18.39 o                         
  -4   2  10        352.47        375.41        39.07 o                         
  -3   2  10         29.47         33.84        12.26 o                         
  -2   2  10          3.16         11.88         9.58 o                         
  -1   2  10        118.41        165.49        12.94 o                         
   0   2  10       1504.76       1486.23        40.61 o                         
   1   2  10        878.95        853.82        24.76 o                         
   2   2  10         30.72         35.12         5.50 o                         
   3   2  10         40.94         31.01         7.77 o                         
   4   2  10        212.03        242.71        19.14 o                         
   5   2  10        720.82        838.89        42.86 o                         
   6   2  10         66.57         88.10        22.60 o                         
   7   2  10         21.70         15.45        19.15 o                         
   8   2  10        285.00        265.80        34.77 o                         
  -6   3  10          2.63          0.00        27.58 o                         
  -5   3  10        422.76        390.73        46.73 o                         
  -4   3  10        203.88        221.41        31.41 o                         
  -3   3  10         90.86        103.43        20.69 o                         
  -2   3  10        299.94        313.35        29.88 o                         
  -1   3  10        326.36        315.83        13.48 o                         
   0   3  10         34.26         39.56         5.09 o                         
   1   3  10       2347.70       2324.35        71.35 o                         
   2   3  10       2736.28       2717.01        71.65 o                         
   3   3  10        944.48       1031.21        49.84 o                         
   4   3  10         55.11         67.67        11.19 o                         
   5   3  10       1690.20       1859.76        79.68 o                         
   6   3  10        821.15        866.71        46.19 o                         
   7   3  10         40.04         62.73        20.30 o                         
   8   3  10         13.79         -8.06        28.35 o                         
  -5   4  10        250.37        200.73        37.54 o                         
  -4   4  10         78.15         95.77        27.58 o                         
  -3   4  10        306.74        387.66        41.37 o                         
  -2   4  10        886.21        946.18        61.29 o                         
  -1   4  10       1062.33       1108.24        39.05 o                         
   0   4  10        259.40        268.80        25.31 o                         
   1   4  10         29.01         25.81        11.49 o                         
   2   4  10        257.18        239.92        17.28 o                         
   3   4  10          0.32          3.13         4.57 o                         
   4   4  10         28.40         24.45         7.17 o                         
   5   4  10        937.98        968.39        46.38 o                         
   6   4  10        515.95        581.09        36.38 o                         
   7   4  10         39.87         20.07        14.85 o                         
   8   4  10          5.45         11.63        17.98 o                         
  -4   5  10          0.30         17.62        25.28 o                         
  -3   5  10         54.33         64.36        24.52 o                         
  -2   5  10        485.50        491.86        42.14 o                         
  -1   5  10        463.58        490.08        48.65 o                         
   0   5  10        195.46        211.46        19.27 o                         
   1   5  10         63.95         57.51        11.58 o                         
   2   5  10       1221.99       1283.42        93.09 o                         
   3   5  10        661.81        733.53        78.15 o                         
   4   5  10        126.97        132.49        19.15 o                         
   5   5  10         19.78         23.85        26.43 o                         
   6   5  10         13.33         19.92        22.60 o                         
   7   5  10        154.73        190.77        46.73 o                         
  -3   6  10         22.07         19.15        25.28 o                         
  -2   6  10         28.87         42.90        23.75 o                         
  -1   6  10          1.48         10.73        16.85 o                         
   0   6  10        240.78        232.91        36.01 o                         
   1   6  10        266.84        288.76        22.74 o                         
   2   6  10        401.83        409.51        38.69 o                         
   3   6  10         74.85         75.85        27.58 o                         
   4   6  10        194.93        172.38        36.77 o                         
   5   6  10        520.58        514.08        58.99 o                         
   6   6  10          2.09         22.22        27.58 o                         
   7   6  10         90.12         60.52        43.67 o                         
   0   7  10         13.84          9.19        27.58 o                         
   1   7  10        130.16        141.74        37.54 o                         
   2   7  10          0.24         31.41        27.58 o                         
   3   7  10         40.67         29.88        32.18 o                         
   4   7  10        397.65        360.08        52.10 o                         
   5   7  10        253.28        196.90        44.44 o                         
   6   7  10         26.83         19.92        32.94 o                         
   1   8  10          0.15          5.36        32.18 o                         
   2   8  10         15.46         46.73        36.01 o                         
   3   8  10          2.83         35.24        36.01 o                         
   4   8  10          8.98          8.43        35.24 o                         
  -5  -7  11         10.34         -9.19        16.85 o                         
  -4  -7  11          6.56         13.02        15.32 o                         
  -3  -7  11         24.85         22.98        16.85 o                         
  -2  -7  11        125.97        105.73        22.22 o                         
  -1  -7  11         60.81         65.12        19.92 o                         
   0  -7  11          0.27         36.77        19.15 o                         
   1  -7  11         10.04         26.81        22.98 o                         
  -6  -6  11         71.12        101.90        28.35 o                         
  -5  -6  11         84.74         84.27        23.75 o                         
  -4  -6  11         93.08         80.44        19.92 o                         
  -3  -6  11        198.43        240.57        30.65 o                         
  -2  -6  11        148.34        137.90        22.98 o                         
  -1  -6  11         49.61         69.72        18.39 o                         
   0  -6  11         29.47         25.47         9.50 o                         
   1  -6  11         66.15         64.43        13.43 o                         
   2  -6  11          9.71         15.67        13.07 o                         
   3  -6  11          1.57          9.89        15.81 o                         
  -7  -5  11         30.31         -9.96        20.69 o                         
  -6  -5  11          6.02          0.21        22.60 o                         
  -5  -5  11         38.74         40.94        12.97 o                         
  -4  -5  11         17.18         15.01         9.16 o                         
  -3  -5  11         35.32         46.27        10.34 o                         
  -2  -5  11         47.80         94.23        17.62 o                         
  -1  -5  11        163.46        161.25        25.02 o                         
   0  -5  11         28.06         24.49         7.77 o                         
   1  -5  11        136.42        140.76        15.82 o                         
   2  -5  11        161.16        172.71        19.30 o                         
   3  -5  11         22.21          7.66        18.39 o                         
   4  -5  11         42.38         35.24        22.98 o                         
  -7  -4  11        193.31        159.34        29.52 o                         
  -6  -4  11       1532.30       1551.79        58.23 o                         
  -5  -4  11          3.31          1.24         7.27 o                         
  -4  -4  11        693.86        706.96        28.93 o                         
  -3  -4  11       1780.44       1857.91        50.06 o                         
  -2  -4  11        884.72        860.40        28.96 o                         
  -1  -4  11        181.53        202.61        11.71 o                         
   0  -4  11        643.39        594.61        28.13 o                         
   1  -4  11         41.77         48.25         6.39 o                         
   2  -4  11          0.62         45.37        12.61 o                         
   3  -4  11        454.93        478.20        34.96 o                         
   4  -4  11        376.57        435.92        39.55 o                         
   5  -4  11         10.68         -7.48        21.83 o                         
  -7  -3  11        322.29        339.32        31.08 o                         
  -6  -3  11        426.56        443.40        45.91 o                         
  -5  -3  11         45.00         31.55         9.44 o                         
  -4  -3  11         16.94         17.83         6.84 o                         
  -3  -3  11        558.73        603.15        22.44 o                         
  -2  -3  11        846.75        830.79        23.82 o                         
  -1  -3  11        556.20        500.89        18.73 o                         
   0  -3  11        345.48        359.82        18.12 o                         
   1  -3  11          7.71          9.33         5.21 o                         
   2  -3  11         78.02         81.72        19.15 o                         
   3  -3  11         27.05         78.95        20.69 o                         
   4  -3  11        769.63        945.23        53.43 o                         
   5  -3  11        309.22        361.71        51.33 o                         
   6  -3  11         33.59         20.06        21.29 o                         
  -7  -2  11         37.07         18.70        19.04 o                         
  -6  -2  11         60.77         54.55        14.71 o                         
  -5  -2  11         64.21         79.35        13.62 o                         
  -4  -2  11       4269.83       4339.40       161.91 o                         
  -3  -2  11        428.91        408.44        21.70 o                         
  -2  -2  11        442.99        431.54        16.75 o                         
  -1  -2  11       5727.96       5571.66       141.53 o                         
   0  -2  11       2920.63       2781.73        84.32 o                         
   1  -2  11        175.17        174.95        10.90 o                         
   2  -2  11          3.66          5.88         7.53 o                         
   3  -2  11          9.61          3.73         9.50 o                         
   4  -2  11        358.88        465.68        36.41 o                         
   5  -2  11        288.04        311.62        33.26 o                         
   6  -2  11        654.37        763.75        54.49 o                         
  -7  -1  11        625.46        550.85        54.40 o                         
  -6  -1  11          1.63         -3.58        11.75 o                         
  -5  -1  11        193.26        206.83        20.78 o                         
  -4  -1  11         43.59         51.30        10.31 o                         
  -3  -1  11         11.70         15.41         7.18 o                         
  -2  -1  11         12.55         17.72         5.21 o                         
  -1  -1  11       1532.55       1505.44        36.38 o                         
   0  -1  11       8140.18       7890.20       163.26 o                         
   1  -1  11       1705.50       1694.39        45.77 o                         
   2  -1  11        795.99        855.21        37.11 o                         
   3  -1  11        609.75        788.63        38.17 o                         
   4  -1  11       2306.21       2712.55       110.22 o                         
   5  -1  11        271.78        275.51        29.22 o                         
   6  -1  11        623.19        600.52        47.63 o                         
   7  -1  11        313.99        332.60        38.83 o                         
  -7   0  11        898.37        732.43        62.06 o                         
  -6   0  11        966.16        901.93        80.06 o                         
  -5   0  11         71.16         85.97        22.22 o                         
  -4   0  11       1479.71       1399.34        88.11 o                         
  -3   0  11       4059.83       4239.19       157.88 o                         
  -2   0  11        531.97        523.51        39.07 o                         
  -1   0  11        215.20        211.62         8.72 o                         
   0   0  11        419.00        368.27        10.47 o                         
   1   0  11       2051.91       2181.49        51.66 o                         
   2   0  11        425.24        381.89        19.04 o                         
   3   0  11       7006.86       7535.76       521.36 o                         
   4   0  11        553.94        631.17        35.10 o                         
   5   0  11         82.65        112.70        19.14 o                         
   6   0  11        300.51        373.96        35.64 o                         
   7   0  11          0.62          2.41        17.71 o                         
  -7   1  11         21.74         22.98        24.52 o                         
  -6   1  11        756.27        695.65        57.46 o                         
  -5   1  11         28.72         32.02        14.02 o                         
  -4   1  11        459.63        496.33        31.58 o                         
  -3   1  11       1484.35       1358.14        57.36 o                         
  -2   1  11        729.58        667.35        30.82 o                         
  -1   1  11       1247.24       1253.58        40.40 o                         
   0   1  11       2191.89       2207.35        48.15 o                         
   1   1  11       1076.94       1014.67        26.01 o                         
   2   1  11        370.88        448.04        25.28 o                         
   3   1  11        310.59        312.89        19.30 o                         
   4   1  11       1706.10       1857.37        76.04 o                         
   5   1  11       1133.75       1323.98        61.58 o                         
   6   1  11        847.32        919.11        59.76 o                         
   7   1  11       1236.68       1316.55        70.43 o                         
   8   1  11        187.02        196.20        32.02 o                         
  -6   2  11         97.85        139.44        32.18 o                         
  -5   2  11        248.44        223.71        34.48 o                         
  -4   2  11        324.53        363.15        36.77 o                         
  -3   2  11         91.39        109.89        15.46 o                         
  -2   2  11        648.68        602.87        29.74 o                         
  -1   2  11       7637.70       7235.75       189.54 o                         
   0   2  11       1972.93       1752.52        47.52 o                         
   1   2  11        123.69        146.04        11.81 o                         
   2   2  11          3.77         11.67         6.50 o                         
   3   2  11       2828.35       2765.82       104.80 o                         
   4   2  11         21.29         26.50         8.67 o                         
   5   2  11       2825.98       3080.94       121.26 o                         
   6   2  11       1059.81       1077.99        55.63 o                         
   7   2  11        304.02        318.00        44.44 o                         
   8   2  11        104.65        114.09        26.30 o                         
  -5   3  11        199.33        144.03        29.88 o                         
  -4   3  11         26.92         24.52        17.62 o                         
  -3   3  11         67.04         52.86        16.85 o                         
  -2   3  11         67.08         91.94        18.39 o                         
  -1   3  11        217.01        219.21        12.72 o                         
   0   3  11        127.24         99.66         9.86 o                         
   1   3  11        250.10        264.18        17.84 o                         
   2   3  11       2010.64       2127.49        66.20 o                         
   3   3  11       1628.25       1654.50        66.23 o                         
   4   3  11       4183.45       4326.81       161.91 o                         
   5   3  11        693.00        720.38        37.71 o                         
   6   3  11        436.83        468.09        32.76 o                         
   7   3  11         61.16         63.50        18.95 o                         
   8   3  11         18.17         11.05        18.39 o                         
  -5   4  11        106.76        108.03        32.18 o                         
  -4   4  11        207.84        216.82        35.24 o                         
  -3   4  11         47.32         66.65        21.45 o                         
  -2   4  11        135.40        166.25        25.28 o                         
  -1   4  11        179.72        189.21        13.00 o                         
   0   4  11         19.98         27.14         4.75 o                         
   1   4  11        696.88        714.86        57.08 o                         
   2   4  11        445.42        426.40        24.37 o                         
   3   4  11        213.99        191.75        11.60 o                         
   4   4  11        559.13        555.32        23.71 o                         
   5   4  11        801.49        848.24        49.42 o                         
   6   4  11        661.26        684.09        39.50 o                         
   7   4  11         12.54          6.24        21.45 o                         
   8   4  11         29.40          6.08        18.28 o                         
  -4   5  11          0.45        -20.69        20.69 o                         
  -3   5  11         55.77         24.52        17.62 o                         
  -2   5  11         73.71        125.65        25.28 o                         
  -1   5  11         14.10         64.69        14.46 o                         
   0   5  11         71.28        117.84        15.87 o                         
   1   5  11         42.50         39.25        11.33 o                         
   2   5  11         62.45         68.64        17.62 o                         
   3   5  11         11.73         16.50         9.03 o                         
   4   5  11         70.11         61.61        11.65 o                         
   5   5  11         99.17        130.13        16.14 o                         
   6   5  11        855.86        805.82        45.80 o                         
   7   5  11         46.68         40.61        34.48 o                         
  -3   6  11          1.70         11.49        24.52 o                         
  -2   6  11         21.52         -2.30        19.92 o                         
  -1   6  11        182.13        183.11        28.35 o                         
   0   6  11          9.81          8.99        12.71 o                         
   1   6  11          6.08         32.38        11.58 o                         
   2   6  11         10.15         29.34        10.56 o                         
   3   6  11         76.02         55.65        16.75 o                         
   4   6  11          8.77         13.02        26.81 o                         
   5   6  11        250.55        236.74        42.14 o                         
   6   6  11          1.32         24.52        27.58 o                         
   7   6  11          4.42         32.94        32.94 o                         
   0   7  11         23.63         25.28        30.65 o                         
   1   7  11          0.88         -2.30        26.05 o                         
   2   7  11          1.00         15.32        30.65 o                         
   3   7  11          4.88         22.22        30.65 o                         
   4   7  11         20.71         39.07        29.88 o                         
   5   7  11         13.19         46.73        33.71 o                         
   6   7  11          0.64        -16.85        29.11 o                         
   2   8  11          1.11         20.69        38.31 o                         
   3   8  11          0.70        -16.85        32.94 o                         
   4   8  11         68.95         16.09        37.54 o                         
  -5  -7  12         17.65          6.13        19.92 o                         
  -4  -7  12          1.37         15.32        16.85 o                         
  -3  -7  12         16.63         21.45        16.85 o                         
  -2  -7  12          3.80         19.92        15.32 o                         
  -1  -7  12         48.33         67.42        20.69 o                         
   0  -7  12        150.93        153.99        29.88 o                         
   1  -7  12         58.16         72.78        28.35 o                         
  -6  -6  12        381.17        380.77        49.03 o                         
  -5  -6  12        173.96        226.01        33.71 o                         
  -4  -6  12        382.18        399.92        42.14 o                         
  -3  -6  12        164.25        155.53        25.28 o                         
  -2  -6  12         56.42         64.36        17.62 o                         
  -1  -6  12        140.00        111.86        22.98 o                         
   0  -6  12         52.86         54.43        13.51 o                         
   1  -6  12        126.64        138.97        17.11 o                         
   2  -6  12         55.18         49.06        16.09 o                         
   3  -6  12          1.66         -5.69        15.71 o                         
  -7  -5  12         96.17         42.90        27.58 o                         
  -6  -5  12         71.84         81.21        25.28 o                         
  -5  -5  12        104.49         89.64        23.75 o                         
  -4  -5  12          4.37         -0.77        11.49 o                         
  -3  -5  12        354.74        347.31        19.02 o                         
  -2  -5  12       1146.39       1178.32        74.32 o                         
  -1  -5  12        207.35        214.11        15.73 o                         
   0  -5  12         18.58         10.20         7.51 o                         
   1  -5  12         14.47         22.49         9.02 o                         
   2  -5  12          3.48         -0.06        21.83 o                         
   3  -5  12          5.81        -10.73        18.39 o                         
   4  -5  12        138.76        160.89        33.71 o                         
  -7  -4  12        406.55        367.56        39.75 o                         
  -6  -4  12        143.46        147.85        16.87 o                         
  -5  -4  12         30.70         26.76         9.22 o                         
  -4  -4  12          4.36          2.76         6.16 o                         
  -3  -4  12        187.37        209.44         8.93 o                         
  -2  -4  12       1718.29       1689.61        53.11 o                         
  -1  -4  12        925.14        861.86        30.42 o                         
   0  -4  12        426.23        391.44        21.54 o                         
   1  -4  12        432.21        451.21        25.31 o                         
   2  -4  12        249.57        280.81        22.44 o                         
   3  -4  12        129.13        146.82        21.07 o                         
   4  -4  12         25.29         31.30        22.22 o                         
   5  -4  12         38.73         -3.15        18.80 o                         
  -7  -3  12        471.03        493.21        35.53 o                         
  -6  -3  12        954.05        897.91        41.23 o                         
  -5  -3  12         43.13         45.40        10.19 o                         
  -4  -3  12        107.49         97.62        11.01 o                         
  -3  -3  12        396.52        389.79        17.02 o                         
  -2  -3  12        308.57        305.70        10.24 o                         
  -1  -3  12        850.72        746.69        37.63 o                         
   0  -3  12       3098.35       3032.79       113.45 o                         
   1  -3  12        160.99        172.34        10.93 o                         
   2  -3  12        216.77        288.26        34.86 o                         
   3  -3  12       1774.93       1974.19       123.35 o                         
   4  -3  12        961.34       1223.96        62.19 o                         
   5  -3  12        132.97        133.26        26.81 o                         
   6  -3  12          0.46        -24.52        24.52 o                         
  -7  -2  12        102.71         91.43        17.84 o                         
  -6  -2  12         61.78         76.16        16.15 o                         
  -5  -2  12        276.80        303.52        24.07 o                         
  -4  -2  12       1388.56       1492.23        61.58 o                         
  -3  -2  12       1192.13       1169.01        48.37 o                         
  -2  -2  12       1726.04       1549.09        49.36 o                         
  -1  -2  12       1013.80        955.89        27.15 o                         
   0  -2  12        948.11        913.20        28.87 o                         
   1  -2  12        565.49        580.27        21.73 o                         
   2  -2  12          2.25          9.53         9.19 o                         
   3  -2  12          2.84         24.67        11.02 o                         
   4  -2  12        288.37        318.67        28.80 o                         
   5  -2  12       1543.51       1647.89        79.25 o                         
   6  -2  12          4.85         13.60        17.63 o                         
  -7  -1  12         87.45         81.55        21.67 o                         
  -6  -1  12        250.09        264.07        27.07 o                         
  -5  -1  12        157.98        174.22        19.70 o                         
  -4  -1  12        609.42        637.93        32.29 o                         
  -3  -1  12        163.89        131.55        13.07 o                         
  -2  -1  12       2129.36       2111.09        91.55 o                         
  -1  -1  12        340.01        331.98        12.44 o                         
   0  -1  12       2022.10       1951.19        46.38 o                         
   1  -1  12        163.54        153.15         8.23 o                         
   2  -1  12        263.29        275.96        24.96 o                         
   3  -1  12       1407.24       1695.61        69.60 o                         
   4  -1  12         33.71         58.13        13.18 o                         
   5  -1  12         71.72         72.20        18.40 o                         
   6  -1  12        253.40        290.53        66.65 o                         
   7  -1  12         67.81         77.05        25.31 o                         
  -7   0  12         41.20         58.23        23.75 o                         
  -6   0  12         92.57        116.71        20.69 o                         
  -5   0  12        448.50        391.65        31.41 o                         
  -4   0  12         45.44         64.12        24.13 o                         
  -3   0  12         87.24         94.62        12.64 o                         
  -2   0  12        960.15       1033.25        43.05 o                         
  -1   0  12        614.24        576.04        21.65 o                         
   0   0  12       2495.28       2356.89        55.85 o                         
   1   0  12        445.16        445.06        15.30 o                         
   2   0  12        253.68        249.23        16.36 o                         
   3   0  12        348.26        403.81        33.33 o                         
   4   0  12         21.63         17.33        20.30 o                         
   5   0  12        263.13        308.85        39.46 o                         
   6   0  12        401.73        394.13        42.90 o                         
   7   0  12        492.79        470.45        44.40 o                         
  -6   1  12        135.73        133.31        27.58 o                         
  -5   1  12        150.48        187.57        23.90 o                         
  -4   1  12         11.10         10.24         9.96 o                         
  -3   1  12          3.00         21.36         9.58 o                         
  -2   1  12          1.19          7.81         6.76 o                         
  -1   1  12       2690.10       2619.45        82.53 o                         
   0   1  12       1389.50       1381.50        38.29 o                         
   1   1  12          4.11         -2.09         5.01 o                         
   2   1  12       1799.87       1905.11        73.65 o                         
   3   1  12        238.60        243.17        17.11 o                         
   4   1  12         42.44         61.74        11.90 o                         
   5   1  12          0.16         12.87        11.47 o                         
   6   1  12         37.51         63.97        17.01 o                         
   7   1  12          0.78          4.43        15.99 o                         
   8   1  12          0.94          7.64        18.79 o                         
  -6   2  12         81.71         75.85        26.81 o                         
  -5   2  12        443.96        376.17        42.14 o                         
  -4   2  12         51.71         46.58        19.54 o                         
  -3   2  12         75.58         72.43        19.15 o                         
  -2   2  12        165.88        177.13        15.81 o                         
  -1   2  12         32.37         46.53         8.07 o                         
   0   2  12        764.75        672.17        21.07 o                         
   1   2  12        913.47        902.95        31.06 o                         
   2   2  12       1258.57       1311.22        42.98 o                         
   3   2  12       1370.23       1338.04        55.13 o                         
   4   2  12        225.98        200.55        24.52 o                         
   5   2  12         80.13         72.90        13.98 o                         
   6   2  12         71.99         88.86        17.85 o                         
   7   2  12          0.30         -3.41        16.75 o                         
   8   2  12          2.20         -7.33        18.39 o                         
  -5   3  12        420.87        478.84        52.86 o                         
  -4   3  12        191.78        193.07        29.88 o                         
  -3   3  12         61.76         66.65        17.62 o                         
  -2   3  12        316.99        342.22        52.86 o                         
  -1   3  12        249.32        257.32        13.27 o                         
   0   3  12          5.99         11.17         5.62 o                         
   1   3  12       2952.63       3049.97       111.84 o                         
   2   3  12        357.06        355.60        15.70 o                         
   3   3  12        222.25        270.49        18.77 o                         
   4   3  12       1549.35       1740.83        71.60 o                         
   5   3  12        562.53        628.14        34.96 o                         
   6   3  12        243.10        286.87        26.62 o                         
   7   3  12         38.01         50.18        18.00 o                         
   8   3  12         51.34         56.19        21.19 o                         
  -5   4  12         29.07         11.49        25.28 o                         
  -4   4  12         10.19         16.85        20.69 o                         
  -3   4  12        140.63         99.60        22.22 o                         
  -2   4  12        366.12        363.15        33.71 o                         
  -1   4  12        214.92        230.50        14.44 o                         
   0   4  12        659.45        619.90        23.85 o                         
   1   4  12        144.54        152.17        14.97 o                         
   2   4  12          6.01         -0.51         7.54 o                         
   3   4  12        101.99         90.10         9.40 o                         
   4   4  12        262.48        265.36        16.49 o                         
   5   4  12        385.72        417.88        28.20 o                         
   6   4  12       1839.11       1947.54        85.07 o                         
   7   4  12        455.43        480.83        36.99 o                         
   8   4  12         10.68          5.17        18.12 o                         
  -4   5  12          0.04         -8.43        22.98 o                         
  -3   5  12          1.81        -16.09        16.09 o                         
  -2   5  12        130.47         95.00        21.45 o                         
  -1   5  12        612.36        674.38        38.10 o                         
   0   5  12        580.45        540.60        31.82 o                         
   1   5  12       1240.87       1330.49        58.65 o                         
   2   5  12        561.50        620.99        33.16 o                         
   3   5  12          2.35         -1.65         8.84 o                         
   4   5  12        124.79        108.03        31.79 o                         
   5   5  12         10.50          2.53        23.37 o                         
   6   5  12        149.44        128.05        18.55 o                         
   7   5  12         30.50         46.73        36.01 o                         
  -2   6  12         37.89         46.73        22.98 o                         
  -1   6  12         95.44        119.55        28.73 o                         
   0   6  12         98.31        125.77        18.42 o                         
   1   6  12        857.18        907.03        45.80 o                         
   2   6  12        313.59        326.54        57.84 o                         
   3   6  12        442.22        407.55        52.10 o                         
   4   6  12        361.48        312.58        46.73 o                         
   5   6  12        260.95        212.22        42.14 o                         
   6   6  12        103.61        106.49        36.77 o                         
   7   6  12          2.24         -6.90        32.18 o                         
   0   7  12          3.18         13.02        29.88 o                         
   1   7  12          3.70         26.81        30.65 o                         
   2   7  12          0.25          9.96        28.35 o                         
   3   7  12         20.92         48.27        33.71 o                         
   4   7  12        178.39        208.39        45.97 o                         
   5   7  12        208.88        213.75        48.27 o                         
   6   7  12         89.69        137.14        46.73 o                         
   2   8  12         27.11         -0.77        36.77 o                         
   3   8  12         25.54          3.83        36.77 o                         
  -5  -7  13          3.06         29.88        20.69 o                         
  -4  -7  13          2.60          3.83        16.09 o                         
  -3  -7  13          3.21         -7.66        16.09 o                         
  -2  -7  13         17.10         45.20        19.15 o                         
  -1  -7  13        143.63        178.51        29.11 o                         
   0  -7  13         10.24         10.73        19.15 o                         
   1  -7  13          0.36          6.90        21.45 o                         
  -6  -6  13         34.53         38.31        24.52 o                         
  -5  -6  13         27.96         18.39        19.15 o                         
  -4  -6  13        149.21        143.27        26.05 o                         
  -3  -6  13          7.95         27.58        16.85 o                         
  -2  -6  13         11.37         36.01        16.85 o                         
  -1  -6  13         71.34         76.61        19.92 o                         
   0  -6  13         41.89         58.99        20.69 o                         
   1  -6  13         41.40         50.52        29.11 o                         
   2  -6  13          4.75         18.45        12.31 o                         
   3  -6  13         17.30         11.02        20.30 o                         
  -7  -5  13        104.85        104.19        35.24 o                         
  -6  -5  13          5.82         30.65        22.98 o                         
  -5  -5  13        260.34        335.57        41.37 o                         
  -4  -5  13          9.69         13.02        15.32 o                         
  -3  -5  13         26.98         42.52         7.88 o                         
  -2  -5  13        100.42        123.49        14.94 o                         
  -1  -5  13          4.40         11.74        14.17 o                         
   0  -5  13         29.15         39.65        23.75 o                         
   1  -5  13        126.13        118.56        21.83 o                         
   2  -5  13         48.49         50.64        16.85 o                         
   3  -5  13          4.42         56.69        22.22 o                         
   4  -5  13         19.42         22.22        22.98 o                         
  -7  -4  13        684.56        650.54        53.63 o                         
  -6  -4  13        755.80        751.61        35.56 o                         
  -5  -4  13          2.16          2.49         7.85 o                         
  -4  -4  13        103.87         99.67        10.12 o                         
  -3  -4  13        220.39        211.95         9.39 o                         
  -2  -4  13        369.23        354.00        15.44 o                         
  -1  -4  13          7.36         11.64         5.72 o                         
   0  -4  13        764.69        780.51        35.56 o                         
   1  -4  13        143.51        161.39        15.46 o                         
   2  -4  13          2.04         21.40         8.87 o                         
   3  -4  13        174.46        212.62        32.18 o                         
   4  -4  13         45.86         78.16        20.06 o                         
   5  -4  13          6.39        -18.55        18.55 o                         
  -7  -3  13         53.54         49.42        16.18 o                         
  -6  -3  13       1743.62       1477.98       141.91 o                         
  -5  -3  13        867.40        879.40        42.30 o                         
  -4  -3  13         74.50         83.81        11.77 o                         
  -3  -3  13        468.22        437.33        18.55 o                         
  -2  -3  13        723.75        648.49        23.57 o                         
  -1  -3  13         84.90         87.29         7.89 o                         
   0  -3  13        266.68        289.71        17.55 o                         
   1  -3  13         80.10         79.50         7.86 o                         
   2  -3  13         21.26         28.33         9.38 o                         
   3  -3  13         46.16         69.04        23.75 o                         
   4  -3  13        317.89        392.68        49.03 o                         
   5  -3  13        156.07        160.49        26.49 o                         
   6  -3  13         90.46         47.08        23.08 o                         
  -7  -2  13         95.72        136.04        22.49 o                         
  -6  -2  13        357.12        395.52        31.11 o                         
  -5  -2  13        386.27        386.80        26.46 o                         
  -4  -2  13       1854.94       1968.65        78.89 o                         
  -3  -2  13        306.09        254.28        23.37 o                         
  -2  -2  13        113.23        111.57         8.86 o                         
  -1  -2  13       2296.11       2111.98        64.83 o                         
   0  -2  13       3209.46       3052.34        95.99 o                         
   1  -2  13        761.92        828.52        30.80 o                         
   2  -2  13        898.44        836.41        61.29 o                         
   3  -2  13         72.20         66.01        29.11 o                         
   4  -2  13          0.01         28.70        13.81 o                         
   5  -2  13        753.98        936.23        53.97 o                         
   6  -2  13        328.66        371.91        38.18 o                         
  -7  -1  13        377.35        366.66        60.91 o                         
  -6  -1  13        944.47        924.48        49.62 o                         
  -5  -1  13        468.89        380.31        36.01 o                         
  -4  -1  13        236.51        247.21        22.22 o                         
  -3  -1  13        123.55        143.89        14.17 o                         
  -2  -1  13        958.37        946.05        40.29 o                         
  -1  -1  13       2361.03       2146.55        57.55 o                         
   0  -1  13       3309.87       2734.83        71.81 o                         
   1  -1  13       1618.35       1519.55        42.02 o                         
   2  -1  13        774.90        866.87        42.17 o                         
   3  -1  13        182.10        172.44        16.52 o                         
   4  -1  13       2029.39       2299.13       200.34 o                         
   5  -1  13        538.40        542.77        37.51 o                         
   6  -1  13        266.14        274.20        31.20 o                         
   7  -1  13         71.42         55.08        24.64 o                         
  -7   0  13        605.36        454.32        50.56 o                         
  -6   0  13        177.41        188.31        36.39 o                         
  -5   0  13        273.40        245.68        36.77 o                         
  -4   0  13       1870.56       1956.35        80.28 o                         
  -3   0  13       1237.07       1198.36        89.25 o                         
  -2   0  13        138.05        146.44        19.15 o                         
  -1   0  13         77.41         81.76        10.42 o                         
   0   0  13       1541.52       1537.37        46.56 o                         
   1   0  13        871.38        815.12        25.21 o                         
   2   0  13       4066.42       4119.73       151.68 o                         
   3   0  13       2716.80       2974.17       113.22 o                         
   4   0  13       1763.84       1947.71        80.41 o                         
   5   0  13       1670.80       2040.06        87.97 o                         
   6   0  13        359.64        498.16        91.17 o                         
   7   0  13        128.25        108.71        25.40 o                         
  -6   1  13        482.19        418.31        45.97 o                         
  -5   1  13       2425.41       2341.07       134.46 o                         
  -4   1  13        543.77        497.27        37.16 o                         
  -3   1  13       1379.48       1463.35        61.34 o                         
  -2   1  13       2265.41       2237.32        86.67 o                         
  -1   1  13        505.87        442.83        21.67 o                         
   0   1  13        304.85        398.60        14.39 o                         
   1   1  13        272.66        271.43        13.55 o                         
   2   1  13         76.01        109.69        24.90 o                         
   3   1  13        713.76        713.20        33.78 o                         
   4   1  13         13.56         43.14        10.77 o                         
   5   1  13          3.91          7.66        18.39 o                         
   6   1  13       2395.07       2487.84       149.01 o                         
   7   1  13        695.41        686.47        48.86 o                         
  -6   2  13         22.70         48.27        24.52 o                         
  -5   2  13        112.29         99.60        26.05 o                         
  -4   2  13         45.02         35.29        13.81 o                         
  -3   2  13          5.76         -7.21         9.19 o                         
  -2   2  13        189.27        200.76        20.30 o                         
  -1   2  13       4499.26       4581.25       168.48 o                         
   0   2  13       4478.63       4369.97       113.55 o                         
   1   2  13        271.21        310.50        14.58 o                         
   2   2  13        181.62        153.51        10.45 o                         
   3   2  13       1281.66       1141.30       120.67 o                         
   4   2  13        887.97        907.76        42.32 o                         
   5   2  13        863.10        913.45        63.97 o                         
   6   2  13        490.97        485.81        56.31 o                         
   7   2  13        200.89        183.13        26.46 o                         
   8   2  13        137.22        172.75        30.30 o                         
  -5   3  13         72.71         87.34        26.05 o                         
  -4   3  13          1.50         10.73        16.09 o                         
  -3   3  13        214.60        232.91        29.11 o                         
  -2   3  13          7.08         15.32         9.21 o                         
  -1   3  13       1282.52       1310.52        73.60 o                         
   0   3  13       2791.08       2849.65        75.75 o                         
   1   3  13         22.22         29.49         5.58 o                         
   2   3  13         22.02         20.90         6.81 o                         
   3   3  13       1556.94       1611.54        66.16 o                         
   4   3  13        477.88        501.12        40.61 o                         
   5   3  13         11.43         19.57        10.64 o                         
   6   3  13        135.12        123.87        26.05 o                         
   7   3  13        130.34        112.56        20.97 o                         
   8   3  13          0.80         -4.41        17.34 o                         
  -4   4  13        161.93        164.72        29.88 o                         
  -3   4  13          0.81         18.39        16.09 o                         
  -2   4  13         40.89         71.25        18.39 o                         
  -1   4  13        403.04        470.69        46.35 o                         
   0   4  13          5.28         14.16         7.14 o                         
   1   4  13        649.81        694.69        35.53 o                         
   2   4  13        423.27        436.56        25.65 o                         
   3   4  13         30.19         35.83         7.19 o                         
   4   4  13         46.41         42.19        11.33 o                         
   5   4  13       1119.41       1200.35        56.11 o                         
   6   4  13        185.02        197.04        21.97 o                         
   7   4  13         12.22         21.60        16.00 o                         
  -4   5  13          1.14        -23.75        23.75 o                         
  -3   5  13         14.43         15.32        21.45 o                         
  -2   5  13         16.06         -6.13        14.56 o                         
  -1   5  13        213.44        281.85        25.03 o                         
   0   5  13          2.82         21.20        11.93 o                         
   1   5  13        186.36        199.45        31.41 o                         
   2   5  13         48.82         76.08        12.79 o                         
   3   5  13         48.14         28.09        10.96 o                         
   4   5  13        108.34        137.90        16.47 o                         
   5   5  13         49.97         59.55        22.22 o                         
   6   5  13        233.17        271.62        25.17 o                         
   7   5  13         11.87        -17.62        28.35 o                         
  -2   6  13         10.34         11.49        21.45 o                         
  -1   6  13          4.71         21.31        23.37 o                         
   0   6  13         46.16         52.10        15.73 o                         
   1   6  13         21.42         36.23        12.71 o                         
   2   6  13          6.41         35.69        18.00 o                         
   3   6  13          5.99          5.68        11.49 o                         
   4   6  13          4.82         15.32        26.05 o                         
   5   6  13        293.34        314.88        49.03 o                         
   6   6  13        195.73        172.38        42.90 o                         
   7   6  13          8.84         22.98        39.84 o                         
   0   7  13        174.77        147.86        40.61 o                         
   1   7  13          2.22         29.11        30.65 o                         
   2   7  13          7.06         16.85        30.65 o                         
   3   7  13          0.75         39.84        32.94 o                         
   4   7  13         77.31         55.93        36.01 o                         
   5   7  13        114.66        127.18        42.14 o                         
   6   7  13          9.00         42.14        43.67 o                         
  -5  -7  14         42.37         36.77        21.45 o                         
  -4  -7  14         17.55         30.65        19.92 o                         
  -3  -7  14         39.35         23.75        19.15 o                         
  -2  -7  14          0.08        -13.79        13.79 o                         
  -1  -7  14         42.96         50.56        21.45 o                         
   0  -7  14        193.79        180.04        33.71 o                         
   1  -7  14         86.49         81.21        29.88 o                         
  -6  -6  14        147.87        147.86        34.48 o                         
  -5  -6  14        603.54        623.63        55.16 o                         
  -4  -6  14        158.99        134.84        26.05 o                         
  -3  -6  14         62.44         54.40        19.15 o                         
  -2  -6  14        242.35        260.49        33.71 o                         
  -1  -6  14        196.68        164.72        28.35 o                         
   0  -6  14         19.51         11.49        16.85 o                         
   1  -6  14        187.14        192.57        20.61 o                         
   2  -6  14         82.00         84.98        26.81 o                         
   3  -6  14          2.18         -0.63        15.02 o                         
  -7  -5  14         59.85         41.37        28.35 o                         
  -6  -5  14         69.65        101.13        29.88 o                         
  -5  -5  14         82.36         88.87        24.52 o                         
  -4  -5  14        222.23        214.52        31.41 o                         
  -3  -5  14        475.90        453.95        24.67 o                         
  -2  -5  14        780.18        701.78        51.33 o                         
  -1  -5  14        374.73        343.14        21.40 o                         
   0  -5  14        324.97        298.87        21.34 o                         
   1  -5  14         13.90         20.27        18.39 o                         
   2  -5  14          0.10          4.70        11.34 o                         
   3  -5  14         70.19         58.99        21.45 o                         
   4  -5  14          6.35          0.00        21.45 o                         
  -7  -4  14         92.13         62.55        23.34 o                         
  -6  -4  14         19.39         22.64        11.82 o                         
  -5  -4  14         12.70         22.81         9.26 o                         
  -4  -4  14        295.59        277.95        16.35 o                         
  -3  -4  14         73.39         69.85         8.08 o                         
  -2  -4  14       1067.72       1032.98        44.30 o                         
  -1  -4  14        123.20        122.32        12.31 o                         
   0  -4  14        581.47        574.84        29.34 o                         
   1  -4  14        657.97        702.78        35.01 o                         
   2  -4  14        606.44        708.78        42.10 o                         
   3  -4  14          5.45          7.16        12.61 o                         
   4  -4  14         48.20         51.21        19.09 o                         
   5  -4  14        107.61        113.66        27.59 o                         
  -7  -3  14        626.66        553.63        35.26 o                         
  -6  -3  14        106.35        135.38        17.93 o                         
  -5  -3  14         25.32         17.08        10.12 o                         
  -4  -3  14         27.00         24.12         8.63 o                         
  -3  -3  14         66.11         45.73         7.63 o                         
  -2  -3  14       1561.54       1506.80        73.72 o                         
  -1  -3  14        368.16        375.82        22.22 o                         
   0  -3  14       1247.70       1287.69        53.26 o                         
   1  -3  14        786.88        768.82        35.88 o                         
   2  -3  14        182.65        191.67        16.52 o                         
   3  -3  14          8.52          9.14        13.79 o                         
   4  -3  14        562.58        678.98        52.10 o                         
   5  -3  14        101.50        100.25        22.45 o                         
   6  -3  14          4.41          7.15        26.43 o                         
  -7  -2  14        114.37        116.38        22.06 o                         
  -6  -2  14        701.58        641.52        39.73 o                         
  -5  -2  14        932.10        879.65        43.52 o                         
  -4  -2  14        137.47        168.06        17.62 o                         
  -3  -2  14        236.39        248.52        17.66 o                         
  -2  -2  14       4045.92       3989.10       119.99 o                         
  -1  -2  14        323.85        286.63        12.99 o                         
   0  -2  14        442.10        412.67        14.27 o                         
   1  -2  14        702.28        714.01        26.15 o                         
   2  -2  14         65.45         71.66        11.11 o                         
   3  -2  14        352.68        379.39        31.41 o                         
   4  -2  14       1289.09       1403.82        64.46 o                         
   5  -2  14        230.23        260.07        28.33 o                         
   6  -2  14          0.61        -14.85        14.85 o                         
  -7  -1  14          0.48        -16.70        16.70 o                         
  -6  -1  14        197.75        214.81        31.41 o                         
  -5  -1  14        118.59        104.29        16.20 o                         
  -4  -1  14        440.90        475.44        27.49 o                         
  -3  -1  14        497.26        553.92        28.03 o                         
  -2  -1  14         58.99         52.01         9.16 o                         
  -1  -1  14        214.95        190.13        14.27 o                         
   0  -1  14       1277.53       1280.46        35.97 o                         
   1  -1  14         22.91         23.79         5.42 o                         
   2  -1  14          0.89          3.24         6.80 o                         
   3  -1  14          2.56         -3.37         7.65 o                         
   4  -1  14        106.31        165.95        18.95 o                         
   5  -1  14         12.18          7.60        13.89 o                         
   6  -1  14        296.70        307.90        32.76 o                         
   7  -1  14         24.47         22.31        21.17 o                         
  -7   0  14         64.96         45.20        23.75 o                         
  -6   0  14         69.56         47.01        25.67 o                         
  -5   0  14         68.31         57.74        14.54 o                         
  -4   0  14         80.67         92.60        14.51 o                         
  -3   0  14        133.97        134.34        14.36 o                         
  -2   0  14         40.50         53.36        12.64 o                         
  -1   0  14        125.89        147.65        10.60 o                         
   0   0  14       1813.20       1631.33        45.29 o                         
   1   0  14        475.56        433.81        15.77 o                         
   2   0  14        104.23        108.77        11.88 o                         
   3   0  14        236.50        240.37        24.52 o                         
   4   0  14         42.99         55.52        12.32 o                         
   5   0  14         88.34         97.61        17.49 o                         
   6   0  14       1205.62       1308.32        66.40 o                         
   7   0  14        596.14        567.75        47.08 o                         
  -6   1  14          0.91        -10.73        17.62 o                         
  -5   1  14        311.73        314.84        36.77 o                         
  -4   1  14        146.24        166.54        47.88 o                         
  -3   1  14        144.38        181.39        17.55 o                         
  -2   1  14         76.31         63.64        10.01 o                         
  -1   1  14       4020.02       3877.23       143.29 o                         
   0   1  14       1809.13       1640.38        45.75 o                         
   1   1  14        758.09        771.44        27.91 o                         
   2   1  14          4.88          1.25         5.15 o                         
   3   1  14         26.68         23.19        10.73 o                         
   4   1  14       1439.93       1633.24        68.45 o                         
   5   1  14        199.49        230.93        40.99 o                         
   6   1  14        554.92        647.82        42.09 o                         
   7   1  14          3.42         12.70        18.39 o                         
  -6   2  14        490.09        601.42        62.82 o                         
  -5   2  14         21.42         29.11        19.92 o                         
  -4   2  14        187.24        226.32        40.99 o                         
  -3   2  14          1.18          2.17         9.96 o                         
  -2   2  14         78.52         88.17        10.75 o                         
  -1   2  14       3131.27       3192.22       119.72 o                         
   0   2  14        783.67        804.16        24.90 o                         
   1   2  14       4622.46       4588.75       137.81 o                         
   2   2  14        497.34        416.46        18.40 o                         
   3   2  14       2755.73       2860.88       109.65 o                         
   4   2  14       1213.92       1382.41        59.47 o                         
   5   2  14         23.32         27.51        11.49 o                         
   6   2  14        261.65        260.92        26.30 o                         
   7   2  14        268.57        317.18        44.44 o                         
   8   2  14        185.17        221.35        33.87 o                         
  -5   3  14        533.29        601.42        55.93 o                         
  -4   3  14        179.20        239.80        33.71 o                         
  -3   3  14         68.38         62.82        18.39 o                         
  -2   3  14         67.15         59.33        13.20 o                         
  -1   3  14       1504.89       1415.93        48.67 o                         
   0   3  14         73.70         88.86         6.98 o                         
   1   3  14        178.89        163.45        10.76 o                         
   2   3  14       1288.94       1180.53        40.23 o                         
   3   3  14        634.21        625.49        32.02 o                         
   4   3  14         53.54         35.72        10.77 o                         
   5   3  14       1079.66       1060.50        50.71 o                         
   6   3  14       1875.28       1871.16        82.55 o                         
   7   3  14          8.68         22.80        17.27 o                         
   8   3  14          6.50        -11.89        19.67 o                         
  -4   4  14        337.63        381.54        45.97 o                         
  -3   4  14        163.60        230.61        31.41 o                         
  -2   4  14         31.84         49.03        16.85 o                         
  -1   4  14       2061.09       2246.37        91.38 o                         
   0   4  14        971.61        963.81        34.70 o                         
   1   4  14        953.01        962.33        34.33 o                         
   2   4  14         60.64         67.11         8.05 o                         
   3   4  14         84.30         98.59         7.82 o                         
   4   4  14          8.65         20.89        10.64 o                         
   5   4  14        829.21        929.60        47.12 o                         
   6   4  14       1673.21       1739.08        78.63 o                         
   7   4  14         76.88         52.35        24.90 o                         
  -3   5  14         62.37         29.88        22.98 o                         
  -2   5  14         33.51         44.44        17.62 o                         
  -1   5  14        103.01        104.90        17.28 o                         
   0   5  14        397.87        471.96        31.17 o                         
   1   5  14        420.18        427.96        28.30 o                         
   2   5  14        378.40        320.79        24.13 o                         
   3   5  14        153.15        159.42        17.25 o                         
   4   5  14        113.57        147.84        34.09 o                         
   5   5  14          1.73         18.56        21.07 o                         
   6   5  14         14.48         31.14        36.39 o                         
   7   5  14        291.39        282.70        52.86 o                         
  -2   6  14          0.00          8.43        19.15 o                         
  -1   6  14          3.73          6.37        14.38 o                         
   0   6  14          8.54         18.01        14.27 o                         
   1   6  14        166.44        171.89        31.41 o                         
   2   6  14        162.40        209.49        20.78 o                         
   3   6  14         53.00         31.51        12.40 o                         
   4   6  14        186.53        131.78        36.01 o                         
   5   6  14        188.50        161.65        39.84 o                         
   6   6  14        806.41        810.57        81.98 o                         
   0   7  14          2.86          9.96        31.41 o                         
   1   7  14          2.17        -19.92        29.88 o                         
   2   7  14          0.71         30.65        33.71 o                         
   3   7  14          3.43          1.53        32.94 o                         
   4   7  14         18.67         34.48        33.71 o                         
   5   7  14        279.29        168.55        47.50 o                         
  -5  -7  15        386.35        308.75        42.90 o                         
  -4  -7  15          0.36         -6.90        17.62 o                         
  -3  -7  15         16.33          5.36        17.62 o                         
  -2  -7  15         71.38         20.69        19.15 o                         
  -1  -7  15         76.94         79.68        24.52 o                         
   0  -7  15         11.48         18.39        22.98 o                         
   1  -7  15          6.60         -6.13        21.45 o                         
  -6  -6  15         14.65         40.61        25.28 o                         
  -5  -6  15          6.34         20.69        19.92 o                         
  -4  -6  15          5.58         19.92        18.39 o                         
  -3  -6  15         29.05          9.19        15.32 o                         
  -2  -6  15          0.60         62.06        19.15 o                         
  -1  -6  15         38.98         39.84        16.85 o                         
   0  -6  15        165.75        142.50        29.11 o                         
   1  -6  15         11.91         12.82        11.77 o                         
   2  -6  15         36.54         33.00        15.46 o                         
  -6  -5  15        376.17        340.16        46.73 o                         
  -5  -5  15         43.68         39.07        19.15 o                         
  -4  -5  15        107.42        108.79        24.52 o                         
  -3  -5  15        350.51        391.56        25.40 o                         
  -2  -5  15        115.79         89.87        10.77 o                         
  -1  -5  15         19.19         37.03         9.75 o                         
   0  -5  15        285.75        301.26        28.73 o                         
   1  -5  15        318.44        342.19        38.69 o                         
   2  -5  15         10.50         17.81        12.47 o                         
   3  -5  15         35.15         15.66        14.36 o                         
   4  -5  15          3.27         19.15        21.45 o                         
  -7  -4  15        263.61        236.51        35.46 o                         
  -6  -4  15        242.87        276.78        38.05 o                         
  -5  -4  15         55.68         72.73        11.81 o                         
  -4  -4  15         59.54         65.58         9.79 o                         
  -3  -4  15         36.48         29.66         8.22 o                         
  -2  -4  15         33.46         25.10         9.58 o                         
  -1  -4  15          7.56         -2.48         6.98 o                         
   0  -4  15        448.81        454.45        25.52 o                         
   1  -4  15        291.37        359.80        24.29 o                         
   2  -4  15        642.99        680.94        30.55 o                         
   3  -4  15        113.29        118.00        18.00 o                         
   4  -4  15         80.82         84.32        20.27 o                         
   5  -4  15        192.14        219.11        40.61 o                         
  -7  -3  15        119.68        141.52        20.80 o                         
  -6  -3  15        512.48        450.74        42.86 o                         
  -5  -3  15       2712.25       2551.86       101.88 o                         
  -4  -3  15        303.03        282.17        21.51 o                         
  -3  -3  15       1001.39        969.00        34.46 o                         
  -2  -3  15       2621.47       2508.44       124.03 o                         
  -1  -3  15        294.28        276.52        17.45 o                         
   0  -3  15        901.65       1038.16        44.88 o                         
   1  -3  15        101.27        103.88        10.04 o                         
   2  -3  15          6.76         13.90         7.31 o                         
   3  -3  15        347.85        399.31        28.15 o                         
   4  -3  15        319.45        378.28        31.41 o                         
   5  -3  15          1.71        -11.79        14.49 o                         
   6  -3  15         35.93         43.63        23.75 o                         
  -7  -2  15        230.95        225.11        50.18 o                         
  -6  -2  15         39.98         57.61        15.26 o                         
  -5  -2  15        488.39        493.40        30.92 o                         
  -4  -2  15        892.78        846.33        40.36 o                         
  -3  -2  15        525.93        524.54        27.37 o                         
  -2  -2  15        123.31        107.12         9.20 o                         
  -1  -2  15       2300.99       2096.03        64.96 o                         
   0  -2  15       6524.27       6473.13       164.99 o                         
   1  -2  15        464.72        460.88        16.91 o                         
   2  -2  15          8.48         12.95        13.79 o                         
   3  -2  15          2.65          6.26         9.35 o                         
   4  -2  15         90.65        118.96        18.00 o                         
   5  -2  15        168.78        162.00        23.74 o                         
   6  -2  15        372.21        331.70        74.32 o                         
  -7  -1  15        316.40        246.35        30.28 o                         
  -6  -1  15       1938.24       1800.58       103.43 o                         
  -5  -1  15       1736.08       1637.66        71.44 o                         
  -4  -1  15        484.86        497.02        28.25 o                         
  -3  -1  15         52.63         40.05        12.64 o                         
  -2  -1  15        133.12        145.05        13.20 o                         
  -1  -1  15       2224.31       2215.24        59.94 o                         
   0  -1  15      18546.81      18264.32       459.78 o                         
   1  -1  15       2886.46       2779.20        74.02 o                         
   2  -1  15        107.07        119.41        12.65 o                         
   3  -1  15        166.70        159.57        16.85 o                         
   4  -1  15        862.67        878.82        44.33 o                         
   5  -1  15          0.72         -1.72        18.77 o                         
   6  -1  15         47.14         66.57        20.39 o                         
   7  -1  15        120.08         86.43        25.40 o                         
  -7   0  15        130.56        114.92        30.65 o                         
  -6   0  15        164.90        118.80        20.95 o                         
  -5   0  15        482.50        450.92        31.66 o                         
  -4   0  15       1270.57       1261.52        56.60 o                         
  -3   0  15        714.87        737.69        35.41 o                         
  -2   0  15          5.83         16.09         7.58 o                         
  -1   0  15        150.48        116.23         9.50 o                         
   0   0  15        210.51        204.43        12.56 o                         
   1   0  15       1663.86       1548.00        50.27 o                         
   2   0  15       2724.55       2716.19        84.63 o                         
   3   0  15       1887.51       2025.68        80.70 o                         
   4   0  15        148.16        188.34        19.48 o                         
   5   0  15       2221.43       2528.94       104.26 o                         
   6   0  15        452.22        566.30        54.40 o                         
   7   0  15         54.35         48.09        19.49 o                         
  -6   1  15         59.71         65.89        25.28 o                         
  -5   1  15        137.11        167.38        37.54 o                         
  -4   1  15        832.32        922.23        46.25 o                         
  -3   1  15        475.38        413.24        24.98 o                         
  -2   1  15       1020.62        999.44        38.92 o                         
  -1   1  15       3145.63       3165.88       118.64 o                         
   0   1  15       3527.31       3255.40        99.64 o                         
   1   1  15         12.34         25.80         5.94 o                         
   2   1  15       1797.41       1755.23        56.86 o                         
   3   1  15        504.81        487.03        26.94 o                         
   4   1  15         50.88         58.43        13.41 o                         
   5   1  15        219.89        210.99        21.35 o                         
   6   1  15        646.79        718.09        44.28 o                         
   7   1  15        444.76        446.61        40.13 o                         
  -6   2  15          0.12         39.07        23.75 o                         
  -5   2  15        148.17        169.32        29.88 o                         
  -4   2  15         51.07         41.20        32.94 o                         
  -3   2  15         20.78         21.21        14.56 o                         
  -2   2  15          9.52         15.10         7.36 o                         
  -1   2  15       1445.36       1488.87        60.13 o                         
   0   2  15       2377.88       2296.05        62.36 o                         
   1   2  15        579.88        587.21        25.20 o                         
   2   2  15        104.06        125.97        11.99 o                         
   3   2  15        598.07        607.19        31.41 o                         
   4   2  15        233.84        250.35        21.15 o                         
   5   2  15         30.46         12.90        10.77 o                         
   6   2  15        857.63        932.00        49.96 o                         
   7   2  15        164.19        158.58        30.65 o                         
  -5   3  15         42.80         57.46        25.28 o                         
  -4   3  15         63.97        104.96        25.28 o                         
  -3   3  15          1.16          3.60        11.88 o                         
  -2   3  15          1.08         -3.03        10.84 o                         
  -1   3  15          6.74         12.77         7.08 o                         
   0   3  15       2463.61       2461.90        66.71 o                         
   1   3  15        421.92        431.85        20.65 o                         
   2   3  15         65.63         68.26         7.97 o                         
   3   3  15        344.86        316.54        16.69 o                         
   4   3  15         45.37         30.32        10.90 o                         
   5   3  15        209.57        195.13        22.22 o                         
   6   3  15          1.55          4.29        13.32 o                         
   7   3  15          0.29         -2.40        15.71 o                         
  -4   4  15         57.28         35.24        21.45 o                         
  -3   4  15         54.24         36.01        18.39 o                         
  -2   4  15        367.71        366.21        39.07 o                         
  -1   4  15         87.71        143.79        17.71 o                         
   0   4  15        208.50        204.80        14.56 o                         
   1   4  15        406.94        403.94        18.33 o                         
   2   4  15        722.99        728.04        27.32 o                         
   3   4  15          5.63         11.47         5.95 o                         
   4   4  15         92.50         89.73        14.38 o                         
   5   4  15       1636.24       1528.10        68.16 o                         
   6   4  15       1034.08        966.31        51.17 o                         
   7   4  15          0.77         14.79        16.46 o                         
  -3   5  15          9.36         52.10        23.75 o                         
  -2   5  15         38.73         29.11        18.39 o                         
  -1   5  15         58.49         79.73        17.24 o                         
   0   5  15        430.90        404.57        28.46 o                         
   1   5  15        232.91        298.57        27.96 o                         
   2   5  15        622.63        716.59        39.09 o                         
   3   5  15          0.79         -0.20        14.56 o                         
   4   5  15          8.79          4.87        12.64 o                         
   5   5  15       1005.51       1000.22        50.76 o                         
   6   5  15         79.99         57.07        15.77 o                         
   7   5  15          2.53          0.77        32.18 o                         
  -2   6  15        177.16        230.61        36.01 o                         
  -1   6  15          1.66        -10.26        13.57 o                         
   0   6  15          1.67          5.71        13.30 o                         
   1   6  15          0.18          4.85        13.02 o                         
   2   6  15          7.91         41.85        13.56 o                         
   3   6  15        128.38        106.96        16.51 o                         
   4   6  15         54.22         50.56        31.41 o                         
   5   6  15        183.29        202.26        45.20 o                         
   6   6  15          2.10         39.84        33.71 o                         
   0   7  15         11.51          3.83        32.18 o                         
   1   7  15         73.44         72.02        36.01 o                         
   2   7  15          8.12         -8.43        29.11 o                         
   3   7  15         22.75          6.90        32.18 o                         
   4   7  15         97.35         80.44        37.54 o                         
   5   7  15         33.29         43.67        39.84 o                         
  -4  -7  16          0.04          9.19        18.39 o                         
  -3  -7  16          2.33         11.49        18.39 o                         
  -2  -7  16          2.43        -10.73        17.62 o                         
  -1  -7  16         25.48         19.92        19.15 o                         
   0  -7  16         68.17         72.78        27.58 o                         
  -6  -6  16        367.81        420.61        55.93 o                         
  -4  -6  16          2.58          4.60        17.62 o                         
  -3  -6  16          2.65          0.77        14.56 o                         
  -2  -6  16        421.08        455.08        47.50 o                         
  -1  -6  16        103.30         98.07        24.52 o                         
   0  -6  16         15.36         27.58        19.92 o                         
   1  -6  16        267.88        253.02        25.73 o                         
   2  -6  16          2.99         14.33        14.51 o                         
  -6  -5  16        313.61        223.71        39.07 o                         
  -5  -5  16        118.03        150.93        31.41 o                         
  -4  -5  16        170.81        183.11        29.11 o                         
  -3  -5  16        414.68        468.11        47.50 o                         
  -2  -5  16        107.56         86.77        12.26 o                         
  -1  -5  16        317.72        321.34        21.82 o                         
   0  -5  16        331.92        372.37        42.90 o                         
   1  -5  16         62.21         62.86        21.07 o                         
   2  -5  16          4.99         -2.13        10.47 o                         
   3  -5  16         38.06         36.31        16.14 o                         
   4  -5  16          1.55         -7.66        19.92 o                         
  -7  -4  16         88.99         68.19        29.11 o                         
  -6  -4  16         50.95         39.07        20.23 o                         
  -5  -4  16        581.73        520.12        27.19 o                         
  -4  -4  16         27.66         33.60         8.90 o                         
  -3  -4  16        306.13        305.91        16.27 o                         
  -2  -4  16          1.92         -2.41         6.94 o                         
  -1  -4  16          2.79         -2.08         7.35 o                         
   0  -4  16        460.92        443.35        25.39 o                         
   1  -4  16       1586.53       1637.95        68.88 o                         
   2  -4  16        148.69        186.03        15.97 o                         
   3  -4  16          0.11        -14.56        14.56 o                         
   4  -4  16         41.05         28.35        19.92 o                         
   5  -4  16         69.38        117.98        32.18 o                         
  -7  -3  16        222.58        224.00        38.35 o                         
  -6  -3  16        968.05       1038.79       104.19 o                         
  -5  -3  16          1.90         19.00        10.20 o                         
  -4  -3  16        178.68        191.89        18.04 o                         
  -3  -3  16        169.60        180.03        24.38 o                         
  -2  -3  16        147.40        169.89        11.32 o                         
  -1  -3  16        277.10        278.86        29.11 o                         
   0  -3  16        369.01        366.16        21.59 o                         
   1  -3  16        319.01        328.88        34.08 o                         
   2  -3  16         42.34         53.28         9.57 o                         
   3  -3  16         38.66         59.29        15.32 o                         
   4  -3  16        269.77        296.35        27.26 o                         
   5  -3  16         14.41         -8.43        15.30 o                         
  -7  -2  16          1.57          2.18        16.35 o                         
  -6  -2  16        921.27        805.92        51.33 o                         
  -5  -2  16         27.77         16.55        13.02 o                         
  -4  -2  16        516.11        530.88        29.56 o                         
  -3  -2  16          5.99          9.45         8.07 o                         
  -2  -2  16       1011.76        992.62        35.00 o                         
  -1  -2  16        633.83        608.07        19.60 o                         
   0  -2  16        660.39        641.58        29.41 o                         
   1  -2  16        297.06        303.43        17.80 o                         
   2  -2  16        207.93        232.46        15.16 o                         
   3  -2  16        382.39        433.47        37.16 o                         
   4  -2  16        922.52       1005.23        82.36 o                         
   5  -2  16          3.72        -12.48        13.75 o                         
   6  -2  16         64.13         68.62        21.72 o                         
  -7  -1  16          3.83         -2.48        16.24 o                         
  -6  -1  16         71.01         66.40        17.30 o                         
  -5  -1  16        945.85        981.08        48.52 o                         
  -4  -1  16       1001.38       1048.93        47.99 o                         
  -3  -1  16        180.32        179.92        26.43 o                         
  -2  -1  16        291.93        324.70        20.80 o                         
  -1  -1  16       1393.06       1403.85        40.02 o                         
   0  -1  16        618.18        633.82        20.76 o                         
   1  -1  16          5.72         30.60         5.59 o                         
   2  -1  16        952.63        983.32        35.35 o                         
   3  -1  16        355.20        390.18        24.76 o                         
   4  -1  16        252.43        246.93        22.79 o                         
   5  -1  16        136.50        130.39        20.43 o                         
   6  -1  16        790.86        828.74        51.16 o                         
   7  -1  16          2.46          0.40        30.65 o                         
  -6   0  16        165.67        188.51        45.97 o                         
  -5   0  16        156.92        136.15        19.14 o                         
  -4   0  16       2990.56       3075.08       120.72 o                         
  -3   0  16       1010.95       1017.48        45.96 o                         
  -2   0  16       1099.99       1033.31        44.93 o                         
  -1   0  16       2891.47       2947.52        91.26 o                         
   0   0  16       3148.42       2978.36        91.85 o                         
   1   0  16       5090.64       5118.22       153.49 o                         
   2   0  16       2535.65       2538.02        79.76 o                         
   3   0  16        174.32        170.04        16.01 o                         
   4   0  16        970.98       1108.15       125.65 o                         
   5   0  16         54.62         92.32        19.54 o                         
   6   0  16        677.20        740.73        47.08 o                         
   7   0  16        141.61        144.05        27.49 o                         
  -6   1  16        304.15        286.31        44.44 o                         
  -5   1  16          1.64        -12.31        12.31 o                         
  -4   1  16        360.70        357.00        28.80 o                         
  -3   1  16       1264.04       1264.15        55.73 o                         
  -2   1  16        715.19        680.83        29.55 o                         
  -1   1  16        218.62        191.07        13.06 o                         
   0   1  16       1135.51       1053.05        36.93 o                         
   1   1  16          9.07          6.77         8.46 o                         
   2   1  16        307.08        245.99        14.64 o                         
   3   1  16        138.57        144.63        15.26 o                         
   4   1  16         18.71         11.65        10.73 o                         
   5   1  16         76.01         74.63        15.16 o                         
   6   1  16         54.98         46.83        16.30 o                         
   7   1  16        495.70        577.04        46.13 o                         
  -6   2  16        120.67        185.40        36.01 o                         
  -5   2  16         42.82         55.93        22.98 o                         
  -4   2  16        150.45        158.62        22.98 o                         
  -3   2  16         11.14         17.27        10.86 o                         
  -2   2  16        844.33        815.29        47.28 o                         
  -1   2  16         39.67         43.01         7.96 o                         
   0   2  16        111.84        102.36         9.71 o                         
   1   2  16         23.05         36.26         7.64 o                         
   2   2  16       2171.03       2229.13        71.14 o                         
   3   2  16       1604.25       1634.67        67.86 o                         
   4   2  16         43.72         31.38        11.34 o                         
   5   2  16          9.43         17.24        16.85 o                         
   6   2  16       1088.41       1228.78        60.64 o                         
   7   2  16         34.97         54.89        19.70 o                         
  -5   3  16        538.85        503.35        55.93 o                         
  -4   3  16        924.68        934.69        66.65 o                         
  -3   3  16         29.35         32.69        14.36 o                         
  -2   3  16          2.14         15.90         9.07 o                         
  -1   3  16        302.25        315.44        18.56 o                         
   0   3  16         53.77         62.35         7.96 o                         
   1   3  16       1463.73       1387.21        46.91 o                         
   2   3  16       1860.37       1908.58        62.08 o                         
   3   3  16        189.69        207.34        14.24 o                         
   4   3  16         37.83         35.38        14.94 o                         
   5   3  16       1362.56       1334.83        61.19 o                         
   6   3  16       1177.42       1244.31        66.65 o                         
   7   3  16        326.65        373.88        34.60 o                         
  -4   4  16        256.57        301.09        39.07 o                         
  -3   4  16        353.43        342.46        39.07 o                         
  -2   4  16        196.44        179.28        26.05 o                         
  -1   4  16        918.35       1010.60        39.69 o                         
   0   4  16        584.93        611.19        26.46 o                         
   1   4  16         68.89         68.85         9.23 o                         
   2   4  16        373.40        375.33        17.33 o                         
   3   4  16         53.90         33.79         7.28 o                         
   4   4  16         38.41         29.85        11.93 o                         
   5   4  16        844.50        890.97        46.57 o                         
   6   4  16        106.76        106.59        19.11 o                         
   7   4  16        250.48        230.55        29.88 o                         
  -3   5  16        355.41        405.29        45.97 o                         
  -2   5  16        158.85        162.42        27.58 o                         
  -1   5  16         18.40         33.48        14.60 o                         
   0   5  16        442.43        523.49        33.57 o                         
   1   5  16        728.15        730.47        40.37 o                         
   2   5  16        224.00        250.23        22.37 o                         
   3   5  16          9.33         16.90        20.69 o                         
   4   5  16         22.63         22.08        12.11 o                         
   5   5  16        155.14        151.43        19.12 o                         
   6   5  16        175.21        105.95        19.49 o                         
   7   5  16         86.42         72.78        39.84 o                         
  -2   6  16          2.20         -3.06        18.39 o                         
  -1   6  16         47.80         49.31        31.41 o                         
   0   6  16          1.60          1.24        13.80 o                         
   1   6  16        108.21        104.02        17.94 o                         
   2   6  16       1066.56       1142.57        71.63 o                         
   3   6  16        226.06        213.61        26.43 o                         
   4   6  16         11.95          6.13        29.11 o                         
   5   6  16        346.28        281.94        52.86 o                         
   6   6  16        334.28        301.86        56.69 o                         
   0   7  16         33.94         24.52        35.24 o                         
   1   7  16          1.69         38.31        35.24 o                         
   2   7  16        173.63        249.76        50.56 o                         
   3   7  16          9.64         19.92        35.24 o                         
   4   7  16         26.29         39.84        38.31 o                         
   5   7  16         45.19         26.81        38.31 o                         
  -4  -7  17          9.96         11.49        20.69 o                         
  -3  -7  17          2.17         -6.90        16.85 o                         
  -2  -7  17         69.31         60.52        24.52 o                         
  -1  -7  17         57.59         70.48        26.81 o                         
   0  -7  17          1.23          0.77        19.92 o                         
  -5  -6  17         39.50         38.31        21.45 o                         
  -4  -6  17         36.18         58.99        22.98 o                         
  -3  -6  17         76.44         71.25        22.22 o                         
  -2  -6  17          0.66         15.32        15.32 o                         
  -1  -6  17          2.70         19.15        15.32 o                         
   0  -6  17        161.04        230.61        36.77 o                         
   1  -6  17         24.89         40.61        22.22 o                         
   2  -6  17          4.02          9.85        14.71 o                         
  -6  -5  17        178.57        242.87        42.14 o                         
  -5  -5  17       1042.92       1029.69        76.61 o                         
  -4  -5  17        124.59        124.11        25.28 o                         
  -3  -5  17        459.45        525.57        45.97 o                         
  -2  -5  17          0.42         -0.64         8.07 o                         
  -1  -5  17          2.59         10.02         9.35 o                         
   0  -5  17       1079.79       1102.31        50.48 o                         
   1  -5  17        726.79        794.48        41.67 o                         
   2  -5  17          2.53          0.78        11.88 o                         
   3  -5  17         46.13         68.06        35.24 o                         
  -6  -4  17        432.79        563.88        65.89 o                         
  -5  -4  17        266.43        306.08        24.94 o                         
  -4  -4  17          6.23          7.97        11.11 o                         
  -3  -4  17         25.21         44.43        10.47 o                         
  -2  -4  17        148.10        141.22        14.60 o                         
  -1  -4  17         32.16         21.45         8.83 o                         
   0  -4  17          4.12         10.87         8.62 o                         
   1  -4  17        406.95        462.17        75.46 o                         
   2  -4  17        541.81        570.68        33.67 o                         
   3  -4  17        179.42        191.25        22.22 o                         
   4  -4  17          1.19          2.30        16.85 o                         
  -7  -3  17        116.16        119.24        20.17 o                         
  -6  -3  17         35.11         25.82        13.18 o                         
  -5  -3  17          4.04          2.28         9.75 o                         
  -4  -3  17        849.49        932.07        43.73 o                         
  -3  -3  17       1385.68       1535.58        63.91 o                         
  -2  -3  17        845.18        811.05        31.31 o                         
  -1  -3  17        314.20        299.81        21.45 o                         
   0  -3  17       1012.43       1068.68        46.75 o                         
   1  -3  17         37.63         44.43         8.35 o                         
   2  -3  17        497.51        513.87        23.78 o                         
   3  -3  17       1040.17       1203.63        88.49 o                         
   4  -3  17        367.44        456.55        80.83 o                         
   5  -3  17        135.10        137.73        31.03 o                         
  -7  -2  17         95.43         75.35        36.77 o                         
  -6  -2  17         66.24         63.18        16.44 o                         
  -5  -2  17        241.17        239.99        35.24 o                         
  -4  -2  17        759.22        785.10        45.97 o                         
  -3  -2  17        482.07        457.13        26.07 o                         
  -2  -2  17        946.68        927.63        33.82 o                         
  -1  -2  17       1045.02        984.72        29.14 o                         
   0  -2  17       1722.89       1661.15        45.98 o                         
   1  -2  17       1319.11       1181.99        35.19 o                         
   2  -2  17        226.15        233.72        15.81 o                         
   3  -2  17         11.49         14.52        11.02 o                         
   4  -2  17        102.95         90.67        17.85 o                         
   5  -2  17         28.45         31.02        17.49 o                         
   6  -2  17         93.89        141.64        30.26 o                         
  -7  -1  17        221.36        209.16        36.01 o                         
  -6  -1  17        367.11        397.67        64.36 o                         
  -5  -1  17        139.54        136.68        18.40 o                         
  -4  -1  17        310.15        304.04        24.11 o                         
  -3  -1  17        102.97        136.65        14.71 o                         
  -2  -1  17        384.14        405.14        23.45 o                         
  -1  -1  17          3.30         12.94         6.00 o                         
   0  -1  17       5462.61       5204.39       134.83 o                         
   1  -1  17       3989.51       3782.66        99.97 o                         
   2  -1  17        442.58        422.39        20.14 o                         
   3  -1  17        352.85        374.27        24.54 o                         
   4  -1  17        948.74       1055.78        50.89 o                         
   5  -1  17         39.97         20.66        13.69 o                         
   6  -1  17        295.23        264.78        30.75 o                         
  -6   0  17        215.83        246.07        30.26 o                         
  -5   0  17        806.22        777.89        64.36 o                         
  -4   0  17         78.78        101.67        16.01 o                         
  -3   0  17         69.85         75.84        12.72 o                         
  -2   0  17        371.48        357.20        21.90 o                         
  -1   0  17         98.06         83.79         9.67 o                         
   0   0  17        509.11        506.50        21.69 o                         
   1   0  17        849.64        804.13        30.05 o                         
   2   0  17       1944.18       1847.51        84.25 o                         
   3   0  17        845.35        878.69        41.13 o                         
   4   0  17        122.00        122.95        20.69 o                         
   5   0  17       1117.73       1089.14        54.59 o                         
   6   0  17       1028.24       1069.94        58.46 o                         
   7   0  17         39.36         44.15        21.90 o                         
  -6   1  17          2.60         -2.42        16.20 o                         
  -5   1  17         69.96         51.28        17.11 o                         
  -4   1  17       1807.37       1667.44       139.82 o                         
  -3   1  17        500.39        496.29        29.12 o                         
  -2   1  17         88.33        102.42        11.54 o                         
  -1   1  17         20.23         17.77         6.63 o                         
   0   1  17       8862.37       8904.37       263.18 o                         
   1   1  17       1060.90        986.60        35.45 o                         
   2   1  17       2622.62       2577.65        81.21 o                         
   3   1  17       1468.17       1449.61        61.40 o                         
   4   1  17         25.83         19.77        10.77 o                         
   5   1  17        576.36        524.16        33.81 o                         
   6   1  17       1448.58       1551.49        73.22 o                         
   7   1  17        732.43        747.81        50.62 o                         
  -5   2  17          1.71          4.19        33.33 o                         
  -4   2  17        515.06        573.75        66.27 o                         
  -3   2  17        105.53         86.32        14.63 o                         
  -2   2  17       2003.23       2097.01        69.67 o                         
  -1   2  17        356.05        364.12        18.94 o                         
   0   2  17         26.36         13.17         6.82 o                         
   1   2  17        954.14        907.36        33.24 o                         
   2   2  17        577.80        534.14        22.98 o                         
   3   2  17          0.00          7.86         7.63 o                         
   4   2  17         61.95         63.18        13.59 o                         
   5   2  17       1002.28       1014.35        50.39 o                         
   6   2  17         41.98         47.25        18.77 o                         
   7   2  17        373.89        415.15        36.87 o                         
  -5   3  17          1.17         21.45        22.22 o                         
  -4   3  17         15.00         26.81        19.15 o                         
  -3   3  17         20.44         28.17        13.18 o                         
  -2   3  17        109.02        114.47        15.10 o                         
  -1   3  17         53.94         54.58        10.88 o                         
   0   3  17         98.24         98.77        10.35 o                         
   1   3  17         63.75         58.01         8.31 o                         
   2   3  17       1106.12       1117.39        39.89 o                         
   3   3  17        510.55        489.27        22.33 o                         
   4   3  17          5.58         -8.88        10.06 o                         
   5   3  17        373.30        346.41        27.06 o                         
   6   3  17         16.67         26.63        14.73 o                         
   7   3  17         27.44         25.87        16.86 o                         
  -4   4  17         17.55         36.01        22.98 o                         
  -3   4  17         13.68         -5.36        17.62 o                         
  -2   4  17        117.81        116.45        22.98 o                         
  -1   4  17          1.42         43.01        10.21 o                         
   0   4  17         12.97         34.63         9.02 o                         
   1   4  17        314.25        281.25        15.76 o                         
   2   4  17        117.20        136.08        10.84 o                         
   3   4  17        175.24        184.82        13.43 o                         
   4   4  17         68.45         54.48         9.44 o                         
   5   4  17        223.24        207.78        21.67 o                         
   6   4  17        127.01        108.86        28.73 o                         
   7   4  17         13.56         47.71        18.79 o                         
  -3   5  17          7.12         49.03        23.75 o                         
  -2   5  17        120.95         74.32        22.22 o                         
  -1   5  17          1.02         -4.21        12.79 o                         
   0   5  17          7.82         18.30        12.11 o                         
   1   5  17        137.98        197.29        28.73 o                         
   2   5  17        577.86        642.32        78.15 o                         
   3   5  17         66.26         71.65        14.49 o                         
   4   5  17        181.23        169.24        19.92 o                         
   5   5  17          2.22         -2.18        12.71 o                         
   6   5  17        381.98        309.37        29.32 o                         
   7   5  17          2.34          1.53        33.71 o                         
  -2   6  17          4.65          3.83        19.92 o                         
  -1   6  17          3.11         28.67        15.18 o                         
   0   6  17          0.54          5.44        13.90 o                         
   1   6  17         11.58         26.25        14.59 o                         
   2   6  17         19.39         65.35        15.69 o                         
   3   6  17        123.43         80.93        16.14 o                         
   4   6  17        495.42        388.43        58.99 o                         
   5   6  17         40.85         67.42        41.37 o                         
   6   6  17          2.72          9.96        31.41 o                         
   0   7  17         11.02        -13.02        33.71 o                         
   1   7  17         99.15        151.69        45.97 o                         
   2   7  17        130.03        114.15        41.37 o                         
   3   7  17          1.98         32.18        36.77 o                         
   4   7  17          2.06         28.35        39.07 o                         
   5   7  17          0.15         10.73        36.01 o                         
  -3  -7  18          3.17         -3.06        19.15 o                         
  -2  -7  18          0.37          9.19        18.39 o                         
  -1  -7  18         28.90         27.58        22.22 o                         
   0  -7  18         33.92         29.88        24.52 o                         
  -5  -6  18         85.50        117.22        29.88 o                         
  -4  -6  18         11.42          6.13        17.62 o                         
  -3  -6  18          1.07         21.45        18.39 o                         
  -2  -6  18         61.03         71.25        22.22 o                         
  -1  -6  18         92.07         95.77        24.52 o                         
   0  -6  18          3.71         24.52        21.45 o                         
   1  -6  18         14.11         44.44        23.75 o                         
   2  -6  18          8.24         21.02        16.38 o                         
  -6  -5  18         34.32         49.80        26.81 o                         
  -5  -5  18        112.46        104.96        26.05 o                         
  -4  -5  18        490.09        561.58        50.56 o                         
  -3  -5  18         37.87         52.86        19.92 o                         
  -2  -5  18         10.53         21.83        16.85 o                         
  -1  -5  18        422.62        407.91        40.99 o                         
   0  -5  18        231.87        261.50        35.24 o                         
   1  -5  18         11.94         47.12        13.62 o                         
   2  -5  18         24.29         14.17        13.32 o                         
   3  -5  18          1.91          7.03        14.31 o                         
  -6  -4  18        200.64        255.12        42.90 o                         
  -5  -4  18         41.73         59.91        13.43 o                         
  -4  -4  18        373.76        370.84        24.52 o                         
  -3  -4  18        942.97        974.44        44.28 o                         
  -2  -4  18         10.65         25.94         9.19 o                         
  -1  -4  18         72.90         73.94        14.94 o                         
   0  -4  18        438.11        410.24        40.99 o                         
   1  -4  18       1354.58       1440.56        62.90 o                         
   2  -4  18          0.78         37.27        14.17 o                         
   3  -4  18         19.33         27.72        14.60 o                         
   4  -4  18        130.14        118.75        28.35 o                         
  -6  -3  18        470.83        458.55        49.03 o                         
  -5  -3  18        238.31        253.86        22.79 o                         
  -4  -3  18          1.48         -0.12         8.38 o                         
  -3  -3  18        551.24        594.50        44.82 o                         
  -2  -3  18         84.86         91.98        19.31 o                         
  -1  -3  18         51.27         60.13        10.55 o                         
   0  -3  18         88.16         86.00        12.42 o                         
   1  -3  18        236.79        249.31        15.48 o                         
   2  -3  18        251.14        238.29        21.66 o                         
   3  -3  18         29.78         71.80        14.29 o                         
   4  -3  18         66.99         62.32        17.23 o                         
   5  -3  18         23.18          4.95        21.07 o                         
  -6  -2  18        101.02         81.48        16.71 o                         
  -5  -2  18          2.25          0.37        10.31 o                         
  -4  -2  18         76.20         95.16        20.69 o                         
  -3  -2  18        296.14        301.63        21.90 o                         
  -2  -2  18        194.64        186.48        16.36 o                         
  -1  -2  18        106.50        117.32         9.51 o                         
   0  -2  18        137.09        121.36         8.46 o                         
   1  -2  18        881.33        852.95        28.86 o                         
   2  -2  18        349.90        374.62        20.23 o                         
   3  -2  18        454.56        449.76        48.65 o                         
   4  -2  18          7.79         16.56        18.77 o                         
   5  -2  18         18.57         -2.10        17.24 o                         
   6  -2  18         40.41         62.88        20.95 o                         
  -6  -1  18        159.54        134.72        20.69 o                         
  -5  -1  18        297.63        338.65        31.41 o                         
  -4  -1  18       1800.16       1697.33        71.66 o                         
  -3  -1  18        902.05        838.08        40.23 o                         
  -2  -1  18         83.24         89.73        12.46 o                         
  -1  -1  18         20.20         13.54         6.41 o                         
   0  -1  18         77.98         80.22         9.20 o                         
   1  -1  18        797.62        828.01        30.96 o                         
   2  -1  18       1161.26       1223.48        43.03 o                         
   3  -1  18        237.00        251.98        42.14 o                         
   4  -1  18        249.88        218.73        34.09 o                         
   5  -1  18        206.10        203.33        24.13 o                         
   6  -1  18          4.13         -8.34        14.97 o                         
  -6   0  18         31.29         56.59        28.73 o                         
  -5   0  18        266.15        249.03        25.74 o                         
  -4   0  18       1680.21       1790.45        76.24 o                         
  -3   0  18        978.43       1053.19        48.13 o                         
  -2   0  18        111.13         99.06        12.72 o                         
  -1   0  18         36.67         30.62         7.63 o                         
   0   0  18       1498.33       1344.26        45.68 o                         
   1   0  18         40.61         37.83         7.32 o                         
   2   0  18       1401.77       1252.43        65.78 o                         
   3   0  18        565.58        559.69        30.98 o                         
   4   0  18        104.36        113.15        26.43 o                         
   5   0  18         97.49         86.96        16.86 o                         
   6   0  18         66.96         93.31        21.35 o                         
   7   0  18        252.77        223.17        50.18 o                         
  -6   1  18          0.73         18.41        31.41 o                         
  -5   1  18         31.92         19.37        14.94 o                         
  -4   1  18         77.70         82.24        15.05 o                         
  -3   1  18       1251.64       1175.69        53.31 o                         
  -2   1  18       2015.88       2111.51        69.42 o                         
  -1   1  18        815.46        748.00        31.18 o                         
   0   1  18       1384.16       1299.54        44.72 o                         
   1   1  18       2947.56       2904.26        90.94 o                         
   2   1  18       1275.33       1282.54        44.59 o                         
   3   1  18        194.81        205.75        19.09 o                         
   4   1  18        190.27        173.79        18.95 o                         
   5   1  18         41.67         40.45        14.46 o                         
   6   1  18          0.59         14.27        15.43 o                         
   7   1  18        174.19        182.53        30.65 o                         
  -5   2  18         77.62         68.33        22.98 o                         
  -4   2  18        429.90        419.11        47.88 o                         
  -3   2  18        351.45        359.44        59.38 o                         
  -2   2  18        654.30        649.59        28.62 o                         
  -1   2  18        295.11        278.89        17.37 o                         
   0   2  18        114.34        137.85        11.67 o                         
   1   2  18        590.27        563.37        23.87 o                         
   2   2  18       7706.27       7773.86       231.75 o                         
   3   2  18       4330.97       4165.43       128.37 o                         
   4   2  18        208.01        244.58        21.72 o                         
   5   2  18         58.19         71.11        24.90 o                         
   6   2  18        122.59        133.41        23.37 o                         
   7   2  18        204.13        173.70        26.62 o                         
  -5   3  18        271.66        285.77        42.90 o                         
  -4   3  18        272.78        287.30        36.77 o                         
  -3   3  18       1490.02       1549.48        69.73 o                         
  -2   3  18        277.96        333.95        22.13 o                         
  -1   3  18         83.21         93.11        11.62 o                         
   0   3  18        317.97        316.21        17.54 o                         
   1   3  18        126.32        114.02        10.98 o                         
   2   3  18       2729.02       2725.75        86.36 o                         
   3   3  18       1806.02       1876.88        62.86 o                         
   4   3  18       1091.17       1095.71        52.14 o                         
   5   3  18        138.85        141.85        18.77 o                         
   6   3  18        123.64        149.92        32.94 o                         
   7   3  18        353.86        384.13        45.59 o                         
  -4   4  18        101.76         69.72        24.52 o                         
  -3   4  18          8.69         13.79        19.15 o                         
  -2   4  18        210.87        218.35        29.88 o                         
  -1   4  18        415.40        449.71        24.67 o                         
   0   4  18        546.22        536.22        25.00 o                         
   1   4  18         85.45         84.34        16.09 o                         
   2   4  18        944.39        954.71        35.48 o                         
   3   4  18        144.12        145.30        12.30 o                         
   4   4  18        107.05        124.17        12.88 o                         
   5   4  18        384.54        371.21        31.03 o                         
   6   4  18         49.93         30.72        15.28 o                         
   7   4  18         62.23         32.76        36.77 o                         
  -3   5  18         32.55         26.81        21.45 o                         
  -2   5  18         95.07        111.86        25.28 o                         
  -1   5  18         25.26         23.13        29.88 o                         
   0   5  18         68.47         73.05        15.87 o                         
   1   5  18        631.15        563.69        40.61 o                         
   2   5  18       2074.16       2147.26        91.08 o                         
   3   5  18         45.10         40.78        29.50 o                         
   4   5  18          5.17         12.70        12.40 o                         
   5   5  18          2.41          4.48        12.88 o                         
   6   5  18          4.62         21.46        26.05 o                         
   7   5  18         27.86         13.79        36.01 o                         
  -1   6  18         11.21         18.60        17.01 o                         
   0   6  18         35.13         26.63        25.28 o                         
   1   6  18         56.83         52.70        16.74 o                         
   2   6  18         66.07         62.18        35.63 o                         
   3   6  18        180.16        189.78        22.07 o                         
   4   6  18         31.85         45.20        32.18 o                         
   5   6  18        161.42        117.22        41.37 o                         
   6   6  18         36.93         37.54        36.01 o                         
   1   7  18          0.80         21.45        36.01 o                         
   2   7  18          1.11         51.33        38.31 o                         
   3   7  18         98.51         50.56        40.61 o                         
   4   7  18         14.51         19.15        36.01 o                         
  -3  -7  19         15.69         13.02        20.69 o                         
  -2  -7  19         19.70         45.97        22.98 o                         
  -1  -7  19          5.74          3.06        19.92 o                         
  -5  -6  19         41.32         30.65        24.52 o                         
  -4  -6  19        311.35        274.28        40.61 o                         
  -3  -6  19         79.48         88.87        26.05 o                         
  -2  -6  19        240.47        270.45        37.54 o                         
  -1  -6  19         78.92         68.19        22.98 o                         
   0  -6  19          5.38         -7.66        18.39 o                         
   1  -6  19          2.35         14.56        21.45 o                         
   2  -6  19         10.27         39.01        34.48 o                         
  -6  -5  19         72.62         59.76        29.11 o                         
  -5  -5  19         51.78         66.65        24.52 o                         
  -4  -5  19         74.65         95.77        26.81 o                         
  -3  -5  19        442.19        491.86        45.97 o                         
  -2  -5  19          6.89         15.63         9.38 o                         
  -1  -5  19         26.79         30.22        10.86 o                         
   0  -5  19         96.50        111.86        32.94 o                         
   1  -5  19        578.96        668.30        38.94 o                         
   2  -5  19         90.42         78.51        17.30 o                         
   3  -5  19          7.35          5.52        15.43 o                         
  -6  -4  19        214.67        284.24        46.73 o                         
  -5  -4  19        497.16        494.28        31.58 o                         
  -4  -4  19        170.86        200.04        19.33 o                         
  -3  -4  19          0.46         24.92        10.73 o                         
  -2  -4  19          6.10         12.61        10.34 o                         
  -1  -4  19         36.63         38.03        10.25 o                         
   0  -4  19         32.83         40.85        11.56 o                         
   1  -4  19        373.02        430.57        50.56 o                         
   2  -4  19        354.73        375.12        29.01 o                         
   3  -4  19         68.07         74.61        17.27 o                         
   4  -4  19         19.10         26.81        22.22 o                         
  -6  -3  19        191.65        174.76        26.43 o                         
  -5  -3  19         96.08        118.98        17.28 o                         
  -4  -3  19       1318.90       1268.99        56.28 o                         
  -3  -3  19       1861.92       1980.31        80.52 o                         
  -2  -3  19        235.03        230.71        21.83 o                         
  -1  -3  19        199.66        191.98        16.90 o                         
   0  -3  19        477.82        450.81        60.14 o                         
   1  -3  19        606.27        557.79        24.93 o                         
   2  -3  19        252.16        297.35        19.22 o                         
   3  -3  19       1099.30       1153.24        44.75 o                         
   4  -3  19        315.90        357.05        49.42 o                         
   5  -3  19         48.11         68.99        19.56 o                         
  -6  -2  19        121.93        102.99        18.55 o                         
  -5  -2  19          4.11          0.97        10.01 o                         
  -4  -2  19       1945.30       1862.34       127.18 o                         
  -3  -2  19       1103.86       1163.81        77.38 o                         
  -2  -2  19       2943.75       2865.11       114.92 o                         
  -1  -2  19        764.75        761.57        24.54 o                         
   0  -2  19        356.04        330.25        22.57 o                         
   1  -2  19       1358.23       1226.99        36.80 o                         
   2  -2  19        492.41        492.58        53.28 o                         
   3  -2  19         34.59         43.00        13.25 o                         
   4  -2  19        476.01        454.60        62.44 o                         
   5  -2  19         63.20         64.90        18.39 o                         
   6  -2  19         59.70         38.92        20.40 o                         
  -6  -1  19        550.70        539.98        39.25 o                         
  -5  -1  19        149.97        165.27        20.80 o                         
  -4  -1  19         30.05         30.85        11.59 o                         
  -3  -1  19         72.56         53.93        14.17 o                         
  -2  -1  19        221.61        212.60        33.33 o                         
  -1  -1  19        888.94        856.57        31.96 o                         
   0  -1  19        236.89        175.13        12.94 o                         
   1  -1  19        538.82        523.33        30.86 o                         
   2  -1  19       1375.75       1354.70        47.32 o                         
   3  -1  19       1687.00       1692.17       128.71 o                         
   4  -1  19        916.75        931.62        47.53 o                         
   5  -1  19        294.72        245.30        31.03 o                         
   6  -1  19          1.10        -15.62        16.15 o                         
  -6   0  19         17.47         41.78        24.52 o                         
  -5   0  19        297.79        262.54        26.07 o                         
  -4   0  19       1920.29       2016.81        84.63 o                         
  -3   0  19        242.94        253.84        21.04 o                         
  -2   0  19       1995.26       1998.16        69.36 o                         
  -1   0  19          4.03         -2.77         6.29 o                         
   0   0  19        220.00        224.60        14.81 o                         
   1   0  19         98.35         95.97        10.31 o                         
   2   0  19        164.87        177.34        14.17 o                         
   3   0  19       1366.79       1323.56        57.65 o                         
   4   0  19        887.80        859.54        44.03 o                         
   5   0  19         65.01         79.63        16.75 o                         
   6   0  19          9.88          1.90        16.30 o                         
   7   0  19        202.88        194.94        30.43 o                         
  -6   1  19         66.85         62.13        20.13 o                         
  -5   1  19         29.70         22.02        24.52 o                         
  -4   1  19        640.73        662.67        53.25 o                         
  -3   1  19        574.34        609.62        34.01 o                         
  -2   1  19        871.08        835.26        37.70 o                         
  -1   1  19          1.90          4.56         8.12 o                         
   0   1  19        855.84        755.33        29.56 o                         
   1   1  19        156.99        146.41        12.57 o                         
   2   1  19        672.11        675.31        28.02 o                         
   3   1  19        194.28        202.48        15.48 o                         
   4   1  19          2.69         -7.64        10.63 o                         
   5   1  19        350.79        352.25        50.95 o                         
   6   1  19       1435.89       1416.61        69.11 o                         
   7   1  19        336.32        235.36        30.98 o                         
  -5   2  19          0.89          6.20        19.54 o                         
  -4   2  19         30.49         40.11        31.79 o                         
  -3   2  19         38.76         24.01        18.77 o                         
  -2   2  19        162.42        161.66        14.73 o                         
  -1   2  19         66.49         76.42        23.52 o                         
   0   2  19        258.17        249.11        16.39 o                         
   1   2  19        611.43        566.93        33.04 o                         
   2   2  19         45.59         38.80         8.82 o                         
   3   2  19          9.22         15.53         7.95 o                         
   4   2  19        202.41        200.34        20.61 o                         
   5   2  19        170.96        140.43        19.33 o                         
   6   2  19         21.73          7.58        14.46 o                         
   7   2  19        223.50        234.00        39.84 o                         
  -4   3  19          2.16         20.94        15.59 o                         
  -3   3  19        161.51        206.34        38.69 o                         
  -2   3  19        608.91        620.54        32.86 o                         
  -1   3  19        193.49        206.67        25.24 o                         
   0   3  19          8.04         -4.26         7.32 o                         
   1   3  19         27.00         39.82        10.29 o                         
   2   3  19       1502.79       1486.25        61.41 o                         
   3   3  19        287.25        294.65        17.99 o                         
   4   3  19         94.52         69.35        11.36 o                         
   5   3  19        518.49        523.32        42.14 o                         
   6   3  19        155.34        136.23        21.26 o                         
   7   3  19         43.65         34.17        17.94 o                         
  -4   4  19         47.75        112.62        31.41 o                         
  -3   4  19         98.50         95.77        25.28 o                         
  -2   4  19        102.01        138.70        33.71 o                         
  -1   4  19         98.50        134.40        15.34 o                         
   0   4  19         19.31         25.86         9.50 o                         
   1   4  19         89.67         85.93        10.38 o                         
   2   4  19        452.32        458.16        50.56 o                         
   3   4  19        395.23        412.12        22.20 o                         
   4   4  19        242.07        233.98        16.94 o                         
   5   4  19         52.26         32.10        15.71 o                         
   6   4  19         21.22         -1.01        15.43 o                         
   7   4  19        107.63         87.89        22.62 o                         
  -2   5  19         41.07         36.01        22.22 o                         
  -1   5  19         58.81         81.91        17.71 o                         
   0   5  19          3.61         -1.65        12.26 o                         
   1   5  19        131.89        160.72        22.98 o                         
   2   5  19        108.84        141.97        33.33 o                         
   3   5  19          1.24          7.26        12.11 o                         
   4   5  19         23.15          5.33        13.41 o                         
   5   5  19         66.36         74.10        20.69 o                         
   6   5  19        243.72        164.78        23.43 o                         
  -1   6  19         23.27         27.44        17.71 o                         
   0   6  19          5.73         -9.12        14.77 o                         
   1   6  19         42.12         29.22        16.65 o                         
   2   6  19          3.02         22.90        13.77 o                         
   3   6  19          1.51         -3.16        14.94 o                         
   4   6  19         46.76         47.50        36.77 o                         
   5   6  19        282.91        301.86        55.16 o                         
   6   6  19         76.99         40.61        37.54 o                         
   1   7  19         85.62         99.60        44.44 o                         
   2   7  19         90.02        102.66        45.20 o                         
   3   7  19         95.73         63.59        42.90 o                         
   4   7  19        114.29        116.45        45.97 o                         
  -4  -6  20         43.49         29.88        21.45 o                         
  -3  -6  20         73.86         96.53        27.58 o                         
  -2  -6  20         18.85         52.86        22.98 o                         
  -1  -6  20        109.38        104.19        26.81 o                         
   0  -6  20          0.82          5.36        19.92 o                         
   1  -6  20          9.68         47.50        25.28 o                         
  -5  -5  20          4.22         23.75        19.15 o                         
  -4  -5  20        183.12        206.09        35.24 o                         
  -3  -5  20        366.22        442.06        49.80 o                         
  -2  -5  20         60.06         62.55        12.61 o                         
  -1  -5  20        116.88        138.57        16.44 o                         
   0  -5  20         84.32         94.98        19.92 o                         
   1  -5  20          0.76         10.64        12.65 o                         
   2  -5  20         18.37         28.68        14.91 o                         
   3  -5  20          1.83         -1.92        14.15 o                         
  -6  -4  20         45.74         38.31        26.05 o                         
  -5  -4  20         49.87         71.59        14.73 o                         
  -4  -4  20        135.24        166.77        18.40 o                         
  -3  -4  20        445.31        452.13        28.77 o                         
  -2  -4  20        124.15        120.07        34.09 o                         
  -1  -4  20        351.28        332.68        23.18 o                         
   0  -4  20        149.14        140.27        17.62 o                         
   1  -4  20         58.85         85.63        15.82 o                         
   2  -4  20         63.45         85.78        16.20 o                         
   3  -4  20         60.10         48.75        15.81 o                         
   4  -4  20          0.17        -13.22        16.09 o                         
  -6  -3  20         55.28         43.73        24.52 o                         
  -5  -3  20         45.85         40.20        13.18 o                         
  -4  -3  20        217.30        229.12        21.34 o                         
  -3  -3  20         19.70         57.06        12.87 o                         
  -2  -3  20        447.01        468.48        42.14 o                         
  -1  -3  20          1.30         10.17         8.83 o                         
   0  -3  20         10.10         23.37        10.29 o                         
   1  -3  20       1111.40       1091.28        45.44 o                         
   2  -3  20        844.18        789.88        32.96 o                         
   3  -3  20         62.31         59.70        12.85 o                         
   4  -3  20          6.89         21.01        15.32 o                         
   5  -3  20        121.99        101.90        28.35 o                         
  -6  -2  20         75.74         69.46        17.66 o                         
  -5  -2  20          1.16          7.10        11.77 o                         
  -4  -2  20         38.07         63.62        13.81 o                         
  -3  -2  20        371.96        410.55        25.85 o                         
  -2  -2  20         14.48         33.77        11.49 o                         
  -1  -2  20       1121.98       1085.02        32.76 o                         
   0  -2  20        308.29        286.76        13.43 o                         
   1  -2  20         63.77         83.54         9.08 o                         
   2  -2  20        481.31        482.54        23.78 o                         
   3  -2  20       1282.02       1277.80        59.44 o                         
   4  -2  20          4.76          5.78        20.30 o                         
   5  -2  20         14.71          6.41        14.97 o                         
   6  -2  20         49.23         33.45        19.98 o                         
  -6  -1  20         42.69         46.93        17.30 o                         
  -5  -1  20        206.44        211.28        26.43 o                         
  -4  -1  20         99.22        111.09        17.62 o                         
  -3  -1  20       1470.55       1475.97        63.57 o                         
  -2  -1  20        232.62        237.74        20.50 o                         
  -1  -1  20         39.20         30.27         7.89 o                         
   0  -1  20          2.05         -2.97         6.07 o                         
   1  -1  20         64.22         39.54        15.60 o                         
   2  -1  20        312.25        354.99        20.52 o                         
   3  -1  20       2461.11       2607.73        85.05 o                         
   4  -1  20       1154.37       1286.36        59.56 o                         
   5  -1  20          3.67          0.53        13.69 o                         
   6  -1  20         14.50         24.71        24.52 o                         
  -6   0  20          3.71         17.05        16.15 o                         
  -5   0  20        400.08        486.86        37.51 o                         
  -4   0  20       1293.73       1284.44        58.93 o                         
  -3   0  20        132.93        172.45        18.09 o                         
  -2   0  20        284.54        300.45        18.62 o                         
  -1   0  20        353.21        307.92        17.82 o                         
   0   0  20       1552.55       1560.32        52.76 o                         
   1   0  20         85.99         74.15        19.46 o                         
   2   0  20         99.20        113.06        13.98 o                         
   3   0  20         30.14         39.66        10.43 o                         
   4   0  20        453.59        511.56        32.83 o                         
   5   0  20        165.02        139.16        20.43 o                         
   6   0  20        445.20        475.57        66.65 o                         
  -5   1  20         66.51         77.39        18.21 o                         
  -4   1  20         41.07         61.04        25.28 o                         
  -3   1  20        127.66        122.69        16.46 o                         
  -2   1  20        706.41        699.90        30.12 o                         
  -1   1  20        836.30        758.85        30.79 o                         
   0   1  20        678.98        642.87        26.91 o                         
   1   1  20       1533.56       1488.82        51.08 o                         
   2   1  20       4522.71       4548.83       139.61 o                         
   3   1  20        484.87        493.69        24.29 o                         
   4   1  20        277.34        275.07        24.11 o                         
   5   1  20        173.23        156.40        27.96 o                         
   6   1  20        591.71        575.02        40.45 o                         
   7   1  20        142.20         99.51        48.65 o                         
  -5   2  20        318.84        327.11        33.13 o                         
  -4   2  20        456.23        512.52        47.50 o                         
  -3   2  20         11.61         30.83        12.32 o                         
  -2   2  20        493.57        485.37        44.69 o                         
  -1   2  20        383.36        429.22        22.17 o                         
   0   2  20         15.03         10.94         7.28 o                         
   1   2  20        502.19        490.47        25.68 o                         
   2   2  20        725.35        736.28        32.50 o                         
   3   2  20       1880.32       1898.85        64.31 o                         
   4   2  20          3.08         14.88        12.05 o                         
   5   2  20         26.38         26.05        15.32 o                         
   6   2  20         35.49         21.42        16.71 o                         
   7   2  20         59.82         -5.04        18.94 o                         
  -4   3  20        289.77        267.34        44.82 o                         
  -3   3  20          4.82         16.68        13.96 o                         
  -2   3  20        144.87        178.57        24.93 o                         
  -1   3  20         16.51         20.81        14.84 o                         
   0   3  20         47.50         49.89         9.63 o                         
   1   3  20          6.32          2.22         7.24 o                         
   2   3  20        109.51         84.82        10.83 o                         
   3   3  20       1926.46       1952.14        65.81 o                         
   4   3  20        387.45        346.87        22.35 o                         
   5   3  20        259.26        222.43        31.41 o                         
   6   3  20        934.75        873.16        50.50 o                         
   7   3  20        497.78        505.54       134.84 o                         
  -3   4  20        142.55        137.14        29.88 o                         
  -2   4  20        361.70        407.58        42.90 o                         
  -1   4  20        284.82        371.88        25.70 o                         
   0   4  20         16.69          3.91        14.25 o                         
   1   4  20         50.61         39.83         8.86 o                         
   2   4  20         33.44         42.84         8.70 o                         
   3   4  20        355.19        293.65        18.17 o                         
   4   4  20        932.49        893.66        36.41 o                         
   5   4  20        331.88        328.29        29.45 o                         
   6   4  20        271.08        204.27        26.13 o                         
   7   4  20         83.51         83.28        23.65 o                         
  -2   5  20         96.75        102.66        26.05 o                         
  -1   5  20         90.85        109.68        19.88 o                         
   0   5  20         75.28         83.39        17.63 o                         
   1   5  20        362.20        325.78        39.46 o                         
   2   5  20        438.83        420.52        32.88 o                         
   3   5  20        580.15        652.60        55.16 o                         
   4   5  20          0.19         10.30        13.99 o                         
   5   5  20          9.82         22.80        15.18 o                         
   6   5  20         27.43         54.57        19.49 o                         
  -1   6  20          6.04         38.09        33.33 o                         
   0   6  20          0.52          0.33        15.28 o                         
   1   6  20        143.32        189.37        49.03 o                         
   2   6  20         20.14         18.78        15.14 o                         
   3   6  20          3.75          5.11        15.07 o                         
   4   6  20         86.96         95.00        39.84 o                         
   5   6  20         71.07        159.36        46.73 o                         
   2   7  20         52.11         74.32        42.14 o                         
   3   7  20         17.47         49.80        41.37 o                         
  -4  -6  21        113.27        111.86        29.11 o                         
  -3  -6  21        162.12        171.61        33.71 o                         
  -2  -6  21        218.26        291.90        42.14 o                         
  -1  -6  21        144.10        131.78        30.65 o                         
   0  -6  21          2.42        -15.32        17.62 o                         
   1  -6  21          4.02         22.98        24.52 o                         
  -5  -5  21        143.16        145.57        32.94 o                         
  -4  -5  21          2.01         -8.43        17.62 o                         
  -3  -5  21        304.67        376.17        45.97 o                         
  -2  -5  21         50.36         49.35        14.94 o                         
  -1  -5  21        129.58        172.06        61.29 o                         
   0  -5  21        160.34        145.62        19.33 o                         
   1  -5  21        217.46        253.61        25.03 o                         
   2  -5  21        116.38        113.57        20.05 o                         
   3  -5  21         75.06         67.47        22.60 o                         
  -6  -4  21         85.37          8.43        24.52 o                         
  -5  -4  21        410.54        447.88        33.26 o                         
  -4  -4  21       1211.47       1280.12        57.69 o                         
  -3  -4  21         20.65         29.81        11.41 o                         
  -2  -4  21        339.92        287.72        22.83 o                         
  -1  -4  21         12.45         23.53        10.86 o                         
   0  -4  21        174.60        191.12        19.85 o                         
   1  -4  21        479.12        508.84        54.01 o                         
   2  -4  21        285.16        283.36        27.23 o                         
   3  -4  21        133.43        118.00        20.80 o                         
   4  -4  21        298.19        304.14        56.69 o                         
  -6  -3  21          1.40          5.16        13.89 o                         
  -5  -3  21          1.25          1.63        10.32 o                         
  -4  -3  21        665.89        720.20        37.74 o                         
  -3  -3  21       2907.94       2805.87       110.67 o                         
  -2  -3  21          6.80         21.03        10.67 o                         
  -1  -3  21         73.08         68.31        12.42 o                         
   0  -3  21         25.64         22.93        10.55 o                         
   1  -3  21        316.48        334.54        19.75 o                         
   2  -3  21         68.25         96.86        24.82 o                         
   3  -3  21        261.39        302.67        22.50 o                         
   4  -3  21         60.42         68.95        24.52 o                         
   5  -3  21         32.45         53.63        24.52 o                         
  -6  -2  21          1.32         -5.63        13.59 o                         
  -5  -2  21         10.03          6.02        11.03 o                         
  -4  -2  21         21.72         38.31        11.92 o                         
  -3  -2  21        808.22        814.78        45.20 o                         
  -2  -2  21         12.20         12.65        13.79 o                         
  -1  -2  21        247.76        278.01        22.60 o                         
   0  -2  21        762.00        754.07        25.12 o                         
   1  -2  21       1465.72       1466.74        50.76 o                         
   2  -2  21        260.17        260.76        18.26 o                         
   3  -2  21          2.89         16.34        10.79 o                         
   4  -2  21         90.42        117.66        19.09 o                         
   5  -2  21         89.33        110.41        21.49 o                         
  -6  -1  21         79.43         44.71        17.85 o                         
  -5  -1  21         16.09         15.90        12.70 o                         
  -4  -1  21         10.31         22.47        16.85 o                         
  -3  -1  21         62.16         69.37        13.07 o                         
  -2  -1  21        758.39        692.52        35.71 o                         
  -1  -1  21       1525.90       1476.30        50.70 o                         
   0  -1  21        868.00        898.19        34.04 o                         
   1  -1  21        379.42        361.72        19.83 o                         
   2  -1  21       1136.52       1097.44        40.98 o                         
   3  -1  21        507.94        597.95        28.83 o                         
   4  -1  21        479.77        477.68        33.05 o                         
   5  -1  21        322.18        279.02        45.97 o                         
   6  -1  21        107.18        102.72        22.62 o                         
  -6   0  21         42.33         37.22        18.95 o                         
  -5   0  21        151.45        145.39        24.13 o                         
  -4   0  21        359.43        406.56        39.46 o                         
  -3   0  21         16.43         22.22        10.83 o                         
  -2   0  21        231.88        232.59        16.98 o                         
  -1   0  21         64.06         48.38        10.14 o                         
   0   0  21         10.24          7.80         7.05 o                         
   1   0  21         11.01          0.80         6.60 o                         
   2   0  21        559.82        571.29        25.85 o                         
   3   0  21        838.85        803.42        33.81 o                         
   4   0  21       1373.51       1406.56        64.11 o                         
   5   0  21         88.51         72.01        26.43 o                         
   6   0  21         24.64         24.32        24.13 o                         
  -5   1  21         22.27         32.03        15.43 o                         
  -4   1  21        651.43        661.22        38.83 o                         
  -3   1  21       1030.66       1047.96        50.00 o                         
  -2   1  21          0.73          3.14         8.32 o                         
  -1   1  21         21.50          7.57         8.65 o                         
   0   1  21        643.42        626.93        27.02 o                         
   1   1  21        134.60        179.07        14.34 o                         
   2   1  21         38.19         43.46         9.86 o                         
   3   1  21        241.19        241.09        18.11 o                         
   4   1  21        325.15        340.02        27.57 o                         
   5   1  21        122.72        127.01        21.07 o                         
   6   1  21        274.56        211.75        26.87 o                         
   7   1  21         98.96         93.31        24.46 o                         
  -5   2  21          2.10         -8.55        16.44 o                         
  -4   2  21          3.53         45.70        15.09 o                         
  -3   2  21        497.38        470.83        31.82 o                         
  -2   2  21         23.28         19.97         9.41 o                         
  -1   2  21        157.19        160.98        25.12 o                         
   0   2  21         16.88         13.33         7.84 o                         
   1   2  21        126.83        134.01        13.13 o                         
   2   2  21          1.12         12.53         8.09 o                         
   3   2  21         44.35         62.91        10.84 o                         
   4   2  21        152.99        160.46        15.88 o                         
   5   2  21        134.83        128.69        20.13 o                         
   6   2  21        500.24        488.29        38.05 o                         
   7   2  21         12.27        -16.46        16.46 o                         
  -4   3  21        115.44        130.01        23.34 o                         
  -3   3  21         14.10          4.04        14.17 o                         
  -2   3  21        969.15       1037.06        42.39 o                         
  -1   3  21        972.65        983.16        40.40 o                         
   0   3  21         60.55         55.55        10.54 o                         
   1   3  21         15.92         11.19        18.13 o                         
   2   3  21        490.36        477.22        29.42 o                         
   3   3  21         76.06        102.33        19.40 o                         
   4   3  21        843.73        814.76        47.05 o                         
   5   3  21        494.31        444.41        33.31 o                         
   6   3  21        245.01        208.41        53.63 o                         
   7   3  21          7.26        -18.14        18.14 o                         
  -3   4  21          0.32        -16.85        16.85 o                         
  -2   4  21        486.36        482.67        44.44 o                         
  -1   4  21         66.00         97.40        18.42 o                         
   0   4  21        191.84        161.74        21.51 o                         
   1   4  21          1.48          5.60        12.19 o                         
   2   4  21        421.13        444.19        32.03 o                         
   3   4  21         21.15          0.55        12.62 o                         
   4   4  21         61.25         48.66        15.07 o                         
   5   4  21         13.90         34.65        16.24 o                         
   6   4  21         31.23         35.22        18.14 o                         
  -2   5  21        100.50        100.36        28.35 o                         
  -1   5  21          3.28         -7.50        13.39 o                         
   0   5  21         85.58        102.01        19.83 o                         
   1   5  21         60.93         73.90        17.63 o                         
   2   5  21        133.73        155.51        21.46 o                         
   3   5  21       1078.83       1049.13        56.69 o                         
   4   5  21        388.46        363.53        58.61 o                         
   5   5  21        218.25        195.09        37.16 o                         
   6   5  21          6.03         21.83        17.15 o                         
   0   6  21          8.39          2.61        35.63 o                         
   1   6  21         30.59         33.69        18.00 o                         
   2   6  21          2.82         16.87        16.06 o                         
   3   6  21        204.62        176.25        24.04 o                         
   4   6  21        255.17        158.59        43.67 o                         
   5   6  21        348.85        389.96        65.12 o                         
  -4  -6  22         23.60          7.66        19.92 o                         
  -3  -6  22         51.19         43.67        23.75 o                         
  -2  -6  22         59.76        104.96        29.11 o                         
  -1  -6  22         33.69         22.22        20.69 o                         
   0  -6  22          9.39          4.60        21.45 o                         
   1  -6  22         10.21         -1.53        22.98 o                         
  -5  -5  22         17.88          4.60        20.69 o                         
  -4  -5  22         19.01         11.49        18.39 o                         
  -3  -5  22         13.39         25.28        21.45 o                         
  -2  -5  22        197.05        248.99        37.54 o                         
  -1  -5  22          9.55         32.89        12.26 o                         
   0  -5  22          9.95         -1.48        15.71 o                         
   1  -5  22         39.55         63.67        16.55 o                         
   2  -5  22        115.60        142.87        23.18 o                         
  -5  -4  22         33.34         14.56        18.39 o                         
  -4  -4  22        242.46        238.55        35.63 o                         
  -3  -4  22        207.92        200.24        21.45 o                         
  -2  -4  22         18.60         21.23        15.71 o                         
  -1  -4  22          1.31         -4.93         9.47 o                         
   0  -4  22        156.73        192.33        20.23 o                         
   1  -4  22        156.60        203.52        42.14 o                         
   2  -4  22          7.39          4.38        13.26 o                         
   3  -4  22          6.24         12.87        14.89 o                         
   4  -4  22         27.54         44.44        28.73 o                         
  -6  -3  22         13.28         19.86        13.96 o                         
  -5  -3  22         70.88         52.66        15.71 o                         
  -4  -3  22         72.92         70.76        15.26 o                         
  -3  -3  22         21.18         41.73        12.11 o                         
  -2  -3  22        193.74        203.74        19.09 o                         
  -1  -3  22          2.59         11.36         9.71 o                         
   0  -3  22         52.93         45.04        13.79 o                         
   1  -3  22        362.11        391.98        28.80 o                         
   2  -3  22        435.33        486.26        49.42 o                         
   3  -3  22         60.22         54.89        16.20 o                         
   4  -3  22         23.10         18.47        16.09 o                         
   5  -3  22          5.75         -6.13        20.69 o                         
  -6  -2  22         11.96         11.24        26.81 o                         
  -5  -2  22         18.63         18.40        13.03 o                         
  -4  -2  22        237.36        279.24        25.34 o                         
  -3  -2  22          7.31         24.03        11.77 o                         
  -2  -2  22        194.41        174.73        36.77 o                         
  -1  -2  22       1407.36       1429.62        54.18 o                         
   0  -2  22         76.99         86.66        11.17 o                         
   1  -2  22          8.66         23.51         8.78 o                         
   2  -2  22         12.71         11.72         9.53 o                         
   3  -2  22        461.19        446.01        25.98 o                         
   4  -2  22         94.25         68.91        17.11 o                         
   5  -2  22         53.63         39.84        18.39 o                         
  -6  -1  22        226.24        200.24        26.51 o                         
  -5  -1  22         26.42         34.13        14.71 o                         
  -4  -1  22        448.13        417.74        30.92 o                         
  -3  -1  22          3.57         10.41        19.15 o                         
  -2  -1  22        117.93        133.13        17.01 o                         
  -1  -1  22        334.34        305.45        18.85 o                         
   0  -1  22        298.82        256.67        16.98 o                         
   1  -1  22         92.94         87.42        12.44 o                         
   2  -1  22        704.09        714.09        30.76 o                         
   3  -1  22       1279.41       1357.29        50.51 o                         
   4  -1  22        501.01        501.53        49.80 o                         
   5  -1  22         19.87         12.77        34.86 o                         
   6  -1  22         93.31         81.67        23.37 o                         
  -5   0  22         50.70         34.61        37.16 o                         
  -4   0  22        865.59        874.32        45.58 o                         
  -3   0  22       1212.11       1211.51        55.43 o                         
  -2   0  22        691.91        692.96        30.02 o                         
  -1   0  22        694.01        665.17        34.09 o                         
   0   0  22        247.82        252.74        16.95 o                         
   1   0  22         30.51         31.86         9.01 o                         
   2   0  22        891.23        848.30        34.45 o                         
   3   0  22          0.82          2.58         9.02 o                         
   4   0  22        798.74        875.18        46.44 o                         
   5   0  22        559.50        549.73        50.95 o                         
   6   0  22        587.47        578.09        43.72 o                         
  -5   1  22          8.74         18.46        18.39 o                         
  -4   1  22          0.91          8.53        12.42 o                         
  -3   1  22       1208.06       1146.37        53.80 o                         
  -2   1  22       1154.97       1157.87        43.86 o                         
  -1   1  22       1310.04       1345.86        48.42 o                         
   0   1  22       1346.25       1380.64        48.83 o                         
   1   1  22        814.21        763.43        31.52 o                         
   2   1  22         10.51         12.04         8.79 o                         
   3   1  22       1541.83       1692.41        60.14 o                         
   4   1  22        102.23         88.52        13.63 o                         
   5   1  22        178.67        153.93        22.45 o                         
   6   1  22         61.40         55.72        20.39 o                         
  -4   2  22        888.98        903.14        49.52 o                         
  -3   2  22        156.14        196.82        22.58 o                         
  -2   2  22        305.84        312.33        22.51 o                         
  -1   2  22        463.06        453.60        23.80 o                         
   0   2  22        206.02        221.13        19.21 o                         
   1   2  22        532.91        540.62        35.46 o                         
   2   2  22       2649.49       2659.03       108.84 o                         
   3   2  22        688.85        631.80        29.27 o                         
   4   2  22        937.96        954.44        39.36 o                         
   5   2  22         94.43         81.77        17.99 o                         
   6   2  22        302.92        283.66        30.74 o                         
   7   2  22        101.31         65.13        23.66 o                         
  -4   3  22        150.06        162.10        25.22 o                         
  -3   3  22        490.54        549.89        76.61 o                         
  -2   3  22        528.26        593.42        30.33 o                         
  -1   3  22         50.67         42.10        10.59 o                         
   0   3  22        170.97        185.38        19.87 o                         
   1   3  22        279.86        244.07        17.43 o                         
   2   3  22         56.13         52.99        10.32 o                         
   3   3  22        234.42        216.95        17.55 o                         
   4   3  22        441.76        381.02        22.89 o                         
   5   3  22        301.95        305.94        29.43 o                         
   6   3  22        370.08        381.34        52.48 o                         
  -3   4  22         82.55         80.44        29.11 o                         
  -2   4  22        636.08        648.15        52.86 o                         
  -1   4  22        137.13        161.69        22.23 o                         
   0   4  22         46.43         63.97        16.24 o                         
   1   4  22        377.97        403.77        31.09 o                         
   2   4  22         36.30         52.86        14.77 o                         
   3   4  22          3.54          9.72        12.99 o                         
   4   4  22         89.60         63.40        15.77 o                         
   5   4  22        206.18        175.01        23.35 o                         
   6   4  22         13.49         37.53        21.83 o                         
  -2   5  22          0.70          6.13        19.92 o                         
  -1   5  22          7.41          5.15        15.07 o                         
   0   5  22          0.75         17.44        15.66 o                         
   1   5  22          1.89         -3.91        13.48 o                         
   2   5  22         19.99         31.41        16.24 o                         
   3   5  22        353.10        342.63        30.47 o                         
   4   5  22         10.07         31.42        27.20 o                         
   5   5  22         16.69         -0.94        16.24 o                         
   6   5  22          7.37         -0.53        16.24 o                         
   0   6  22          4.93         14.11        18.21 o                         
   1   6  22         16.65         25.75        16.22 o                         
   2   6  22        177.31        155.73        24.22 o                         
   3   6  22         99.76         92.36        21.29 o                         
   4   6  22         44.87         58.99        39.07 o                         
   5   6  22         18.14         38.31        36.77 o                         
  -3  -6  23        170.54        186.17        37.54 o                         
  -2  -6  23         43.10         12.26        22.22 o                         
  -1  -6  23         34.54         40.61        24.52 o                         
   0  -6  23          2.69         17.62        22.22 o                         
  -4  -5  23          0.49         16.85        17.62 o                         
  -3  -5  23          3.88          9.19        19.15 o                         
  -2  -5  23        264.91        299.56        42.14 o                         
  -1  -5  23        479.29        529.66        60.91 o                         
   0  -5  23        249.81        221.35        23.74 o                         
   1  -5  23         74.49         63.61        17.45 o                         
   2  -5  23        139.06        194.77        26.43 o                         
  -5  -4  23        272.53        259.72        42.14 o                         
  -4  -4  23         21.79         21.17        12.61 o                         
  -3  -4  23         23.28         30.91        11.88 o                         
  -2  -4  23        125.29        123.72        22.22 o                         
  -1  -4  23          0.37          3.91        10.79 o                         
   0  -4  23        121.68        108.79        17.30 o                         
   1  -4  23        159.41        194.72        22.27 o                         
   2  -4  23         77.39         71.18        16.69 o                         
   3  -4  23         61.95         52.30        21.07 o                         
  -5  -3  23          1.28          9.01        12.31 o                         
  -4  -3  23        492.02        536.33        33.98 o                         
  -3  -3  23       1571.45       1658.36        71.11 o                         
  -2  -3  23        723.79        695.26        37.09 o                         
  -1  -3  23         66.42         55.74        12.11 o                         
   0  -3  23        172.80        182.98        57.84 o                         
   1  -3  23        311.52        275.39        44.05 o                         
   2  -3  23          1.08         -0.64        11.64 o                         
   3  -3  23        428.03        468.32        36.61 o                         
   4  -3  23         24.95         12.07        29.11 o                         
  -6  -2  23          6.33         11.49        16.09 o                         
  -5  -2  23        116.04        138.98        21.83 o                         
  -4  -2  23          2.53          6.90        10.47 o                         
  -3  -2  23       1552.94       1679.57        72.20 o                         
  -2  -2  23       1179.87       1230.95        68.57 o                         
  -1  -2  23         77.19         95.21        13.77 o                         
   0  -2  23        163.77        190.12        15.12 o                         
   1  -2  23        930.85        892.48        35.19 o                         
   2  -2  23        551.67        543.69        26.92 o                         
   3  -2  23         44.34         57.55        13.21 o                         
   4  -2  23          6.76         -7.53        11.54 o                         
   5  -2  23          2.66         -8.32        17.01 o                         
  -5  -1  23          2.78         15.42        13.80 o                         
  -4  -1  23        276.28        254.81        24.22 o                         
  -3  -1  23       1071.75       1143.10        77.00 o                         
  -2  -1  23        135.38        150.95        17.60 o                         
  -1  -1  23       1900.33       1876.40        77.32 o                         
   0  -1  23         59.96         65.13        10.60 o                         
   1  -1  23          3.34         -8.37        12.81 o                         
   2  -1  23        454.32        452.04        25.11 o                         
   3  -1  23        662.81        697.23        32.48 o                         
   4  -1  23         25.20         41.52        12.74 o                         
   5  -1  23         68.92         46.80        18.55 o                         
   6  -1  23         65.94         75.54        22.62 o                         
  -5   0  23          2.92         11.91        19.15 o                         
  -4   0  23          0.68         14.57        17.24 o                         
  -3   0  23        696.49        826.66        42.63 o                         
  -2   0  23         36.41         45.01        10.84 o                         
  -1   0  23         64.95         73.50        11.29 o                         
   0   0  23        345.27        323.37        23.13 o                         
   1   0  23        119.50        139.30        14.03 o                         
   2   0  23          2.70          5.34         8.36 o                         
   3   0  23        420.59        468.32        26.45 o                         
   4   0  23        188.01        185.84        18.58 o                         
   5   0  23          4.41         21.33        16.56 o                         
   6   0  23         14.32          5.59        19.11 o                         
  -5   1  23          2.23         -4.68        14.36 o                         
  -4   1  23          2.82          3.42        11.56 o                         
  -3   1  23          2.48          2.57        11.64 o                         
  -2   1  23        151.47        159.60        15.62 o                         
  -1   1  23        486.22        481.62        25.17 o                         
   0   1  23          4.95          0.34         7.22 o                         
   1   1  23         13.13          3.41         7.90 o                         
   2   1  23         30.48         31.79         9.93 o                         
   3   1  23       1546.61       1494.80       105.98 o                         
   4   1  23        535.17        586.28        29.96 o                         
   5   1  23        258.56        210.15        37.54 o                         
   6   1  23         28.34         13.23        20.30 o                         
  -4   2  23        155.50        169.24        23.22 o                         
  -3   2  23        132.40        120.37        18.94 o                         
  -2   2  23        533.06        476.34        26.77 o                         
  -1   2  23          4.31          8.96         8.68 o                         
   0   2  23         97.54        109.38        12.77 o                         
   1   2  23        115.03        122.96        13.35 o                         
   2   2  23         42.86         34.06         9.50 o                         
   3   2  23        414.61        441.02        24.86 o                         
   4   2  23        178.35        175.67        17.36 o                         
   5   2  23        305.64        364.80        42.90 o                         
   6   2  23        157.13        146.25        23.74 o                         
  -4   3  23         21.90         26.05        22.98 o                         
  -3   3  23          4.11         14.34        14.71 o                         
  -2   3  23        147.10        166.97        36.49 o                         
  -1   3  23        269.33        300.96        20.84 o                         
   0   3  23         15.86         16.75        10.68 o                         
   1   3  23         62.93         45.87        10.39 o                         
   2   3  23        537.73        505.50        24.96 o                         
   3   3  23       1689.37       1634.82        58.09 o                         
   4   3  23         56.35         65.31        12.07 o                         
   5   3  23        488.82        478.65        29.13 o                         
   6   3  23         82.59         83.80        21.54 o                         
  -3   4  23         16.96        -11.49        20.69 o                         
  -2   4  23        110.96        116.45        27.58 o                         
  -1   4  23        349.91        390.99        47.88 o                         
   0   4  23        107.26        118.58        20.27 o                         
   1   4  23        283.59        252.68        25.90 o                         
   2   4  23        178.89        205.22        23.81 o                         
   3   4  23       1099.90       1129.27        56.31 o                         
   4   4  23         84.88         68.89        16.94 o                         
   5   4  23         19.86         58.29        22.60 o                         
   6   4  23          0.09         10.84        17.27 o                         
  -1   5  23          9.86          9.89        15.55 o                         
   0   5  23         85.93        107.04        46.73 o                         
   1   5  23        136.54        136.73        26.05 o                         
   2   5  23         14.86         23.19        18.77 o                         
   3   5  23         12.53         32.13        24.52 o                         
   4   5  23        657.38        637.96        88.11 o                         
   5   5  23        443.26        370.45        33.87 o                         
   0   6  23          0.69          4.56        16.65 o                         
   1   6  23          0.02        -14.63        30.26 o                         
   2   6  23         15.82          8.10        16.06 o                         
   3   6  23          2.04          0.45        17.34 o                         
   4   6  23         87.88         71.25        40.61 o                         
  -2  -6  24          5.31          6.13        20.69 o                         
  -1  -6  24         29.90         19.92        23.75 o                         
  -4  -5  24          1.39          4.60        19.92 o                         
  -3  -5  24          1.27         28.35        19.92 o                         
  -2  -5  24        198.31        160.89        31.41 o                         
  -1  -5  24          0.94         29.23        16.85 o                         
   0  -5  24         78.82        108.69        18.40 o                         
   1  -5  24          5.59         20.63        34.86 o                         
   2  -5  24        206.12        219.59        28.52 o                         
  -5  -4  24         26.13         -1.53        19.15 o                         
  -4  -4  24         45.23         67.12        15.30 o                         
  -3  -4  24        382.67        370.54        39.46 o                         
  -2  -4  24        139.89        145.07        22.22 o                         
  -1  -4  24         79.27         69.72        14.54 o                         
   0  -4  24         12.40         13.24        12.32 o                         
   1  -4  24          7.47         14.87        12.72 o                         
   2  -4  24         86.10         78.51        28.73 o                         
   3  -4  24          0.07          5.02        15.60 o                         
  -5  -3  24          1.05         -4.88        10.47 o                         
  -4  -3  24         18.22         16.85        11.38 o                         
  -3  -3  24       1301.20       1369.40        61.95 o                         
  -2  -3  24        271.41        275.83        23.88 o                         
  -1  -3  24        168.14        180.46        41.37 o                         
   0  -3  24        388.97        341.82        26.28 o                         
   1  -3  24        178.34        162.54        37.54 o                         
   2  -3  24        334.75        299.30        27.58 o                         
   3  -3  24          1.96         19.66        15.46 o                         
   4  -3  24          5.70         31.66        17.24 o                         
  -5  -2  24         65.18         70.46        16.70 o                         
  -4  -2  24        317.66        363.08        30.19 o                         
  -3  -2  24        408.71        477.62        40.22 o                         
  -2  -2  24        114.09        123.06        34.48 o                         
  -1  -2  24       1317.39       1368.36        48.45 o                         
   0  -2  24        529.72        520.54        24.56 o                         
   1  -2  24         66.74         82.64        12.64 o                         
   2  -2  24       1266.40       1218.91        46.08 o                         
   3  -2  24        399.19        344.19        34.99 o                         
   4  -2  24        316.28        313.20        24.90 o                         
   5  -2  24         28.38          9.67        25.67 o                         
  -5  -1  24         18.39         -3.86        14.56 o                         
  -4  -1  24        128.74        200.49        41.75 o                         
  -3  -1  24       2910.35       2912.27       116.16 o                         
  -2  -1  24       1108.38       1061.43        49.76 o                         
  -1  -1  24        239.28        237.90        29.70 o                         
   0  -1  24        127.60        105.42        12.84 o                         
   1  -1  24        201.45        168.78        16.67 o                         
   2  -1  24        532.13        484.53        25.27 o                         
   3  -1  24        684.09        697.17        32.78 o                         
   4  -1  24        908.75        904.85        40.76 o                         
   5  -1  24         34.06         19.90        16.70 o                         
  -5   0  24        175.10        185.94        42.90 o                         
  -4   0  24         24.54         16.47        13.00 o                         
  -3   0  24        277.54        278.72        64.74 o                         
  -2   0  24       1638.29       1765.06        61.46 o                         
  -1   0  24       1702.83       1700.63        58.92 o                         
   0   0  24        624.47        606.58        27.80 o                         
   1   0  24         60.94         58.48        13.06 o                         
   2   0  24         42.16         16.23        10.26 o                         
   3   0  24         34.69         42.03        11.92 o                         
   4   0  24         92.80         90.59        15.25 o                         
   5   0  24        418.63        396.53        55.16 o                         
   6   0  24        120.24        135.19        25.74 o                         
  -5   1  24         25.77         49.73        18.75 o                         
  -4   1  24          3.13          5.36        13.41 o                         
  -3   1  24          5.63          1.26        10.67 o                         
  -2   1  24          6.12         -4.48         9.67 o                         
  -1   1  24       1428.33       1460.98        52.82 o                         
   0   1  24        870.88        860.97        35.19 o                         
   1   1  24         18.64          4.79         8.82 o                         
   2   1  24         49.81         61.44        11.75 o                         
   3   1  24        778.49        679.68        31.66 o                         
   4   1  24        496.11        469.88        31.30 o                         
   5   1  24        196.22        205.42        35.63 o                         
   6   1  24        242.40        216.74        29.08 o                         
  -4   2  24        139.30        127.68        21.04 o                         
  -3   2  24        135.11        123.89        19.18 o                         
  -2   2  24         63.06         85.08        15.72 o                         
  -1   2  24        391.33        405.30        37.38 o                         
   0   2  24         80.75         71.53        11.85 o                         
   1   2  24          3.59         -2.82         7.81 o                         
   2   2  24       1742.78       1705.74        73.24 o                         
   3   2  24       1861.87       1815.52        63.99 o                         
   4   2  24        402.36        490.62        27.28 o                         
   5   2  24         88.68        110.58        32.20 o                         
   6   2  24         10.68          1.25        16.70 o                         
  -3   3  24        458.28        460.04        36.32 o                         
  -2   3  24         55.32         62.80        14.28 o                         
  -1   3  24         10.58          5.71        10.39 o                         
   0   3  24          1.27         -8.09         8.09 o                         
   1   3  24         16.96          9.50         8.39 o                         
   2   3  24        458.68        443.03        24.37 o                         
   3   3  24         56.48         51.98        11.85 o                         
   4   3  24        243.72        203.94        18.23 o                         
   5   3  24        234.31        248.09        21.46 o                         
   6   3  24        336.32        351.09        34.60 o                         
  -2   4  24        105.26         75.85        24.52 o                         
  -1   4  24        554.80        610.00        40.68 o                         
   0   4  24          6.14         -7.24        14.60 o                         
   1   4  24         80.22         59.82        16.46 o                         
   2   4  24        413.06        394.92        41.75 o                         
   3   4  24        341.28        318.75        32.56 o                         
   4   4  24         71.35         58.77        19.15 o                         
   5   4  24        262.22        210.71        26.36 o                         
   6   4  24         81.05         68.79        22.22 o                         
  -1   5  24        236.44        237.24        29.58 o                         
   0   5  24         17.56         12.35        16.71 o                         
   1   5  24         64.15         83.87        36.01 o                         
   2   5  24        233.71        226.24        41.37 o                         
   3   5  24         80.86         44.38        21.83 o                         
   4   5  24         86.78         88.47        20.88 o                         
   5   5  24         63.21         46.86        19.22 o                         
   1   6  24         15.26         17.99        18.21 o                         
   2   6  24          2.64         34.76        19.81 o                         
   3   6  24         13.57         13.28        17.82 o                         
   4   6  24         31.63         20.69        41.37 o                         
  -4  -5  25          0.00         13.79        22.22 o                         
  -3  -5  25         56.90         62.06        26.05 o                         
  -2  -5  25          2.85          6.90        17.62 o                         
  -1  -5  25        235.26        231.68        25.39 o                         
   0  -5  25        119.09         78.91        18.40 o                         
   1  -5  25          2.42        -13.41        14.51 o                         
  -4  -4  25          7.41          6.10        17.62 o                         
  -3  -4  25        385.41        374.40        29.58 o                         
  -2  -4  25        255.87        209.78        25.67 o                         
  -1  -4  25          3.54         -6.56        16.85 o                         
   0  -4  25        358.90        301.37        26.13 o                         
   1  -4  25         90.11         87.36        18.40 o                         
   2  -4  25          9.43         16.03        15.05 o                         
   3  -4  25        126.95        102.75        21.90 o                         
  -5  -3  25          4.35          0.33        12.87 o                         
  -4  -3  25         34.81         60.42        26.43 o                         
  -3  -3  25         51.33         75.48        15.82 o                         
  -2  -3  25        322.47        306.56        27.20 o                         
  -1  -3  25        568.73        574.29        33.38 o                         
   0  -3  25          0.66         13.79        11.38 o                         
   1  -3  25          1.26         15.80        12.97 o                         
   2  -3  25         21.07         14.24        13.74 o                         
   3  -3  25         57.90         45.56        17.85 o                         
   4  -3  25        324.80        264.27        31.07 o                         
  -5  -2  25         62.08         42.68        15.26 o                         
  -4  -2  25        101.98        125.16        33.71 o                         
  -3  -2  25        214.55        223.89        49.80 o                         
  -2  -2  25        758.18        859.26        44.82 o                         
  -1  -2  25          5.06         12.79         8.82 o                         
   0  -2  25        402.46        408.22        22.90 o                         
   1  -2  25        361.09        334.17        21.57 o                         
   2  -2  25          0.43         26.48        10.75 o                         
   3  -2  25        136.22        173.46        19.07 o                         
   4  -2  25          1.94         14.61        14.30 o                         
   5  -2  25          7.66         -2.04        18.39 o                         
  -5  -1  25        120.45        112.32        21.67 o                         
  -4  -1  25         45.23         52.73        14.91 o                         
  -3  -1  25         27.66         22.78        19.15 o                         
  -2  -1  25          1.85          8.54        14.17 o                         
  -1  -1  25         34.19         60.21        14.88 o                         
   0  -1  25        294.08        310.45        20.60 o                         
   1  -1  25         69.98         67.65        22.27 o                         
   2  -1  25         77.33         73.48        12.57 o                         
   3  -1  25       1810.04       1825.11        65.56 o                         
   4  -1  25        293.89        294.30        24.46 o                         
   5  -1  25          2.60         10.24        13.64 o                         
  -5   0  25        171.14        204.08        25.95 o                         
  -4   0  25         36.71         25.24        14.17 o                         
  -3   0  25        397.56        383.58        29.98 o                         
  -2   0  25        179.21        189.57        17.35 o                         
  -1   0  25       1307.70       1210.56        45.65 o                         
   0   0  25        243.43        233.09        24.06 o                         
   1   0  25          2.63         17.37        10.78 o                         
   2   0  25          4.48          3.73         9.18 o                         
   3   0  25       2165.90       2116.55        81.01 o                         
   4   0  25        590.50        591.32        32.65 o                         
   5   0  25          1.34          4.75        16.57 o                         
   6   0  25         44.56         58.70        22.45 o                         
  -4   1  25         58.22         60.41        40.22 o                         
  -3   1  25          9.34          8.69        11.64 o                         
  -2   1  25         19.17          6.95        13.92 o                         
  -1   1  25          1.24          7.96        10.02 o                         
   0   1  25         36.88         42.03        10.51 o                         
   1   1  25        537.99        505.20        26.01 o                         
   2   1  25         51.48         59.56        14.76 o                         
   3   1  25        439.63        431.20        37.23 o                         
   4   1  25        178.48        179.85        30.29 o                         
   5   1  25        549.98        571.47        33.67 o                         
   6   1  25         18.93         39.39        21.11 o                         
  -4   2  25         48.16         61.14        18.21 o                         
  -3   2  25          4.39         10.05        14.17 o                         
  -2   2  25        211.30        233.68        30.88 o                         
  -1   2  25        292.88        303.77        27.18 o                         
   0   2  25         18.18         25.84        10.10 o                         
   1   2  25         15.41         27.79        10.33 o                         
   2   2  25        551.24        521.05        27.02 o                         
   3   2  25        331.35        329.35        22.78 o                         
   4   2  25         24.60         30.68        11.75 o                         
   5   2  25        136.07        146.95        18.37 o                         
   6   2  25        436.87        407.01        37.55 o                         
  -3   3  25        106.83        119.82        22.22 o                         
  -2   3  25        383.05        380.05        25.85 o                         
  -1   3  25        189.16        207.88        19.80 o                         
   0   3  25         66.38         65.17        12.12 o                         
   1   3  25          6.75          1.64         9.18 o                         
   2   3  25         74.51         76.08        13.13 o                         
   3   3  25          3.82          7.65        10.10 o                         
   4   3  25         48.98         64.75        13.51 o                         
   5   3  25         81.92         63.87        14.22 o                         
   6   3  25        236.95        201.01        22.44 o                         
  -2   4  25          5.57         41.37        22.22 o                         
  -1   4  25        387.50        462.94        37.55 o                         
   0   4  25        296.99        314.70        30.70 o                         
   1   4  25        143.96        128.12        20.69 o                         
   2   4  25        681.19        676.09        91.55 o                         
   3   4  25        182.19        168.50        22.11 o                         
   4   4  25          5.42          4.02        14.17 o                         
   5   4  25          0.36          8.43        16.35 o                         
  -1   5  25          4.75          7.25        17.05 o                         
   0   5  25        115.41        103.76        21.92 o                         
   1   5  25        502.70        589.48        41.17 o                         
   2   5  25        101.40         92.40        20.30 o                         
   3   5  25          4.07         38.09        18.10 o                         
   4   5  25        107.15         84.62        20.53 o                         
   5   5  25        444.62        416.53        37.84 o                         
   2   6  25          9.44         -1.08        17.20 o                         
   3   6  25         13.26         10.31        18.43 o                         
  -3  -5  26        357.66        299.56        45.20 o                         
  -2  -5  26        313.13        300.33        44.44 o                         
  -1  -5  26          0.87          6.13        17.62 o                         
   0  -5  26        108.91        146.44        21.59 o                         
   1  -5  26          0.21          1.12        16.23 o                         
  -4  -4  26         10.01         30.08        16.14 o                         
  -3  -4  26         31.91         18.36        26.81 o                         
  -2  -4  26        149.83        146.43        19.14 o                         
  -1  -4  26        304.43        281.19        25.08 o                         
   0  -4  26         53.63         76.03        16.46 o                         
   1  -4  26         21.83         19.01        23.75 o                         
   2  -4  26         59.20         75.65        20.18 o                         
   3  -4  26          4.36         11.54        23.37 o                         
  -5  -3  26         22.65          8.38        13.74 o                         
  -4  -3  26        239.50        225.64        53.25 o                         
  -3  -3  26          6.04         14.75        11.88 o                         
  -2  -3  26         52.27         52.03        15.71 o                         
  -1  -3  26        345.58        335.06        26.94 o                         
   0  -3  26        655.48        680.33        52.10 o                         
   1  -3  26         15.24          6.28        14.94 o                         
   2  -3  26          3.16         10.91        22.98 o                         
   3  -3  26          0.43         22.42        16.69 o                         
   4  -3  26        180.67        200.60        28.47 o                         
  -5  -2  26          4.16          3.17        13.98 o                         
  -4  -2  26          0.56         15.32        13.07 o                         
  -3  -2  26         86.45         88.18        16.69 o                         
  -2  -2  26         25.37         40.61        13.54 o                         
  -1  -2  26        348.59        389.42        23.35 o                         
   0  -2  26        289.46        283.74        26.97 o                         
   1  -2  26        166.03        147.37        15.62 o                         
   2  -2  26        298.53        284.14        21.19 o                         
   3  -2  26        403.75        392.49        27.33 o                         
   4  -2  26        159.77        163.97        24.84 o                         
  -5  -1  26        114.60        126.73        21.34 o                         
  -4  -1  26        169.12        184.52        22.62 o                         
  -3  -1  26        702.53        667.54        38.69 o                         
  -2  -1  26         23.77         20.40        11.64 o                         
  -1  -1  26         82.45         74.99        12.34 o                         
   0  -1  26        108.25        121.01        14.48 o                         
   1  -1  26        123.17        126.98        15.00 o                         
   2  -1  26        496.37        501.80        27.91 o                         
   3  -1  26        723.90        783.91        36.74 o                         
   4  -1  26        255.18        296.88        30.97 o                         
   5  -1  26         78.22         89.40        19.16 o                         
  -4   0  26        132.62        110.01        18.87 o                         
  -3   0  26        178.85        194.38        52.48 o                         
  -2   0  26        300.81        341.04        23.02 o                         
  -1   0  26       2157.44       2170.14        76.67 o                         
   0   0  26        310.29        324.42        21.72 o                         
   1   0  26        155.95        138.84        15.09 o                         
   2   0  26        237.20        205.40        18.17 o                         
   3   0  26        260.60        300.48        23.06 o                         
   4   0  26        142.66        142.23        18.10 o                         
   5   0  26        314.82        319.79        26.38 o                         
  -4   1  26         60.51         38.16        19.92 o                         
  -3   1  26        211.70        216.69        53.63 o                         
  -2   1  26         80.95         79.58        13.44 o                         
  -1   1  26       2853.32       2996.86        97.71 o                         
   0   1  26       1571.41       1612.17        57.44 o                         
   1   1  26          9.72         10.10         9.35 o                         
   2   1  26        475.53        455.35        26.72 o                         
   3   1  26        703.55        741.92        34.33 o                         
   4   1  26        767.76        732.41        36.07 o                         
   5   1  26        291.08        321.63        26.77 o                         
   6   1  26        176.49        107.38        24.63 o                         
  -3   2  26        145.96        193.71        24.10 o                         
  -2   2  26          3.98         -1.87        10.29 o                         
  -1   2  26         60.83         57.32        15.14 o                         
   0   2  26        233.89        278.18        37.04 o                         
   1   2  26        813.84        761.81        36.77 o                         
   2   2  26        148.61        185.81        17.58 o                         
   3   2  26         98.92         91.32        13.93 o                         
   4   2  26        633.71        690.23        34.35 o                         
   5   2  26        234.79        214.42        21.81 o                         
   6   2  26         30.34         39.00        21.11 o                         
  -3   3  26          3.41         -4.52        15.43 o                         
  -2   3  26         19.48         19.45        12.99 o                         
  -1   3  26        533.82        519.23        36.81 o                         
   0   3  26        123.05        138.15        24.25 o                         
   1   3  26        500.75        558.32        28.25 o                         
   2   3  26          4.32          8.27        15.21 o                         
   3   3  26          7.08         -2.36         9.98 o                         
   4   3  26         37.87         43.30        12.86 o                         
   5   3  26        491.72        501.83        53.81 o                         
   6   3  26        180.67        194.69        22.27 o                         
  -2   4  26         49.09         56.69        26.81 o                         
  -1   4  26         91.15         94.94        21.26 o                         
   0   4  26         62.94         48.54        25.67 o                         
   1   4  26          0.85         18.63        16.71 o                         
   2   4  26         51.38         41.11        23.37 o                         
   3   4  26        112.39        126.68        21.97 o                         
   4   4  26          2.24          4.42        15.55 o                         
   5   4  26        168.23        119.82        23.24 o                         
   0   5  26          0.57          9.38        19.27 o                         
   1   5  26         42.48         74.65        20.54 o                         
   2   5  26          9.14          2.46        16.22 o                         
   3   5  26          0.88         12.67        16.46 o                         
   4   5  26          4.38         22.46        28.73 o                         
  -3  -5  27         11.32         -0.77        20.69 o                         
  -2  -5  27         10.60         33.71        22.22 o                         
  -1  -5  27         12.63          9.19        22.98 o                         
   0  -5  27        136.10        135.16        22.22 o                         
  -4  -4  27          1.81        -18.39        18.39 o                         
  -3  -4  27        142.81        149.57        21.34 o                         
  -2  -4  27        705.23        676.66        67.42 o                         
  -1  -4  27         92.92         99.22        18.54 o                         
   0  -4  27        252.46        241.40        24.84 o                         
   1  -4  27         39.84         79.59        18.94 o                         
   2  -4  27         15.98         15.51        18.09 o                         
  -4  -3  27        199.07        218.90        25.67 o                         
  -3  -3  27        114.23        156.52        40.99 o                         
  -2  -3  27         40.94         77.53        22.22 o                         
  -1  -3  27          5.28         47.76        14.17 o                         
   0  -3  27         21.40         27.17        12.65 o                         
   1  -3  27        139.30        135.37        20.43 o                         
   2  -3  27          0.69          6.13        14.35 o                         
   3  -3  27        281.66        243.45        28.88 o                         
  -4  -2  27         22.44         19.72        13.62 o                         
  -3  -2  27         29.44         17.76        12.18 o                         
  -2  -2  27          1.87          2.88        11.10 o                         
  -1  -2  27        345.02        328.93        22.06 o                         
   0  -2  27        351.37        353.25        22.96 o                         
   1  -2  27        252.84        249.36        30.25 o                         
   2  -2  27          9.42         23.81        26.05 o                         
   3  -2  27        180.59        117.69        20.73 o                         
   4  -2  27         86.26         66.76        19.72 o                         
  -4  -1  27          2.61          4.33        14.56 o                         
  -3  -1  27          0.53         16.55        12.18 o                         
  -2  -1  27        161.37        147.29        19.50 o                         
  -1  -1  27        233.90        225.55        18.66 o                         
   0  -1  27        153.36        140.98        15.64 o                         
   1  -1  27         92.73         99.20        14.50 o                         
   2  -1  27        106.78         96.04        14.81 o                         
   3  -1  27        133.02        155.23        18.18 o                         
   4  -1  27         96.89         64.78        16.51 o                         
   5  -1  27        103.04         98.56        24.98 o                         
  -4   0  27         13.44         39.79        15.65 o                         
  -3   0  27         61.83         45.73        15.60 o                         
  -2   0  27         61.21         69.91        15.38 o                         
  -1   0  27        558.73        578.07        28.88 o                         
   0   0  27        479.17        473.56        26.05 o                         
   1   0  27         80.05         80.91        13.38 o                         
   2   0  27        224.60        228.74        31.68 o                         
   3   0  27         99.41         77.00        13.97 o                         
   4   0  27          3.73         -1.34        12.48 o                         
   5   0  27        100.12         90.23        18.74 o                         
  -4   1  27         28.13         32.44        15.92 o                         
  -3   1  27          3.95         -9.83        12.52 o                         
  -2   1  27         34.36         36.02        12.16 o                         
  -1   1  27         42.75         44.14        12.30 o                         
   0   1  27        238.33        252.67        20.03 o                         
   1   1  27        973.94       1005.17        40.68 o                         
   2   1  27        622.89        614.44        30.55 o                         
   3   1  27        102.02        112.19        15.75 o                         
   4   1  27          3.70         10.69        12.30 o                         
   5   1  27        101.18         72.52        16.97 o                         
  -3   2  27          1.81         12.41        29.88 o                         
  -2   2  27         22.40         10.28        11.82 o                         
  -1   2  27        859.27        803.49        52.05 o                         
   0   2  27        235.81        235.54        22.31 o                         
   1   2  27        288.62        319.80        35.14 o                         
   2   2  27         78.12         69.27        13.26 o                         
   3   2  27         17.73          8.68        10.98 o                         
   4   2  27        229.99        203.69        20.40 o                         
   5   2  27        515.47        569.52        34.93 o                         
  -2   3  27        155.67        176.48        19.80 o                         
  -1   3  27        603.45        627.01        32.22 o                         
   0   3  27        422.17        482.57        28.20 o                         
   1   3  27        551.81        543.06        28.80 o                         
   2   3  27          2.69          1.31         9.53 o                         
   3   3  27         21.30         10.38        12.20 o                         
   4   3  27         18.40         18.33        12.42 o                         
   5   3  27         17.85          9.57        13.51 o                         
  -1   4  27         14.10         17.91        18.77 o                         
   0   4  27        231.34        266.49        30.14 o                         
   1   4  27        126.98        193.60        25.37 o                         
   2   4  27        296.69        265.88        38.69 o                         
   3   4  27         49.71         37.55        17.05 o                         
   4   4  27        124.72         99.51        21.68 o                         
   5   4  27         27.18         47.28        20.27 o                         
   0   5  27         17.53         17.78        18.79 o                         
   1   5  27         62.64         71.18        21.67 o                         
   2   5  27        178.78        167.79        25.79 o                         
   3   5  27        112.97         79.04        20.99 o                         
   4   5  27        116.35        100.64        22.37 o                         
  -1  -5  28          3.27         -9.96        20.69 o                         
  -3  -4  28         20.38         26.36        14.83 o                         
  -2  -4  28         55.40         56.76        30.65 o                         
  -1  -4  28        277.83        278.61        26.28 o                         
   0  -4  28          4.12         22.25        14.83 o                         
   1  -4  28         46.18         68.62        19.23 o                         
   2  -4  28         14.34         13.41        20.30 o                         
  -4  -3  28        377.74        394.01        46.73 o                         
  -3  -3  28         54.55         37.22        23.75 o                         
  -2  -3  28         39.51         34.05        19.54 o                         
  -1  -3  28        579.33        564.52        35.16 o                         
   0  -3  28       1154.18       1173.16        57.54 o                         
   1  -3  28        203.71        205.82        24.09 o                         
   2  -3  28          1.64         10.00        14.35 o                         
   3  -3  28         10.73         18.51        21.83 o                         
  -4  -2  28         16.38         26.99        14.36 o                         
  -3  -2  28         31.89         46.69        15.14 o                         
  -2  -2  28         19.24         18.35        12.42 o                         
  -1  -2  28          0.40         18.22        12.42 o                         
   0  -2  28        469.48        511.64        34.41 o                         
   1  -2  28       1195.53       1179.78        57.30 o                         
   2  -2  28         32.85         47.50        18.39 o                         
   3  -2  28          1.41         -0.11        15.05 o                         
   4  -2  28        270.94        302.73        49.80 o                         
  -4  -1  28        413.35        390.52        32.57 o                         
  -3  -1  28        191.95        235.71        24.98 o                         
  -2  -1  28         54.93         48.81        14.94 o                         
  -1  -1  28        364.21        392.56        29.68 o                         
   0  -1  28         91.47         82.73        13.45 o                         
   1  -1  28        179.71        185.09        18.16 o                         
   2  -1  28        111.20        111.14        16.34 o                         
   3  -1  28        400.41        426.63        28.44 o                         
   4  -1  28          3.26         18.00        14.09 o                         
  -4   0  28         81.34        107.07        19.11 o                         
  -3   0  28         10.73         18.81        13.62 o                         
  -2   0  28        387.70        437.40        49.03 o                         
  -1   0  28        379.82        417.89        25.86 o                         
   0   0  28        578.29        563.92        34.32 o                         
   1   0  28        384.36        331.13        26.51 o                         
   2   0  28          0.72         -1.30        10.17 o                         
   3   0  28         48.00         25.70        13.60 o                         
   4   0  28          0.47         11.82        13.10 o                         
   5   0  28         59.84         53.54        18.24 o                         
  -3   1  28         13.89          6.42        16.09 o                         
  -2   1  28         62.64         24.50        17.15 o                         
  -1   1  28        258.17        300.83        22.85 o                         
   0   1  28        394.63        449.85        26.55 o                         
   1   1  28        553.03        525.98        28.00 o                         
   2   1  28          7.29          5.47        12.98 o                         
   3   1  28        351.45        379.66        26.54 o                         
   4   1  28         43.83         24.41        14.27 o                         
   5   1  28         27.53         21.48        14.87 o                         
  -3   2  28          0.36         15.07        15.60 o                         
  -2   2  28         17.93         33.44        17.76 o                         
  -1   2  28          0.59         -3.44        12.55 o                         
   0   2  28         21.69         22.88        10.91 o                         
   1   2  28        106.42        135.52        17.72 o                         
   2   2  28         39.86         46.99        12.25 o                         
   3   2  28         56.69         75.95        14.68 o                         
   4   2  28        287.19        313.61        39.43 o                         
   5   2  28        201.04        186.70        21.61 o                         
  -2   3  28          3.88         19.41        23.75 o                         
  -1   3  28        157.17        153.22        19.69 o                         
   0   3  28          0.01         -1.27        10.83 o                         
   1   3  28         32.36         42.62        11.94 o                         
   2   3  28         96.75        105.97        14.42 o                         
   3   3  28         30.59         31.25        11.87 o                         
   4   3  28          2.19          8.66        12.69 o                         
   5   3  28        601.08        649.48        39.44 o                         
  -1   4  28         13.92         17.79        18.95 o                         
   0   4  28          2.21         -7.11        17.15 o                         
   1   4  28          0.74          3.89        17.43 o                         
   2   4  28         25.55         53.16        18.43 o                         
   3   4  28          2.89         -6.87        16.35 o                         
   4   4  28         27.44         20.11        17.84 o                         
   1   5  28         18.01         41.42        20.27 o                         
   2   5  28          2.72         -8.19        22.22 o                         
   3   5  28         13.86         16.49        18.53 o                         
  -3  -4  29         41.45         63.68        18.04 o                         
  -2  -4  29        198.20        200.02        24.09 o                         
  -1  -4  29          4.34        -11.27        13.81 o                         
   0  -4  29        149.88        173.47        34.86 o                         
   1  -4  29          0.81        -14.05        15.43 o                         
  -3  -3  29         12.35         -2.42        17.62 o                         
  -2  -3  29        245.88        266.49        36.01 o                         
  -1  -3  29        100.14        141.83        39.46 o                         
   0  -3  29         17.12         48.59        16.23 o                         
   1  -3  29         60.18         66.08        17.06 o                         
   2  -3  29         50.08         15.94        15.14 o                         
   3  -3  29         31.76         33.68        18.14 o                         
  -4  -2  29        191.84        212.39        49.03 o                         
  -3  -2  29          9.79          2.68        12.46 o                         
  -2  -2  29        101.21         75.74        16.77 o                         
  -1  -2  29        181.89        214.47        63.21 o                         
   0  -2  29        609.63        590.12        37.33 o                         
   1  -2  29          3.85         11.11        13.54 o                         
   2  -2  29         27.12          0.98        14.71 o                         
   3  -2  29          3.63         27.55        17.55 o                         
  -4  -1  29         57.39         71.98        18.59 o                         
  -3  -1  29         16.46         20.58        14.29 o                         
  -2  -1  29          6.63         12.23        12.65 o                         
  -1  -1  29        284.99        278.71        21.36 o                         
   0  -1  29        494.09        490.63        27.69 o                         
   1  -1  29        636.04        618.71        31.32 o                         
   2  -1  29         21.36         21.29        13.40 o                         
   3  -1  29         46.88         36.74        14.03 o                         
   4  -1  29          0.11         10.46        14.96 o                         
  -4   0  29          8.93          9.19        19.15 o                         
  -3   0  29          0.65        -10.78        12.18 o                         
  -2   0  29         24.75         28.22        18.39 o                         
  -1   0  29         45.67         42.03        11.35 o                         
   0   0  29         79.23         70.68        13.29 o                         
   1   0  29         64.43         74.07        13.59 o                         
   2   0  29         36.88         29.78        12.30 o                         
   3   0  29         78.53         99.59        17.15 o                         
   4   0  29        195.43        156.18        20.41 o                         
   5   0  29          0.40          5.42        16.16 o                         
  -3   1  29          1.07          8.92        13.51 o                         
  -2   1  29          1.64        -10.67        10.67 o                         
  -1   1  29         53.27         37.77        16.67 o                         
   0   1  29         27.15         20.53        14.59 o                         
   1   1  29         12.32          3.34        10.51 o                         
   2   1  29        467.73        549.36        31.38 o                         
   3   1  29        466.41        450.39        40.43 o                         
   4   1  29        119.05        104.18        17.41 o                         
   5   1  29         13.48         23.73        16.20 o                         
  -2   2  29          5.77         -3.53        11.84 o                         
  -1   2  29        201.71        242.91        21.73 o                         
   0   2  29        248.08        248.00        21.11 o                         
   1   2  29        336.44        300.55        22.72 o                         
   2   2  29        290.85        277.89        21.92 o                         
   3   2  29          4.30         -2.49        11.61 o                         
   4   2  29          2.64         20.01        13.87 o                         
   5   2  29        393.80        329.44        27.38 o                         
  -2   3  29         83.99         73.60        21.17 o                         
  -1   3  29        236.33        276.42        30.14 o                         
   0   3  29        406.45        508.19        38.27 o                         
   1   3  29        104.88        130.32        17.70 o                         
   2   3  29         36.50         49.64        14.66 o                         
   3   3  29         18.39         33.40        14.19 o                         
   4   3  29          0.31         -0.29        17.71 o                         
   5   3  29        154.63        132.93        41.37 o                         
   0   4  29         43.56         50.95        19.98 o                         
   1   4  29        542.53        547.60        43.06 o                         
   2   4  29        334.48        341.08        33.31 o                         
   3   4  29         12.14         14.95        17.71 o                         
   4   4  29         44.57         53.92        31.41 o                         
  -2  -4  30        201.42        193.22        23.56 o                         
  -1  -4  30         52.54         24.90        15.17 o                         
   0  -4  30          9.32         16.06        16.46 o                         
  -3  -3  30         68.02         83.18        18.21 o                         
  -2  -3  30         12.05         -9.36        12.32 o                         
  -1  -3  30         74.53         37.21        18.39 o                         
   0  -3  30        588.56        657.16        42.52 o                         
   1  -3  30        346.27        314.41        42.90 o                         
   2  -3  30         29.01          5.08        17.66 o                         
  -3  -2  30         47.62         28.13        14.91 o                         
  -2  -2  30         34.34          6.64        13.62 o                         
  -1  -2  30          9.49         10.68        12.65 o                         
   0  -2  30        332.69        355.42        30.65 o                         
   1  -2  30        286.25        246.29        25.19 o                         
   2  -2  30         41.81         32.84        18.77 o                         
   3  -2  30         71.67         61.67        19.50 o                         
  -3  -1  30        180.94        148.80        31.03 o                         
  -2  -1  30         24.18         19.75        14.60 o                         
  -1  -1  30          6.63         17.27        11.65 o                         
   0  -1  30         40.53         57.78        13.47 o                         
   1  -1  30         18.18         37.95        12.27 o                         
   2  -1  30        618.23        650.66        39.60 o                         
   3  -1  30        347.52        310.56        31.36 o                         
   4  -1  30         48.41         63.07        18.36 o                         
  -3   0  30        136.14        150.19        22.48 o                         
  -2   0  30        104.32        122.00        19.77 o                         
  -1   0  30        235.46        234.40        20.35 o                         
   0   0  30        274.55        261.73        21.69 o                         
   1   0  30        120.08        116.05        15.97 o                         
   2   0  30         60.79         64.08        18.48 o                         
   3   0  30        103.39        146.34        19.15 o                         
   4   0  30         17.01         -1.91        13.78 o                         
  -3   1  30          3.41          6.34        13.51 o                         
  -2   1  30         33.40         35.73        13.35 o                         
  -1   1  30        223.53        231.86        27.20 o                         
   0   1  30        671.74        754.72        35.47 o                         
   1   1  30         62.78         51.90        13.65 o                         
   2   1  30         45.62         69.35        17.97 o                         
   3   1  30        399.84        327.53        36.39 o                         
   4   1  30         38.58         55.59        23.22 o                         
  -2   2  30         22.26         15.48        13.10 o                         
  -1   2  30          0.70         -6.68        10.77 o                         
   0   2  30        116.87        147.52        17.67 o                         
   1   2  30         62.82         49.47        13.20 o                         
   2   2  30        105.88         91.41        14.91 o                         
   3   2  30        124.44        135.34        18.13 o                         
   4   2  30         10.84          7.78        13.81 o                         
  -1   3  30         46.90         31.73        19.27 o                         
   0   3  30         76.16         82.33        21.10 o                         
   1   3  30         73.97         41.86        18.94 o                         
   2   3  30        230.33        164.98        24.94 o                         
   3   3  30         16.09          8.72        17.05 o                         
   4   3  30          9.63         -0.12        18.99 o                         
   0   4  30         39.98         28.68        27.58 o                         
   1   4  30         26.52         50.49        21.40 o                         
   2   4  30         85.00         88.78        21.68 o                         
   3   4  30         10.18         24.52        19.49 o                         
  -2  -3  31         61.63         58.84        17.55 o                         
  -1  -3  31        120.47        137.25        21.49 o                         
   0  -3  31          0.25         23.10        15.81 o                         
   1  -3  31         25.68         12.79        15.99 o                         
   2  -3  31          7.11        -22.22        22.22 o                         
  -3  -2  31         10.86          6.07        12.97 o                         
  -2  -2  31         90.84         96.39        19.09 o                         
  -1  -2  31          1.01          6.99        13.51 o                         
   0  -2  31        208.09        235.53        26.07 o                         
   1  -2  31          1.32         18.00        28.73 o                         
   2  -2  31        285.75        275.66        30.11 o                         
   3  -2  31         11.09          8.58        17.55 o                         
  -3  -1  31        200.83        251.53        27.92 o                         
  -2  -1  31          4.56          4.94        14.36 o                         
  -1  -1  31          1.86          1.38        11.01 o                         
   0  -1  31        358.17        390.84        29.64 o                         
   1  -1  31         58.11         52.07        15.07 o                         
   2  -1  31          4.87         11.04        13.52 o                         
   3  -1  31         10.03         29.62        15.77 o                         
  -3   0  31         52.93         70.21        18.68 o                         
  -2   0  31        229.83        196.78        23.52 o                         
  -1   0  31        248.48        253.38        22.13 o                         
   0   0  31         18.67         25.58        12.45 o                         
   1   0  31        353.11        334.19        25.50 o                         
   2   0  31        425.86        428.47        44.83 o                         
   3   0  31         32.70         33.93        18.37 o                         
   4   0  31          6.40         21.84        15.42 o                         
  -2   1  31          2.92         10.27        13.51 o                         
  -1   1  31          3.24         14.14        12.27 o                         
   0   1  31          0.11          7.84        11.09 o                         
   1   1  31        147.44        126.74        17.15 o                         
   2   1  31        535.37        509.53        31.33 o                         
   3   1  31        382.81        373.92        27.81 o                         
   4   1  31         21.99         19.17        15.26 o                         
  -2   2  31         22.29         32.83        14.53 o                         
  -1   2  31        244.39        285.37        24.38 o                         
   0   2  31         96.73         84.86        19.46 o                         
   1   2  31          3.23         -0.98        11.06 o                         
   2   2  31        143.02        127.52        17.25 o                         
   3   2  31         96.52         88.71        16.85 o                         
   4   2  31         20.45         25.79        14.65 o                         
  -1   3  31         82.05         94.91        32.56 o                         
   0   3  31        208.58        213.63        28.70 o                         
   1   3  31        200.14        185.62        30.65 o                         
   2   3  31        100.52         81.13        20.53 o                         
   3   3  31         10.28        -12.82        16.35 o                         
   4   3  31          4.78         10.17        19.42 o                         
   2   4  31        337.51        317.84        33.73 o                         
  -2  -3  32         20.38         24.52        22.22 o                         
  -1  -3  32        217.14        200.05        31.41 o                         
   0  -3  32        452.84        446.14        37.09 o                         
   1  -3  32         65.33        100.29        21.94 o                         
  -2  -2  32         25.50         -1.08        13.81 o                         
  -1  -2  32          4.29         -4.98        13.54 o                         
   0  -2  32        371.35        385.63        33.12 o                         
   1  -2  32        296.37        274.77        28.68 o                         
   2  -2  32         99.84         81.70        21.83 o                         
  -2  -1  32          1.86          6.51        15.05 o                         
  -1  -1  32         62.26         58.23        14.51 o                         
   0  -1  32        428.31        487.19        41.70 o                         
   1  -1  32          9.57         -0.39        13.40 o                         
   2  -1  32        407.18        328.64        31.15 o                         
   3  -1  32         40.83         10.36        24.52 o                         
  -2   0  32          1.18         16.77        22.60 o                         
  -1   0  32         44.39         42.10        14.03 o                         
   0   0  32        658.72        722.37        35.24 o                         
   1   0  32        196.22        177.28        21.92 o                         
   2   0  32         68.18         61.29        15.15 o                         
   3   0  32         83.63         92.07        17.82 o                         
  -2   1  32         29.56         27.77        15.60 o                         
  -1   1  32         50.63         49.48        14.20 o                         
   0   1  32         23.08         19.60        12.80 o                         
   1   1  32         98.81         86.61        15.98 o                         
   2   1  32        167.12        159.17        25.14 o                         
   3   1  32         18.02         16.94        17.68 o                         
   4   1  32          5.54          1.56        15.10 o                         
  -1   2  32          0.50          9.60        12.86 o                         
   0   2  32          2.97          8.63        12.36 o                         
   1   2  32         67.83         59.47        16.68 o                         
   2   2  32        242.36        241.74        27.35 o                         
   3   2  32        122.18        154.53        23.17 o                         
   0   3  32         24.05         26.15        29.88 o                         
   1   3  32         48.53         46.56        19.15 o                         
   2   3  32        222.83        212.36        27.35 o                         
   3   3  32         23.94         18.68        19.70 o                         
  -1  -2  33         46.97         27.37        26.43 o                         
   0  -2  33         42.55         40.69        16.46 o                         
   1  -2  33          7.87         -7.60        19.15 o                         
  -2  -1  33          9.82         10.73        15.71 o                         
  -1  -1  33         21.70         15.46        15.05 o                         
   0  -1  33        231.93        227.05        26.05 o                         
   1  -1  33        164.58        131.79        20.31 o                         
   2  -1  33          0.36         25.08        16.69 o                         
  -2   0  33        352.33        445.60        57.46 o                         
  -1   0  33         70.94         78.34        16.31 o                         
   0   0  33         19.81         47.36        16.22 o                         
   1   0  33        199.99        214.88        21.95 o                         
   2   0  33        505.37        442.14        38.60 o                         
   3   0  33         78.34         46.25        18.12 o                         
  -1   1  33         59.96         61.23        14.96 o                         
   0   1  33          4.27         -4.48        11.74 o                         
   1   1  33         11.80         12.58        12.54 o                         
   2   1  33        392.91        408.80        32.94 o                         
   3   1  33        574.06        678.87        38.23 o                         
   0   2  33         32.42         33.91        14.62 o                         
   1   2  33          1.55          4.98        13.63 o                         
   2   2  33         15.02         -2.55        13.59 o                         
   3   2  33        126.53        131.26        19.02 o                         
   0  -2  34         34.19         42.14        24.52 o                         
  -1  -1  34          9.77          7.80        15.92 o                         
   0  -1  34         64.98         46.77        18.21 o                         
   1  -1  34          0.62         12.83        21.07 o                         
   2  -1  34        100.82         62.06        26.05 o                         
  -1   0  34          0.85          0.38        12.27 o                         
   0   0  34        182.36        196.13        21.53 o                         
   1   0  34        215.71        187.27        21.29 o                         
   2   0  34          7.92         15.26        14.39 o                         
   0   1  34          4.94         19.65        13.46 o                         
   1   1  34         52.06         56.55        15.27 o                         
   2   1  34        197.69        200.36        21.72 o                         
   1   2  34          6.28         -2.39        12.91 o                         
   2   2  34        171.71        172.69        27.97 o                         
   0   0  35         64.54         59.76        33.71 o                         
   1   0  35        175.90        200.28        27.61 o                         
                                                                                
