# Supplementary material for: Structural characterization of two tetra­chlorido­zincate salts of 4-carb­oxy-1H-imidazol-3-ium: a salt hydrate and a co-crystal salt hydrate
Source: Acta Crystallogr E Crystallogr Commun. 2017 Jan 13;73(Pt 2):162–7. doi: 10.1107/S2056989017000317 (PMC5290557; doi:10.1107/S2056989017000317)
Supplement: Supplementary file 5 [file e-73-00162-IIsup5.mol]

@<TRIPOS>MOLECULE
II
    61    56     7     0     0
SMALL
NO_CHARGES
****
Generated from the CSD

@<TRIPOS>ATOM
     1 Zn1      1.5563   3.9517   6.9575   Zn        1 RES1   0.0000
     2 Cl1      0.4634   5.3283   5.5119   Cl        1 RES1   0.0000
     3 Cl2      1.5245   1.8209   6.1062   Cl        1 RES1   0.0000
     4 Cl3      3.7521   4.4492   7.1265   Cl        1 RES1   0.0000
     5 Cl4      0.5428   4.0308   8.9747   Cl        1 RES1   0.0000
     6 O1       2.9345   1.8687   0.7939   O.co2     2 RES2   0.0000
     7 O2       1.8257   2.1665   2.7070   O.co2     2 RES2   0.0000
     8 N1       6.1863   2.2330   3.5520   N.3       2 RES2   0.0000
     9 H1N      7.0687   2.1941   3.4785   H         2 RES2   0.0000
    10 N2       4.1529   2.2127   4.1551   N.3       2 RES2   0.0000
    11 H2N      3.4186   2.2403   4.6171   H         2 RES2   0.0000
    12 C1       4.1464   2.1296   2.7876   C.2       2 RES2   0.0000
    13 C2       5.4354   2.1454   2.4037   C.2       2 RES2   0.0000
    14 H2       5.7627   2.1041   1.5135   H         2 RES2   0.0000
    15 C3       5.3900   2.2672   4.5902   C.2       2 RES2   0.0000
    16 H3       5.6599   2.3220   5.5002   H         2 RES2   0.0000
    17 C4       2.8582   2.0474   2.0505   C.2       2 RES2   0.0000
    18 O3       3.7828   0.9307  11.1859   O.2       3 RES3   0.0000
    19 O4       4.8833   1.1731  13.1003   O.3       3 RES3   0.0000
    20 H4A      4.1704   1.2351  13.5958   H         3 RES3   0.0000
    21 N3       6.1312   0.7424   9.7619   N.3       3 RES3   0.0000
    22 H3N      5.4727   0.7243   9.2030   H         3 RES3   0.0000
    23 N4       8.1585   0.8425  10.4135   N.3       3 RES3   0.0000
    24 H4N      9.0050   0.8631  10.3303   H         3 RES3   0.0000
    25 C5       6.1013   0.9346  11.1132   C.2       3 RES3   0.0000
    26 C6       7.3837   1.0086  11.5201   C.2       3 RES3   0.0000
    27 H6       7.6883   1.1502  12.4089   H         3 RES3   0.0000
    28 C7       7.3811   0.6935   9.3487   C.2       3 RES3   0.0000
    29 H7       7.6731   0.5738   8.4534   H         3 RES3   0.0000
    30 C8       4.8128   1.0051  11.8362   C.2       3 RES3   0.0000
    31 O5       1.7907   4.7612  14.2881   O.co2     4 RES4   0.0000
    32 O6       0.7271   4.2977  12.3876   O.co2     4 RES4   0.0000
    33 N5       3.0883   4.1868  10.9846   N.3       4 RES4   0.0000
    34 H5N      2.4172   4.0771  10.4666   H         4 RES4   0.0000
    35 N6       5.1068   4.3349  11.6502   N.3       4 RES4   0.0000
    36 H6N      5.9775   4.3271  11.6422   H         4 RES4   0.0000
    37 C9       3.0423   4.3888  12.3439   C.2       4 RES4   0.0000
    38 C10      4.3295   4.4903  12.7636   C.2       4 RES4   0.0000
    39 H10      4.6290   4.6391  13.6526   H         4 RES4   0.0000
    40 C11      4.3439   4.1548  10.5870   C.2       4 RES4   0.0000
    41 H11      4.6461   4.0252   9.6971   H         4 RES4   0.0000
    42 C12      1.7390   4.4735  13.0481   C.2       4 RES4   0.0000
    43 O7       0.5365   5.4219   2.0942   O.2       5 RES5   0.0000
    44 O8       1.5789   4.9949   0.1780   O.3       5 RES5   0.0000
    45 H8A      0.8215   4.7675  -0.1278   H         5 RES5   0.0000
    46 N7       2.9163   5.5269   3.4583   N.3       5 RES5   0.0000
    47 H7N      2.2191   5.4279   4.0009   H         5 RES5   0.0000
    48 N8       4.9284   5.4931   2.7442   N.3       5 RES5   0.0000
    49 H8N      5.8008   5.5297   2.6834   H         5 RES5   0.0000
    50 C13      2.8557   5.3804   2.0916   C.2       5 RES5   0.0000
    51 C14      4.1190   5.3676   1.6492   C.2       5 RES5   0.0000
    52 H14      4.4003   5.2863   0.7440   H         5 RES5   0.0000
    53 C15      4.1809   5.5909   3.8340   C.2       5 RES5   0.0000
    54 H15      4.4975   5.6895   4.7250   H         5 RES5   0.0000
    55 C16      1.5433   5.2649   1.4158   C.2       5 RES5   0.0000
    56 O1S      3.7243   0.5104   8.2319   O.3       6 RES6   0.0000
    57 H1A      3.3032   1.0267   7.7236   H         6 RES6   0.0000
    58 H1B      3.7435  -0.2752   7.9224   H         6 RES6   0.0000
    59 O2S      4.3580   0.8562   7.6753   O.3       7 RES7   0.0000
    60 H2A      3.5491   0.8602   7.4397   H         7 RES7   0.0000
    61 H2B      4.8180   0.4043   7.1273   H         7 RES7   0.0000
@<TRIPOS>BOND
     1     1     2    1
     2     1     3    1
     3     1     4    1
     4     1     5    1
     5     6    17   un
     6     7    17   un
     7     8     9    1
     8     8    13    1
     9     8    15    1
    10    10    11    1
    11    10    12    1
    12    10    15    1
    13    12    13   un
    14    12    17   un
    15    13    14    1
    16    15    16    1
    17    18    30    2
    18    19    20    1
    19    19    30    1
    20    21    22    1
    21    21    25    1
    22    21    28    1
    23    23    24    1
    24    23    26    1
    25    23    28    1
    26    25    26   un
    27    25    30   un
    28    26    27    1
    29    28    29    1
    30    31    42   un
    31    32    42   un
    32    33    34    1
    33    33    37    1
    34    33    40    1
    35    35    36    1
    36    35    38    1
    37    35    40    1
    38    37    38   un
    39    37    42   un
    40    38    39    1
    41    40    41    1
    42    43    55    2
    43    44    45    1
    44    44    55    1
    45    46    47    1
    46    46    50    1
    47    46    53    1
    48    48    49    1
    49    48    51    1
    50    48    53    1
    51    50    51   un
    52    50    55   un
    53    51    52    1
    54    53    54    1
    55    56    57    1
    56    56    58    1
@<TRIPOS>SUBSTRUCTURE
     1 RES1        1 GROUP             0 ****  ****    0  
     2 RES2        6 GROUP             0 ****  ****    0  
     3 RES3       18 GROUP             0 ****  ****    0  
     4 RES4       31 GROUP             0 ****  ****    0  
     5 RES5       43 GROUP             0 ****  ****    0  
     6 RES6       56 GROUP             0 ****  ****    0  
     7 RES7       59 GROUP             0 ****  ****    0  
@<TRIPOS>CRYSIN
    6.9369    6.9624   28.4830   89.5240   85.6220   71.2020     2     1
